# Supplementary material for: Regularized Multi-View Subspace Clustering for Common Modules Across Cancer Stages
Source: Molecules. 2018 Apr 26;23(5):1016. doi: 10.3390/molecules23051016 (PMC6102576; doi:10.3390/molecules23051016)
Supplement: Supplementary file 1 [file molecules-23-01016-s001.zip]

Archive with 7 entries (4 files):
- data/
- data/ppi_network/
- data/gene-expression/
- data/ppi_network/gene_name.txt
- data/ppi_network/gene_hprd_id.txt
- data/ppi_network/ppi_network.txt
- data/gene-expression/BRCA-exp-tumor.txt
