# Supplementary material for: Regularized Multi-View Subspace Clustering for Common Modules Across Cancer Stages
Source: Molecules. 2018 Apr 26;23(5):1016. doi: 10.3390/molecules23051016 (PMC6102576; doi:10.3390/molecules23051016)
Supplement: Supplementary file 1 [file molecules-23-01016-s001.zip › data/ppi_network/gene_name.txt]

ALDH1A1
FAU
ALDH2
ALDH3A1
ACAT2
CHRNA1
CHRNE
CHRNG
ACHE
ASCL1
ACO2
ACTC1
ACTG2
ACTG1
FLNC
ACTN2
ACTN1
ACVR1
RFC4
PML
RFC1
ACVR2A
STAT3
APRT
ACTA1
ACTA2
ACTB
APEH
MADCAM1
ADD1
ADD2
ADA
AMPD1
ADORA1
ADORA2A
ATP5B
ADCYAP1R1
AK1
AK2
ADSS
ADCY8
ADCY2
ADCY1
ARF1
ARF5
ARF3
PLIN2
SLC25A4
FDX1
FDXR
ADM
ALB
ADH1A
ADH5
ADH1C
AKR1A1
ALDOA
AKR1B1
A2M
AFP
ZFHX3
NAGA
ADRA2A
ADRA1D
ADRA1B
ADRA1A
LRPAP1
FUT4
ST3GAL4
ADRA2C
ADRA2B
PSEN1
ABP1
CCT6A
SLC3A1
ACY1
AREG
AMY2A
AMY1A
SAA1
SAA2
SAA4
APP
APCS
APLP1
APLP2
ALK
ANG
AGT
AGTR1
ACE
SLC4A3
ANK2
ANXA3
ANXA4
CD19
CD22
CD44
CD38
CD59
CD72
CD69
SERPINA3
SLPI
SERPINC1
SLC9A1
ALDH7A1
CD3EAP
IFNAR1
IFNGR1
TFAP2A
APOA2
APOA4
APOC1
APOB
APOD
APOE
APEX1
APOF
LRP1
NR2F2
AQP1
AQP2
RARS
ARG2
TNFRSF17
DDC
ARRB1
ARRB2
CYP1A1
NAT1
GRB2
ASGR1
ASGR2
ASNS
NARS
ACLY
ATP5C1
ATP2A1
ATP2B1
ATP2B4
ATP2B2
ATP2A2
ATP6V0C
ATP6V1E1
NPPA
NPR1
NPR2
NPR3
SSB
CALR
TRIM21
AXL
LST1
SLC1A5
BPI
SLC4A1
BSG
CD48
CD40
BCL3
BCL6
ADRB1
ADRBK1
ADRBK2
ST6GAL1
HSD17B1
ADRB2
ADRB3
B2M
HTR1A
CEACAM1
DARC
GYPC
KEL
BCAM
ICAM4
GYPB
CD80
CD79A
MS4A1
BGLAP
BMP2
BMP4
BMP3
BMP1
BMP5
BMP6
BMP7
BDKRB2
BDNF
YWHAH
BCAT1
BCAT2
BRCA1
TFF1
POU4F2
UCP1
DST
COL17A1
C5AR1
CDH15
CDH2
CDH3
CTNNA2
CALB1
CALB2
ANXA6
S100A10
CAST
PPP3CA
PPP3CB
PPP3CC
S100A6
CALCA
CALCR
CAPNS1
CALM1
CALM2
CALM3
CALML3
CACNA1C
CACNA1D
CACNA1S
CALD1
CANX
CAPN1
CAPN2
CAPN3
CASQ2
NUP214
CNR1
CA3
CA4
CA6
CA8
CBR1
CES1
CPE
CPM
CEACAM5
HAPLN1
MATN1
CSNK2A1
CSNK2B
CSNK2A2
CSN1S1
CSN2
CAT
TYRP1
COMT
CTNNA1
CTNNB1
CTSB
CTSH
CTSG
CTSD
CTSS
CTSL1
CTSE
CUX1
CEBPA
CEBPD
CDKN1A
CKS1B
CKS2
NCAM1
CDK1
MCM2
CDC27
CDC25A
CDC34
CDC25B
CDC2L2
CDC42
CDK2
CNBP
RBL1
CENPA
CENPB
CENPC1
CENPE
CP
HSPD1
CHN1
CLCN1
CCK
CCKAR
CCKBR
CETP
CYP11A1
CHKA
CHRM2
CHRM3
CHRM4
CHRM5
CHRNA2
CHRNA4
CHRNA5
CHRNB2
CHRNB4
CHRM1
CHRNA7
VCAN
CHML
CGA
CGB
CTRL
CTRB1
CMA1
CNTF
CNTFR
CS
CLTC
CLTA
CLTB
SSFA2
COL4A3
COL4A2
CLPS
COL10A1
COL7A1
COL4A1
COL4A4
COL2A1
COL1A1
COL1A2
COL3A1
COL5A2
COL9A1
COL5A1
COL5A3
COL6A1
COL6A3
COL8A1
COL9A2
COL9A3
COL11A1
COL12A1
COL14A1
COL18A1
COL13A1
MMP1
MMP8
MMP2
MMP9
CSF1
MSH2
MLH1
DCC
MME
C1QA
C1QB
C1QC
CD93
C1S
CR1
CR2
C3
C4A
C4B
C4BPA
C4BPB
C5
CD46
C8G
C9
C8A
C8B
ITGAM
CTGF
GJB2
GJA1
GJA3
FBN2
CBFB
MSX2
CRP
CKB
CKMT1B
CKMT2
CKM
CRYAA
CRYAB
CRYBA1
CRYBB2
CRYBB3
CRYBA4
CRYGC
CRYZ
PCYT1A
ATF1
CREB1
ATF2
CREM
CNGA1
CDK3
CDK4
CNP
CDK5
CDKN3
CCND2
CCND3
CCNA2
CCNB1
CCNE1
CCNC
PPIA
PPIB
PPIC
CST5
CARS
CTPS
COX4I1
COX5B
CRIP1
CSRP1
S100A8
S100A9
IL10RB
CTLA4
EZR
GZMB
CYCS
CYC1
CYP3A4
POR
CYP2C19
CYP19A1
CYP1A2
CYP11B2
COX6C
IL10
CSK
DBP
DDO
DEFA1
CD55
DCN
SULT2A1
DEK
ALAD
ALAS1
EPB49
DCK
DNASE1
DPT
DSC1
DSC2
DSP
DES
DSG1
DSG2
DGKA
NQO1
DHFR
DLST
PCBD1
ARNT
DPP6
HBEGF
DLX2
GADD45A
DDIT3
ERCC2
DNMT1
ERCC1
LIG1
TOP1
TOP2A
TOP2B
DRD1
DRD2
DRD3
DRD4
DRD5
SLC6A3
SLC26A3
DBN1
DAG1
UTRN
SNRPE
EGR1
EGR4
EGR2
NT5E
CELA1
ELANE
SERPINB1
ELN
ETFB
EPB41
EEF1A1
EEF1D
EEF2
RPS14
EMILIN1
MEN1
ENG
SELE
FGF1
ANXA5
KDELR1
EDN3
EDNRA
GATA3
ENO2
NID1
RNASE2
EGF
EGFR
FLOT2
EPHX2
NR2F6
NR2F1
STOM
EPO
EPOR
ESR1
RUNX1T1
EIF4E
EWSR1
ERCC3
ERCC4
ERCC5
ERCC6
SLC1A1
EXT1
EXT2
CFD
CFH
CFHR1
F3
F13A1
F13B
FDPS
FNTA
FNTB
FAS
FASLG
FABP1
FABP3
GSTP1
FTH1
FTL
FBL
FBN1
FGA
FGB
FGG
FGF2
FGF6
FGFR3
FGFR4
FN1
ITGA5
ITGB1
FBLN1
FBLN2
FGFR1
FLT3
FLT4
FOLR1
FSHR
FST
FOSL1
FSHB
FOXO1
FPR1
FPR2
FH
FURIN
FYN
GRK4
GAL
B4GALT1
FUS
ABAT
GABRA1
GABRG2
SLC6A1
GGCX
ATP4B
GIPR
GAST
GATA2
GSN
GFAP
GCG
GLP1R
GCGR
NR3C1
GCK
HSPA5
SLC2A1
GOT2
SLC2A2
SLC2A3
GOT1
SLC2A4
GPT
GRIK3
GRIK2
GRIK1
GRIA4
GRIA1
GRIN2B
GRIN2A
GRIN2C
GLS
GLUL
GFPT1
EPRS
GSR
MGST1
GSTM4
GSTM1
GSTA1
GSTA2
GSTM2
GSTM3
GAPDH
GPD1
GPD2
GART
SHMT2
CFB
PYGB
GYS1
ORM1
A1BG
AHSG
APOH
GP1BB
GLO1
HAGH
GNRHR
GRN
CSF2
CXCL6
CSF3
CSF3R
CEBPG
CSF2RB
CXCL2
CXCL3
GNB3
NR4A1
RASA1
GNAZ
GAS1
GHRHR
GC
GH2
GH1
GSPT1
GMPR
GNAI1
GNAO1
GNA11
GNA15
GNAS
KRT1
GNAI2
GNAI3
GNB1
GUCA2A
GUCY1A3
GUCY1B3
HES1
GZMA
HP
HPR
HSPA1A
HSP90AA1
HSF1
HSF2
ST5
HMOX1
HMOX2
HBA1
HBA2
HBB
HBD
HBE1
CD34
HBG2
HBZ
SERPIND1
HCK
HLF
MST1
HGF
HNF1A
HPN
NRG1
SDC2
HSPG2
BAT1
HK3
BAT2
BAT3
HK1
BAT4
HPCA
HRG
HDLBP
HTN1
HTN3
HRH2
HRC
H1F0
HIST1H1A
HIST1H1B
H2AFZ
RFX2
CD74
HLA-A
HARS
HLA-B
HLA-C
HLA-DMA
HLA-DMB
HLA-DPB1
HLA-DRA
HLA-G
HLA-DPA1
HMGCR
HLA-DOA
HOXA7
HOXA5
HOXA3
HOXA1
HOXA9
HOXA10
HOXA11
HOXA13
HOXB6
HOXB7
HOXB8
HOXB9
HOXB3
HOXB2
HOXB1
HOXC8
HOXC9
HOXC4
HOXC13
HOXD4
HOXD9
MSX1
HOXD10
HOXD11
HOXD12
HOXD13
HLA-E
RASSF7
CD9
HIVEP2
HTT
HLA-F
MEA1
YWHAQ
HADHB
ICAM2
ICAM3
ITIH2
ITIH3
IL7
IL7R
IDE
IMPDH2
IL2RB
IGFBP1
IGFBP2
IGFBP3
IGFBP4
IGFBP5
IGFBP6
FCGR3A
FCGR1A
IGLL1
FCGR2A
CXCR2
CXCR1
IL8
IL9
IL10RA
IGHM
IFIT2
FCAR
MS4A2
FCER1G
FCER1A
TCF3
MX1
RBPJ
IGKC
CD79B
INPP1
INPP5B
ITPR1
ITPR3
IGF2R
INHBA
CXCL10
IVL
IGF1R
INHA
INHBB
IDO1
IGF1
SOD1
SOD2
IGF2
IPP
ITPKA
ITPKB
IRS1
IFNW1
ITGA6
ITGB4
ITGB6
ITGB7
ITGB5
IFNA2
IFNA5
IFNA8
IFNGR2
IFNG
ISG15
IFI6
IRF9
IRF1
IRF2
IFI16
IL6
IFNB1
IDH2
IFNA1
INSR
INSRR
CASP1
IL1RN
IL2
IL11
IL13
FOXK2
IFIT1
IDH1
IL1B
IL2RA
IL3
IL1A
IL4
IL4R
IGJ
JAK1
JAK2
IL1R1
IL1R2
ICAM1
IL5
IL5RA
WNT2
IL6R
MX2
DIO1
KLK1
SERPINA4
IAPP
KLK2
KRT19
KRT15
KRT5
KRT6A
KRT6B
KRT7
KRT8
KRT13
KRT14
KRT16
KRT17
KRT18
KRT10
FGF7
KIF11
LALBA
LDHA
LDHB
LTF
LAMB1
LAMC1
LAMC2
LAMB3
LAMA1
LMNA
LMNB1
LMNB2
RPSA
LTBP1
LGALS1
LNPEP
LARS
RUNX1
BCR
BCL2
LYL1
STMN1
LIFR
FCER2
PTPRC
ITGAX
LTK
CD53
ANPEP
LTA4H
LGTN
LIPC
LCN1
ANXA1
ANXA2
LIPE
LPA
TFPI
ALOX5
ALOX12
KCNH2
LOR
XRCC6
LHB
LHCGR
TNFRSF8
LEF1
LAMP1
LAG3
CD5
ITGAL
LCK
CD58
LCP1
LSP1
LTA
LYZ
LOX
CAPG
MRC1
LGALS3
MIF
MSR1
BEST1
YBX1
RDBP
LIM2
MIP
MDH2
MDH1
ME2
MGAM
PSMC2
M6PR
MBL2
MAN2C1
MGP
MAX
ADAM11
MC3R
MC4R
MC1R
CXCL1
MCAM
CD63
MFI2
ACAN
CD200
LAMA2
MT1F
MT1H
NME1
NME2
MBD1
MTAP
MGMT
MTR
MFAP2
MITF
MAP1B
MAP2
MAP4
MAPT
MTTP
NDUFS1
CDC25C
PSMD7
SLC3A2
CCL2
CCL7
CD14
MUC1
MCM7
POLR2L
CHRNB1
MCC
MBP
MPZ
MAG
MPL
MLL
MLLT3
MLLT4
CD33
MYOD1
MYOG
MYF5
MYF6
MYH2
MYH11
MYH7
MYH9
MYH10
MYO5A
MYL1
MYL2
MYL3
MYBPC2
MYBPC1
MYBPH
NMT1
HNRNPM
MGAT1
NQO2
NDUFV1
KLRC1
IL12A
IL12B
NKTR
NEB
NGFR
GAP43
PTN
MDK
PCSK1
PCSK2
NF1
NEFH
NEFM
NEFL
TACR2
TACR1
TACR3
NMB
NMBR
NHLH1
NHLH2
NPY
NPY1R
NPY2R
CXCR4
NTSR1
NTF3
NTF4
AZU1
CD177
NFE2L1
NOS3
NOS2
NOS1
SNCA
HMGB1
HMGB2
HMGN2
HMGN1
SLC6A2
CEACAM6
NFIX
NFKBIA
NUMA1
CHMP1A
NFKB1
NFKB2
NFRKB
RELA
HNRNPA1
HNRNPC
NOP2
NCL
NPM1
PNP
NAP1L1
LEP
POU2F1
POU2F2
POU5F1
OBP2A
OMP
EBF1
OMG
ATP5A1
ABL2
ETS1
AKT1
AKT2
ETS2
BRAF
RAF1
RET
CRK
CTTN
CSF1R
FOSB
SKI
MDM2
NRAS
OCM2
FOS
WNT1
BMI1
MYCN
MYCL1
MET
ERBB2
ETV3
FOXG1
VAV1
YES1
REL
KIT
FGR
FGF3
NOTCH4
NOV
PIM1
WNT5A
FGF4
ROS1
RAB8A
FLT1
ERG
RRAS
OSM
LYN
JUN
JUNB
JUND
SPI1
MAS1
FGF5
OPRD1
OPRK1
MECOM
GLI1
GLI2
GLI3
ZBTB48
WNT3
SKIL
CBL
RHOB
RHOC
RHOA
ODC1
SPP1
NBR1
OSBP
OXTR
PCSK6
PAX2
PAX7
PAX1
PAX5
PAX8
PAX9
PRRX1
REG1A
REG1B
PPY
SPINK1
REG3A
ELAVL4
PTMS
PTH
CCND1
PTH1R
PTHLH
PON1
CDK18
DSG3
PEPD
TAP1
TAP2
PAM
PRF1
NUP85
PLIN1
PRPH
PEX2
ABCD3
PPARA
ABCB1
ABCB4
PDC
ACP5
ALPI
ALPL
ACPP
ALPP
ALPPL2
PIK3R1
PIK3CA
PFKFB2
PFKP
PFKL
PDE1A
PGM1
PGD
PGAM1
GPI
PLN
PLA2G1B
PLA2G2A
PLCG1
PLTP
ENO1
PAICS
MTHFD1
PHKG1
PHKG2
PSPH
PHKB
SERPINF1
POU1F1
SCG5
PAEP
RNH1
SERPINB6
JUP
ENPP1
PLG
SERPINE1
PLAT
SERPINB2
PLAUR
PTAFR
PDGFRB
PDGFA
PECAM1
PF4
ITGB3
PDGFRA
CD36
GP5
GP9
SELP
PVR
PARP1
PIGR
PKD2
POLG
APC
HMBS
UROD
KCNE1
KCNA2
KCNA4
DLK1
TTR
PAPPA
PSG1
PFN2
PFN1
PRNP
PHB
INS
PCNA
PRLR
PRDX1
PMCH
PSAP
KLK3
POMC
PSMA3
PSMA5
PSMB10
PROC
AMBP
EIF2AK2
MAP2K1
PTPN11
PTPN4
PTPN5
PROS1
PTPRB
PTPN6
PTPRA
PTPN1
PTPRG
PTPRM
PTPN7
PTPRZ1
PRKACB
PRKAR2A
PRKAR1B
PRKAR2B
PPP2CB
F2
S100A1
TYK2
FER
FGFR2
EPHA8
EPHA2
ZAP70
MAPK1
MAPK4
PRKCA
PRKCB
PRKCE
PRKCD
PRKCG
GNB2L1
PRKCZ
S100B
S100A5
S100A3
S100A2
FECH
SERPINE2
PSKH1
PRTN3
SRGN
PSMB9
PSMB8
CHRND
EPB42
MAF
BCHE
SFTPA1
SFTPD
SFTPB
SFTPA2
MMP7
PPA1
PKM2
PDHB
PDHA2
RABGGTB
UBE2B
RDX
RAB3A
RRAD
RHOG
RAB1A
RAB2A
RAB3B
RAB4A
RAB5A
RAB6A
RAB5B
RAP1A
RAP1B
RAP2A
RAP2B
RALA
RALB
RSU1
PTPRF
PRPH2
EPHA1
EPHA3
RAG1
RAD51
RCVRN
RCC1
RLN1
RLN2
PRCC
DPEP1
REN
RPA1
RPA2
RPA3
CLIP1
RPE65
RLBP1
RARG
RB1
ARID4A
RBL2
RXRA
RXRB
RXRG
RBP4
RBP3
RHAG
TST
RHO
GRK1
LMO2
RRM2
RRM1
RPIA
RNASEL
RNASE1
RPS6
RPS25
RPL30
RPL35A
RPN1
RPS11
RPS18
RPL22
RPL12
RPS13
RPS21
RPS3A
RPL4
RPE
RPN2
RPLP0
RPLP1
RPLP2
RPS15
RLF
DDX5
ROM1
SNRNP70
RYR1
RYR2
RYR3
AHCY
AMD1
PRB4
SAG
STIL
SCTR
CYTH1
SPARC
SPR
HTR1B
HTR1D
HTR1F
HTR2A
HTR7
SLC6A4
SEMG1
SEMG2
SHMT1
SRP19
SRPR
SHBG
SPRR1A
SPRR2A
SPRR2C
SPRR3
SNRPN
CCL1
SNRPB
CCL3
CCL4
SNRPA
SLC8A1
SLC9A3
SLC17A1
ATP1A1
ATP1B1
ATP1B2
ATP1A2
ATP1A3
SLC5A1
SCN2A1
SCN3A
SSTR1
SSTR2
SSTR3
SSTR4
SSTR5
SON
SORD
SRI
SOS1
TFF2
SPTBN1
SPTAN1
SPTA1
SPTB
ODF1
PRM1
ZP2
ZP3
ANK1
FDFT1
SOX4
STATH
CSTA
KITLG
SCP2
SREBF1
NR5A1
MMP3
MMP10
MMP11
CLU
SDHB
SOD3
EPCAM
SYT1
RPL7A
MED22
VAMP1
VAMP2
SDC1
SDC3
ANXA7
STX1A
STX4
CD27
CD6
CD8B
TLN1
CD28
TLX1
CD247
CD3D
TRD@
CD7
PSMC3
TAL2
TRA@
CD8A
LMO1
TRB@
CD4
FKBP1A
FKBP2
FKBP3
TCL1A
TRG@
ITK
TCP1
CD2
CCL5
TCP10
TAL1
TERT
POLR3D
TNC
TDGF1
CLEC3B
TXN
TARS
F2R
THBD
THBS1
THBS2
THBS3
TBXA2R
THY1
TK1
TYMS
CD1B
CD1A
TMPO
PTMA
TMSB10
CD1D
CD1E
TG
TEF
TIMP2
TIMP3
PRKAR1A
TTN
TFCP2
C2orf3
TFDP1
NFYA
NFYB
SP1
ZEB1
GTF2E1
GTF2E2
CEBPB
TEAD1
GTF2F1
GTF2F2
GNGT1
E2F1
GTF2H1
ELF1
ABL1
MYB
TF
TFRC
HRAS
FES
PDGFB
MOS
KRAS
MYC
SRC
ERBB3
TGFB1
TGFBR1
TGFBR2
TGM1
TGM2
CNTN2
NOTCH1
TGFB2
TGFB3
TPI1
ZFP36
TPBG
TMOD1
TPM1
TPM3
TNNT1
TNNI1
TNNI2
TNNT2
WARS
TPH1
TDO2
TPSAB1
TSC2
TUBA4A
TUBB
TUBG1
TM4SF1
TNF
TNFAIP1
TNFAIP3
EFNA1
TP53
HSP90B1
TNFRSF1A
TNFRSF1B
MAP3K8
DCT
TH
BLK
KDR
DDR2
NTRK1
NTRK3
U2AF1
U2AF2
UBA7
UQCRFS1
UQCRC1
UQCRC2
UCHL1
RPS27A
USF1
UNG
UCK2
PLAU
SCGB1A1
CDH1
ATP6V1B1
VCAM1
VEGFA
VIPR1
AVP
ITGA1
ITGA2
ITGA4
VLDLR
SLC18A2
VIL1
VIM
VCL
FLI1
VTN
ITGAV
VDAC2
VHL
VWF
WEE1
XBP1
XRCC1
AZGP1
ZNF11B
ZNF7
ZNF8
ZNF24
ZNF10
HIVEP1
ZBTB25
ZNF44
ZNF74
ZNF76
MZF1
ZNF20
ZNF83
ACACA
ACADVL
CYP11B1
CYP17A1
ARG1
ASL
AGA
SLC25A20
C1R
CFI
C6
C7
DPYS
BPGM
SI
DBH
F5
F7
F10
FANCC
FANCD2
ASAH1
KNG1
KLKB1
ALDOB
FBP1
GLB1
GP1BA
GCDH
ETFA
GGT1
PCCA
PCCB
G6PC
AGL
GBE1
PYGM
PYGL
PFKM
CYBA
NCF1
NCF2
F12
HFE
CBS
CPS1
GLDC
GCSH
LPL
NAT2
PDHX
HMGCL
LTC4S
PNLIP
DLD
MAN2B1
BCKDHA
BCKDHB
MEFV
MUT
MVK
IDUA
GUSB
CTSA
OAT
UMPS
CA2
GIF
QDPR
SERPINF2
ACOX1
PC
ASPA
GM2A
PRSS1
MYO7A
XPA
XPC
MID1
ARSF
MECP2
CETN2
IL9R
CLCN5
ATP7A
SMARCA1
NAA10
MAGEA1
FLNA
HCFC1
ARHGAP4
CDX4
ZRSR2
ATRX
FOXO4
AGTR2
EFNB1
SLC6A8
GPC3
POU3F4
SMC1A
GUCY2F
HDGF
USP11
DRP2
VAMP7
FGF13
USP9X
RPS6KA3
NDUFA1
XIAP
RBM10
PRKX
NONO
IDH3G
SSR4
FIGF
TEX28
PRKCI
SLC16A2
TSPAN7
COL6A2
BMX
SHROOM2
GDI1
SMS
DIAPH2
PPEF1
CACNA1F
PLP2
MTCP1
IL13RA1
DCX
DKC1
OPHN1
KDM6A
IL13RA2
PLS3
TRO
VBP1
DUSP9
ABCB7
IGSF1
CLIC2
IGBP1
PPP6C
PAK3
GLUD2
CITED1
SLC25A5
ACTN3
MAGEB4
CTAG1B
TMSB4X
DDX3X
EIF2S3
ASMTL
FHL1
GPC4
AIFM1
OFD1
CASK
MAGEA4
MAGEA12
ZBED1
ARSE
MED14
AKAP4
EIF1AX
MED12
DLG3
TSPAN6
SSX2
TBL1X
ATP6AP1
GYG2
RBMX
DPP4
TRAPPC2
MID2
EBP
IL1RAPL1
GPR50
RGN
FAM127A
PLXNB3
RAI2
MAGEC1
MAGED1
NOX1
SLC9A6
UXT
TCEAL1
EGFL6
BMP15
IKBKG
TIMM17B
PIN4
SUV39H1
OGT
HSD17B10
UBQLN2
ZIC3
ARHGEF6
HDAC8
HDAC6
EDA2R
KCND1
ENOX2
IRAK1
RAB9A
KLF8
FOXP3
MBTPS2
PIM2
APLN
UPF3B
BTK
DYNLT3
RPS6KA6
CUL4B
TEX11
TAF7L
NXF2
NXF3
REPS2
NXF5
NXT2
SSX3
SSX4
ZBTB33
ITGB1BP2
RAB33A
TRPC5
ACE2
NLGN3
PPP2R3B
MAGEA11
HTATSF1
CHRDL1
VSIG4
TIMM8A
CRLF2
NGFRAP1
ARMCX2
ARMCX3
TLR7
TLR8
SLC9A7
TREX2
ABCD1
SH3KBP1
DMD
RLIM
CTPS2
CFP
EMD
CD40LG
CHM
AMELX
WAS
TAZ
BCAP31
PCSK1N
PLP1
LDOC1
GRIPAP1
MORF4L2
AMOT
MTM1
XAGE2
GPRASP1
GSPT2
PJA1
NLGN4X
ARHGEF9
PGRMC1
ERAS
RNF128
NKRF
SASH3
RHOXF2
FATE1
EDA
CCNB3
AKAP14
PQBP1
GPR143
ALAS2
GLA
ARR3
BGN
COL4A5
COL4A6
OPN1MW
OPN1LW
GJB1
AVPR2
ADCYAP1
MPP1
TIMP1
GATA1
FGD1
F8A1
GABRA3
GRPR
G6PD
GRIA3
GLRA2
PHKA2
CSF2RA
CYBB
F8
F9
ALDOC
PHEX
HPRT1
SH2D1A
IL2RG
IL3RA
KAL1
L1CAM
OCRL
LAMP2
FMR1
MSN
MAOA
MAOB
MYCL2
NDP
ARAF
MCF2
ELK1
CDK16
PIGA
PGK1
PRPS1
PRPS2
PHKA1
POLA1
SFRS17A
PDHA1
RPL10
UBE2A
RENBP
RP2
RPGR
RS1
RPS4X
HTR2C
SHOX
SAT1
SOX3
SYN1
CD99
SYP
TAF1
AR
SERPINA7
TFE3
UBA1
SLC35A2
XK
ZNF41
USP9Y
RBMY1A1
UTY
DDX3Y
BPY2
EIF1AY
CDY1
TMSB4Y
SLC25A6
SERPINA1
KDM5D
MT-COI
MT-CO2
MT-CO3
CACNB2
EPHA5
CIITA
RFX1
FLT3LG
IFI27
INSM1
EPHB4
YY1
SMARCA2
OPRM1
MXI1
MXD1
LBR
KLC1
SNTB1
SNTB2
DLX5
EMX2
MATK
BCL2L1
BAX
P2RY2
THPO
ABCA1
MAP3K11
APLNR
TXK
ITGB2
UGT2B7
LRP2
CD24
TBP
TNS1
PTPN12
SYK
ADH7
TUFT1
APOA1
RRAS2
SYT4
SYT2
INPP5A
MMP13
SLC1A3
DYNC1H1
SGCA
HNRNPA2B1
PDE4A
PDE4B
PDE4D
APOBEC1
LAMA4
MAP3K10
CREBBP
HSPE1
ITPR2
MEOX1
SEC13
PIGF
PIGH
AP1B1
CDKN2A
SCN5A
MST1R
MTF1
JAK3
PITPNA
MAP1A
GUCY2D
LCN2
SLC7A5
DUSP3
BRCA2
EIF5A
AES
TLE1
TLE3
SS18
KRT2
MAFK
ASIP
EPS8
HPCAL1
RUNX3
RUNX2
FASN
AGER
MFAP1
PLCG2
TEK
TIE1
GCH1
CCNF
SCNN1A
SLC1A4
PLCB3
GABRB2
GABRG3
SCN1B
CENPF
HIRA
TGM3
GPR1
CCR10
CCR7
DAD1
PDCD1
FMOD
ELK4
ELK3
XCL1
AHR
PMS1
PMS2
PTGS2
AVPR1B
PTPN13
PCOLCE
DSC3
COIL
NOTCH2
NOTCH3
ID3
RAP1GAP
PEX19
NUBP1
HNF4A
GRIK4
GRIK5
ELL
ETF1
GARS
FOXA2
MAPK14
ADCY3
ADCY6
CDX2
LMX1A
PCM1
SLC1A2
RAPGEF1
PSMB5
PSMB6
AQP4
COMP
SHB
TNFRSF4
SNAP25
DDX6
BDKRB1
TYRO3
RGR
BTC
BCAN
S100A7
SMN1
FLII
GUCA1A
ABR
ISL1
CSTF3
CSTF2
CSTF1
SLC25A3
NEDD1
XRCC2
GALR1
IMMT
MYT1
NR1H2
KTN1
DENND4A
ADCY7
ID2
BST1
MEP1A
MEP1B
USF2
GCNT1
FEN1
GPC1
PREP
FAP
RFC2
RFC3
RFC5
DDR1
PPARD
TNFAIP6
GBP1
GBP2
GBP3
PEX5
NT5C2
AMPH
ECE1
E2F2
E2F3
VAV2
CDKN2B
CBLN1
FABP4
CTF1
GSTT2
TFAM
SSBP1
GAS6
AQP5
GLRX
MAP3K12
PRKCQ
TRIM25
NTRK2
ARF6
ANK3
NCBP1
ZIC1
DEFA5
PURA
CAMP
SLC9A5
SKIV2L
TCF12
SREBF2
FGF8
SLC4A2
NFATC1
NFATC2
NFE2L2
POU3F2
PRKAA2
IGHMBP2
SUB1
KCNJ4
CSNK1A1
NCK1
ABCC8
RELN
P2RY12
BAK1
SERPINB3
SERPINB4
GTF2A2
GTF2A1
MASP1
RYK
DLX3
MARK2
EFNB2
CPT1A
SLC9A2
NDUFV2
VANGL2
MEOX2
ITGA7
RECQL
PRDX2
SP4
ETV1
NR4A3
ERBB4
SLC15A1
CCBL1
HSPA9
IK
XCR1
IL15
STAT1
STAT2
STAT4
SHC1
ITIH4
LHX3
PTPRO
CLCN3
TEC
NKX2-5
SRF
MFAP4
EPHB1
VPS72
S100P
LUM
STAR
FKBP1B
LGALS3BP
TFF3
NKX2-1
CASP3
CASP2
PROCR
PSME1
EEF1B2
PPP5C
E2F4
MEF2A
MEF2B
MEF2C
MEF2D
CHUK
MTNR1A
FZD2
UBTF
KCNJ2
SLC16A1
LY9
KPNA2
KPNA1
TIAM1
TNNT3
PTBP1
IL6ST
ECH1
RBBP5
HMGA2
LPP
HMGA1
SRP9
SRP14
IARS
ETV4
HNRNPK
DUSP1
MPP2
SHH
IHH
NPBWR1
NPBWR2
ARL4D
PDX1
IFI35
SELPLG
TGFBR3
TFEB
CDX1
TBX2
TMBIM6
CEBPE
NPTX2
SIGLEC1
GLG1
MMP14
SYN2
PPP2R4
PTK2
PSEN2
SCNN1B
SCNN1G
GDI2
PTPN9
TTF1
CDKN1B
FOXG1A
PYY
SYT5
TCEB3
TCEB2
TCEB1
SF3A2
IRS2
PVRL2
BMPR2
NAB1
MTNR1B
LAMA3
CNN1
DDB2
SFRS1
SFRS2
MRE11A
VSNL1
TAGLN
FXR1
ARCN1
AVPR1A
PRSS8
RORA
NCAN
INPPL1
TRIM26
DAPK1
ZNF165
CXCL12
CRYBA2
GDNF
SLC12A1
GCKR
NCOR2
NCOR1
CDKN1C
AIMP2
GTF3A
RGS2
AGFG1
CSNK1E
CSNK1D
RTN1
PDCD2
SSR2
SSR1
GRK6
GRK5
KCNJ6
NRF1
MSH3
ARHGEF5
SIM2
CXCR3
PRLHR
UTS2R
GJA8
SOX11
PRKDC
SGCB
FANCE
SEPHS1
SFRS5
INPP4A
PPP1R3A
FGF9
MYLK
PPOX
GFER
PTPRJ
PTPRE
CDKN2D
KCNJ9
F2RL1
KCNJ8
HMMR
RBBP6
IL11RA
LIG3
BLVRB
SERPINH1
DHPS
UCN
GHR
HAP1
AANAT
TERF1
IL18
DAP
AMHR2
AMH
MYBPC3
COPB1
LLGL1
E2F5
SLC12A3
MYO6
FAT1
LTB
LTBR
DMP1
PGM5
NR3C2
ATF6B
TNXB
MAN2A2
SMAD4
DFNA5
EPHB2
GNAQ
MAZ
GSS
LEPR
TJP1
CACNA1A
CACNA1B
CACNA1E
DLG1
NPC2
SNTA1
SLC6A9
CD86
NUP98
VCP
AP2M1
AP2B1
AP2A1
CD47
PKN1
LAMA5
HNRNPH1
HNRNPF
SCARB1
TLE2
CTNND1
MMP12
CAV1
CAV2
MSLN
PIN1
PLXNB1
PLXNA2
BCL2A1
PDCD6
H3F3B
SNRPD2
SNRPD3
SNRPD1
ZFP36L1
AARS
ZNF239
IL15RA
CUGBP1
KRT31
ABCD2
UBE2H
FOXC1
PMP22
SLA
HSPA13
EIF4A2
MFAP5
CTSK
ABCC2
HTR6
TXNRD1
MPP3
GRM3
GRM8
THOP1
CAMLG
CLPP
CDH5
PGF
HTR2B
SEMA3F
HK2
TMF1
H3F3A
CYP2C9
STT3A
KCNAB1
KCNAB2
CSTB
GDF5
SMCP
IDH3A
DDX11
FHIT
CCL11
MAPK8
CCR1
P2RY1
DPYSL3
CSPG4
ARF4
CAPRIN1
RAN
RANBP1
RANBP2
ORC2L
CRIP2
DNAJC3
PDE6H
PLA2G5
TLR1
PRDM2
TUB
CASR
IL1RL1
PTGFRN
SIX1
POU2AF1
DGKQ
PCBP1
PCBP2
CD97
PTK2B
ABCE1
SCN2A
MTOR
PIK3CG
INHBC
NACA
DAB2
DTNA
HDAC1
MAP1LC3A
TOP3A
GUCY1A2
CHAF1B
CHAF1A
SOS2
BIN1
PRPSAP1
FCN1
CAV3
MAP2K6
KIF1A
DDX1
ZSCAN21
MAP2K2
DUT
CCR2
CCR3
C1QBP
GUCA2B
SNX1
CLTCL1
GPM6A
SEMA3B
PLEC1
ACVRL1
SHFM1
YWHAZ
YWHAB
SFN
RHEB
MUSK
BMPR1A
ACVR1B
PPIL1
PPP3R1
TBCB
NHP2L1
HCLS1
PTCH1
PKD1
HINT1
NUCB1
HNRNPD
CLDN11
SCNN1D
LIMK1
KLC3
MAP2K4
MOGS
RFX3
MIA
CSE1L
CDH13
DVL1
SMAD2
DVL3
CCR5
EFNA4
EFNA3
LY6E
TUSC3
TSG101
CCL13
CCL14
CCL15
CCL16
CCL3L1
VEGFB
MLF1
DOCK1
CTRC
BCL7A
MYST3
KAT5
SGCD
MYBL2
KARS
TDG
TCEA1
NR2C2
UPF1
SKP1
SKP2
FCGRT
ABCC9
DGKZ
CFL1
CFL2
BLOC1S1
NDUFB9
USP5
NPAT
MMRN1
PNOC
ATOH1
DGUOK
MAD2L1
MAT2A
PTH2R
CX3CR1
PWP2
LAPTM5
MYO1E
MYO1F
MYO10
DR1
PEG3
STX1B1
PPARG
NCF4
IGFALS
GFRA1
BAG1
PEX6
SMO
SEC14L1
ZNF146
2012-9-2
AP3S1
GGH
SCAP
STAT5A
STAT6
FGF12
SF1
ATXN2
CCL17
ESM1
GRB7
GRB10
GRB14
CHI3L1
ALX1
VEGFC
NR2C1
SQSTM1
LTB4R
CASP6
ADAM2
KCNJ3
EFNA5
PROP1
BRD2
BRD3
PITX2
PAFAH1B1
PROX1
EFEMP1
RND2
ATXN1
DYNLL1
PRSS2
IRF8
ING1
LMAN1
ADD3
UBE2G1
WNT7A
EZH2
FOSL2
PTPRS
CCNG1
OAZ1
CAPZA1
PTP4A2
PTP4A1
RASA2
EVPL
RAPSN
BARD1
JARID2
SMAD1
BTG2
PTPRD
SSPN
TFAP2B
TFAP2C
LCP2
IL12RB1
SMARCB1
BTN1A1
CXCR5
NTN1
RDH5
RALGDS
TBX5
TBX3
TWIST1
UBE3A
FCN2
ART1
PCP4
POU4F1
NSF
PRKACA
IL12RB2
PPP2R5A
PPP2R5C
PSMD4
MYOC
EYA1
ALCAM
ESR2
SNRNP200
ANGPT1
DPF1
DPF2
ELAVL2
EZH1
NDUFA5
GTF2I
PSMC5
RPS6KA1
RPS6KA2
TEP1
PLA2G7
ABCA4
TGFBI
UCP2
CSN3
SERPINB8
PTPRN2
ROCK1
VASP
CXCL9
EIF5
TRAF1
BIRC2
GMFB
TEAD4
STAU1
STXBP2
TBX4
BIRC3
FZD5
NEUROD1
NEUROD2
NEUROG1
PTEN
TEAD2
PIGC
ATIC
SMARCC1
MGST2
SMARCC2
SMARCD1
SMARCD2
SMARCD3
MEIS1
MEIS2
CUL5
TRIM28
OSMR
KCNK1
TRIM23
GTF2H2
GLMN
DGCR14
PEX7
PEX12
GTF2H4
CASP7
CASP10
CASP8
FZD9
HIP1
SH3GL1
VDR
H2AFX
PTPRN
POLRMT
TESK1
ACCN1
PMM1
MSTN
PEX13
PPYR1
PEX14
PPP1R2
MAPK3
SERPINB9
SP2
HESX1
SP3
MCM6
MMP19
FXYD2
NME3
NME4
BPTF
NDUFS7
DGKD
NR4A2
HIST2H2BE
RPL29
AIF1
CCR8
CCR6
KIFAP3
LIG4
ITPK1
EPHB3
SERPINA5
WNK4
GSC2
TOMM20
CLOCK
ICAM5
ARHGEF1
CLGN
HSD17B4
RFXAP
GANAB
RFX5
PRKCSH
PLOD2
SEMA4D
METAP2
CSRP2
B4GALNT1
KLF10
CX3CL1
RAX
DFFA
DFFB
ASCL2
PTK7
KPNA3
TRIO
TRAF2
TRAF3
ZNF148
GHSR
STAM
IRF4
ORC1L
RABGGTA
NEO1
DLX4
SUMO1
ASNA1
PRELP
TIMP4
GDF9
F2RL2
JAG1
ANGPT2
COPA
ARHGDIA
THRSP
ATP2A3
BCL2L2
NCOA3
CCL20
S1PR3
WNT7B
DMBT1
VIPR2
S1PR1
PKP1
SIGMAR1
RNASE6
OGG1
MAP4K1
NCOA4
LIMK2
S100A13
TP73
TNR
BID
NPY5R
ZYX
PTK6
SORL1
CRKL
IPO5
SFRS11
ENTPD2
ODF2
KLF2
PSMB1
NRTN
MAFG
PPP1R12A
PHYH
TERF2
FUT7
PGGT1B
EML1
CRHR2
PPP4C
RHOH
EIF3A
NCAM2
NKX3-1
UCP3
RING1
PDIA3
PDE3B
RAC1
RAC2
RAC3
GAK
KLF6
INSIG1
DEFB1
TMPRSS2
EREG
NINJ1
TALDO1
IMPA1
NRP1
NRP2
ADAM3B
DAP3
SATB1
TRPV1
LTBP3
PLK1
PKNOX1
CLDN5
SUPT5H
SH3BP2
MSH4
KCNJ15
MATN2
MATN3
MLL2
FGF10
YEATS4
NDN
CHD1
DIAPH1
SRP72
CAMK2G
ZFP161
SMTN
MYO9B
MAPKAPK3
DNALI1
PEX1
BRDT
PA2G4
LHX4
SOX1
PITX1
DVL2
KRT81
NOVA1
CLNS1A
CORO2A
TFDP2
PSME2
AP3B2
ESRRB
VRK1
VRK2
MYD88
SEC62
GPR25
PSMB2
PSMB3
PSMB4
CHAD
HSPB2
SIPA1
SND1
NDUFV3
EPHA4
RGS3
EPHA7
ELF3
ADAM10
SLC29A1
HTRA1
CDK2AP1
ECM1
SLN
BICD1
RAB18
KCNJ10
RREB1
EIF3E
SIAH1
SIAH2
CSNK1G2
DEFB4
STK11
SDCBP
SALL1
SALL2
ZMYM2
EIF4EBP1
EIF4EBP2
CRX
CD180
CCL19
TCF7L2
SOX10
SH3BGR
SUMO3
APAF1
CASP9
KCNQ2
EXOSC2
AP2S1
CD151
GTPBP1
ZNF193
TNFRSF9
KLF4
STK25
PPEF2
SCARB2
TTC3
PER1
MMP15
MMP16
ARVCF
ATOX1
TCF4
GALNT1
GALNT2
GUCA1B
TADA2A
NEDD4
PABPN1
LPAR1
CCL8
BMP8B
MMP17
ERP29
RTKN
DRAP1
TRIM32
ECHS1
CIB1
FOXA1
FOXA3
AP4M1
EFNB3
RAB7A
GAL3ST1
KAT2A
HR
NR1D2
RGL2
WWP1
WWP2
TULP2
RBMS1
LAD1
MAP2K3
PRDX6
HNRNPH3
ABLIM1
NCAPH
ROR2
FOXM1
CNTNAP1
SNAPC3
NTN3
NRGN
CMKLR1
GNRH2
TGFB1I1
LAT
TRAF6
TRAF5
WIPF1
HCRT
FXYD1
GATM
RANGAP1
CTSC
ILK
NPTX1
ACSL3
CNN2
CNN3
MRPL12
IFNAR2
DNM1
DNM2
UPK1B
NAB2
PLD1
PLD2
SULT1C2
RBMS2
TUFM
HCRTR1
NOLC1
MAPK12
BLMH
HAND1
HAND2
NR1D1
MLLT10
APBA1
AP3S2
KCNA10
CFTR
SLBP
MAP3K4
NVL
ROBO1
OPTN
AUP1
PPIE
MICB
GCHFR
HSF4
CISH
ITSN1
XPNPEP1
ZNF354A
SERPINI1
PON2
MAP3K5
AKAP1
BUB1
PTPRU
FADD
SORT1
SIRPA
CRMP1
DPYSL2
TRAF4
SPRY2
PKMYT1
POU3F1
POU3F3
POP1
CYTH2
KHDRBS1
NRIP1
PTX3
UVRAG
CCL23
CCL24
TFG
GOLGB1
GOLGA1
FRAT1
PXN
CCNT1
PAFAH1B2
GOLGA4
PTPRH
RGS12
RGS14
RGS16
GPLD1
RGS4
RGS7
LGALS4
USP7
MAP2K5
MAPK7
DSCAM
PDK1
PDK2
PDK3
PDK4
TUBA3C
TUBA1A
TUBA1B
PARK7
SNAP23
CUGBP2
MAP3K3
BTF3
PARK2
PTPRK
ST8SIA2
ST8SIA4
OPRL1
PKN2
ARNTL
NUP88
XPO1
CCL25
P2RX7
LIMS1
MTRR
SNCB
JAG2
RBM4
ANXA11
ANXA13
LMX1B
LFNG
MFNG
GOLGA2
GOLGA3
DTX1
GPR37
RCN2
PAK1
KIF2A
CD5L
CDSN
SIP1
BCL9
HPGDS
LRP8
OLR1
SECTM1
MAGOH
SLC22A1
SLC22A2
PIK3C3
PIK3R4
MAP3K7
MAP3K7IP1
FOXE1
CTBP1
CTBP2
LGMN
FKBP5
MAGI1
IL1RAP
CDC6
TGIF1
PODXL
FHL2
DEAF1
PPP1R8
EIF4A1
TNFSF11
TNFRSF11B
TSPAN4
SEMA3C
NXF1
NRD1
KLK6
SLC4A1AP
NTHL1
PDE2A
MNAT1
TUBB2C
TUBB3
TUBB4
PRLH
CASP4
CASP5
MYO15A
NBN
RAB13
KLK10
RNPEP
PDE6D
RNF5
MARK3
PCYT2
ARHGAP5
FOXO3
BAI1
BAI2
MAD1L1
AURKA
HNRNPAB
FSCN1
NCOA1
MCM3
TNFSF12
MCM5
NFATC3
EP300
PLIN3
KATNB1
MDM4
SYN3
PSMC1
PSMC4
PSMC6
APBB1
APBB2
APBB3
APBA2
ADAM9
ADAM12
LMOD1
NPHS1
GRIN2D
TRA2A
TRA2B
DMC1
2012-9-5
CLCN7
ACVR2B
FYB
ARHGAP1
RCN1
ATP5G3
CCL21
KPNB1
PRKAA1
PRKAB1
PRKAB2
PRKAG1
PRKAG2
GNPAT
PIP5K1B
TNFRSF14
DUSP4
DUSP6
DUSP7
BACH1
RGPD5
PHOX2A
KCNN4
CCNB2
EFNA2
EPHB6
KRT85
DNMT3A
RAD51C
SHOC2
REV3L
SNAPC4
NR6A1
F2RL3
SPG7
CORT
HIST1H2AE
HIST1H2AI
HIST1H3A
HIST3H3
HIST1H4A
GAS2
DNAJA1
PIK3C2B
PIK3CD
ARHGDIB
ARHGDIG
KIF3C
UBE2K
BRD8
RNF4
PTPRR
PSMA1
PSMA6
RGS10
CHN2
PEX10
BUB1B
PKP2
UAP1
DBC1
ACCN2
IGFBP7
CDC5L
HNRNPU
PPL
CLIC1
NRAP
UGCG
OCLN
EPB41L1
PHF1
MLNR
DLG4
BHMT
KLRB1
KLRC2
KLRC3
KLRD1
SAFB
MAPK9
MAPK10
MAPK11
DNMT3B
TNPO1
KLF9
KLF5
MAPK6
CETN3
RBBP9
CLDN4
CLDN3
CACNG2
EIF6
PLK3
UBE2E1
RCAN1
FARSA
DOK1
LASP1
PSPN
RBBP7
RBBP4
RND3
PIK3CB
STXBP1
TMOD2
REXO4
SMAD6
SMAD7
TRIP6
CITED2
FOXS1
MARCKSL1
BCAR1
EVI5
RORC
E2F6
TADA3
TAF6L
SUPT3H
RAD51L1
SAP18
PRMT1
HEY1
RAD51L3
FANCG
CCL22
SGK1
EEF1A2
TSC22D3
UBE2D1
UBE2D2
UBE2D3
TSNAX
BCAS1
ESRRG
KPNA4
MLX
GP2
SRPK2
AEBP1
MED6
DRG2
PCDH7
CLK2
CLK3
NOG
LAIR1
UBE2V1
IER3
CUBN
SNCG
UBE2V2
TNPO2
CDH4
CDH6
CDH8
DYSF
MAP2K7
TRRAP
CDH19
CDH18
MRPS12
E4F1
IKZF1
ARID1A
PICALM
PLAG1
FBP2
TLR2
TLR3
TLR4
TLR5
COLQ
IL16
SPAG4
MNT
SUMO2
RNF139
GPAA1
TXNL1
ABI1
AGPS
CPSF4
HAT1
SNW1
KIF1C
TGOLN2
NR1I2
PLOD3
DUSP2
DUSP5
RAD51AP1
GPR17
ZIC2
PAFAH1B3
ABCG1
CHEK1
CBX4
SLC6A12
HNRNPL
DARS
SLC31A1
BAP1
UCHL3
DUSP11
B3GALT4
CPB2
TCF20
MAPRE1
SMAD3
SMAD5
SMARCE1
S100A12
PPP2R1B
S100A11
DHX9
UBE2G2
CUL1
PPFIBP1
PPFIBP2
PPFIA2
PPFIA3
PSMD9
ATF3
IL17A
2012-9-7
RAD1
PNN
PTPN14
PIK3R2
USP8
LRP3
PEX3
MAP4K2
BAD
TEAD3
NEDD8
UBA3
UBE2M
VAMP8
CA9
XPOT
ILF2
ILF3
CDK8
NASP
DAXX
CETN1
STX5
PTRF
INADL
RFXANK
ABCB11
LCT
CCNG2
VTI1B
BFSP2
KIF22
ABCD4
NAPA
NAPG
STX7
KCNK3
MVD
NKX2-8
BMPR1B
CST7
SMARCA4
LRRFIP1
HLTF
IKBKB
PIP4K2B
CA12
SFRS2B
PTPN21
TP63
PIP5K1A
RGS5
CHD4
OASL
TRDN
KISS1
DAPK3
SHANK2
BNIP1
BNIP2
BNIP3
MCM3AP
SMAD9
MAPKSP1
KLF11
TNKS
IRAK2
KCNH1
TCF21
BFSP1
CDK13
PDE5A
BBOX1
SLC27A5
NCS1
CMAS
GJB3
PPP1R9B
PPP1R3D
RANBP3
MSI1
PIR
DYNC1I2
SLC4A4
HIF1A
BIRC5
SLC4A7
MBTPS1
PEX16
TNFRSF6B
SH3GL3
CGGBP1
SFRS3
HIRIP3
TNFRSF25
CDK6
CDKN2C
UGDH
GLE1
TSHR
SMARCA5
SLC22A5
SAP30
IQGAP1
LIN7A
FLNB
MSH5
NAE1
BIK
SPAG1
AP3B1
ACOX3
DHX15
DHX16
TRIM24
PABPC4
FZD1
FZD6
FZD7
EPR1
CDC42BPA
TIAL1
RABIF
AKR7A2
SGTA
CALU
PDLIM4
PRDM1
PRKRA
ARL1
PER2
ZNF202
PEA15
ZNF205
HRK
DAB1
RIPK1
CRADD
RIPK2
CDK5R1
CDC16
CDK10
FANCF
ASS1
RPS19
CHRD
USP1
PSMD10
PSMD13
BTRC
USP4
MYH13
AAMP
WNT4
SLAMF1
AURKC
DYRK2
SMPD2
TNFRSF11A
TRADD
PARG
IFRD1
DPM1
CDC14A
CDC14B
LRP5
LRP6
MYOM1
MYOM2
IRS4
RNGTT
RNMT
ATXN10
BCL10
TIA1
SMNDC1
SNRPB2
SNRPA1
SNRPC
RCBTB2
NMI
MTA1
DPH1
AP1S1
AP1S2
AP1G1
AP1G2
AP1M1
FUBP3
KCNQ4
CTSF
GABBR1
SNRPF
SNRPG
MBD2
EYA4
HYAL2
MTMR2
VNN2
MBD3
MBD4
NME5
TRPM1
NOL4
OVGP1
PCDH8
TOP3B
DLG2
MADD
USP13
SLC7A7
TNFSF4
SOCS1
TNFSF10
CFLAR
PIK3C2A
PLA2G4C
PLA2G10
AIMP1
RPS6KA4
UNC5C
TNFRSF10A
TNFRSF10B
TNFRSF10C
TNFRSF10D
RAD54L
RABEP1
SLC24A1
CDC20
FZR1
PSIP1
FOXH1
RPS2
LY6H
PCDH1
MSC
RPS9
RPS10
RPL5
RPL21
RPL28
ADAM17
ADAM19
BCS1L
TRPC6
VAMP3
RPS7
GLP2R
RPL17
RPL23
STC2
STX16
SFRS2IP
CBFA2T2
PTCH2
RPS15A
RPS16
UBE2N
GRIA2
RPS20
RPS28
RPL9
GALR2
ZFPM2
2012-9-4
GBF1
ALOX5AP
RPS26
RPS27
RPL6
RPL26
ANGPT4
SEMA4F
MOCS2
ADAM22
ADAM23
SIX3
GCM1
CLDN1
BUB3
UBE2L3
IKBKAP
FGF17
FGF18
NUMB
SPHK1
IRF3
AOC3
ALOX12B
SLIT1
APOL1
SLIT3
SLIT2
TRPM2
S1PR4
KIF3B
ZFYVE9
CCL18
GSTZ1
LHX2
HUS1
RAD9A
PRPSAP2
CDK5R2
MTIF2
KLK4
PPP1R12B
TCL1B
PPM1B
PPP1R10
DYNC1I1
COX5A
CCNE2
CER1
CDYL
SNCAIP
RECQL4
RECQL5
PTTG1IP
KCNF1
KCNG1
KCNE2
MED17
BANF1
AXIN1
ASAP2
NRG2
FFAR1
FFAR2
GNE
HIC1
NR1H4
BCL2L11
PDZK1
DNM1L
RANBP9
CCNT2
RNF7
CCS
PEX11A
PEX11B
RAB27A
RAB27B
CBFA2T3
BYSL
TROAP
PLAA
ANGPTL1
TNFSF8
ADAMTS4
SLC16A3
NR1I3
BAG2
BAG3
BAG4
BAG5
ARTN
TIMELESS
KCNS3
SIRPB1
UBE2L6
FGF19
EFTUD2
TANK
RGS6
RGS11
MATN4
TNFSF18
ZNF174
ZNF259
ITM2B
TNFRSF18
CLCA1
EIF2S1
EIF2S2
EIF3J
EIF3I
EIF3H
EIF3G
EIF3F
EIF3D
EIF3C
HABP2
EIF4B
GPHN
ATP6V0E1
GDF11
RP1
EIF2B5
NUP153
ZW10
RFX4
CLDN16
CCIN
SEMA3A
RASGRP1
ITGA9
AKR1C3
SCN4A
POLH
TNFSF13B
ZNF91
AKAP9
ROCK2
CLCA2
BAIAP3
PNMA1
UNC119
B4GALT3
NUMBL
AGFG2
BSN
AXIN2
GOSR1
GOSR2
SEC22B
PSMB7
SCD
EIF2AK3
ERN1
CCNA1
RAB5C
MGEA5
RAD50
MPDU1
ITGA10
NEK2
NEK3
PRMT5
TNFSF15
CACNA1G
RGS9
TPD52
ZNF136
ZNF142
ZBTB17
ZNF155
HCST
DLG5
TTK
EDAR
GRM6
UTS2
GRM2
GRM4
GRM7
GRM5
MYOT
MAP7
IL18BP
PLCB2
SLC12A4
RBBP8
SULT2B1
SVIL
ADAMTS13
IL24
TYROBP
PTTG1
SGCE
UBE2E3
ITGB8
ONECUT1
SLC25A11
RPL7
CTCF
SOCS3
SELENBP1
ZNF263
RAB11B
RAB35
SIGLEC5
STX8
STX17
CPNE1
CPNE2
CPNE3
CPNE4
KRIT1
ING2
ACTR2
ACTR3
SNAI1
CD2AP
GAGE5
CSNK1G3
DLC1
PLXNC1
STAT5B
APBA3
PRND
CELSR2
PKP4
SPAST
JMY
PLXND1
AGXT
RAD54B
PLXNB2
GRHPR
APPL1
HLA-DQB1
MED1
CST3
PPP2R2B
SSRP1
GRAP
MAN1A2
RAB3D
CHORDC1
NUFIP1
COPG2
STAG1
STAG2
LMO7
DNAI1
GPNMB
HHLA3
CHEK2
HGS
MPZL1
BECN1
GFI1B
TRPS1
AIPL1
GNA12
MLH3
GNA14
SCGB2A1
PPP1R1B
GNA13
SIGLEC7
INCENP
TCL6
POLR2F
GJB6
PDCL
PNLIPRP2
HIPK3
GAB1
BAMBI
SERPINB13
PSMD11
PSMD12
PSMD5
IFITM1
IRAK3
FAF1
SH3GL2
MAP3K6
CD2BP2
TNFSF13
GRM1
CBX3
CBX5
NR2E3
TCAP
SACS
CBLB
VDAC1
IL18R1
ZNHIT3
TRIP4
JMJD1C
TRIP10
TRIP11
TRIP12
TRIP13
COPS2
IL18RAP
CBX1
IL1RL2
CD84
SH2D2A
BLNK
CD101
PPARGC1A
GRAP2
TNFSF14
HAAO
DEFA3
CELSR1
IDH3B
NCR1
NCR2
KIFC3
KIF2C
LIMD1
KPNA5
NFKBIE
DENR
HGFAC
HSBP1
HSF2BP
CDH10
DYRK1B
ZNF423
MGAT4B
ACIN1
MGST3
DOC2A
DOC2B
CNTNAP2
DNAJB1
C14orf1
FZD4
FBLN5
AFG3L2
CRIPT
HOXB13
BLM
WRN
NKX2-2
TBX19
NEU3
LGI1
IL17B
MMP20
NR0B2
EFEMP2
ACTN4
MAPK8IP1
NUP50
TBCD
IFIT3
SLC40A1
MAP3K14
ERVWE1
KCNIP3
WNT6
MAP4K4
CADPS
JTB
CD209
MRVI1
HEY2
PRRX2
COL4A3BP
PABPC1
ITGAE
KIF3A
HOXA2
AKAP13
PTGDR
AKAP5
AKAP3
AKAP6
AKAP8
AKAP10
ARL3
AKAP11
CCL26
AKAP12
ARFRP1
TOM1
TOM1L1
HMGXB4
BCAR3
MERTK
MATR3
NFAT5
TIAM2
LTBP4
RRM2B
CLEC11A
TSPYL1
TTF2
STK16
TFR2
SH2D3A
SH2D3C
TSFM
HPSE
USP2
STK17A
STK17B
USP21
TFEC
USP25
TCFL5
TESK2
ZFAND5
NPHS2
PRDX3
ASH2L
ITGA11
FLRT3
COX17
KL
XCL2
CCL27
TBK1
DUSP12
CCR4
FKBP6
FKBP8
SLC22A3
CXCL11
SRP54
SRP68
LRAT
PLAGL2
MARCO
MMP24
PCSK7
MYO9A
RCAN2
MAFF
RPH3AL
GTF3C2
NEK6
MYBBP1A
COX4NB
NBEA
NCKAP1
MKKS
PFDN1
PFDN4
PFDN5
DGAT1
BRF1
TAF1A
TAF1B
TAF1C
TNFRSF13B
PPP4R1
CNOT2
CNOT3
CNOT4
CNOT7
MAP3K13
MAP4K3
MAP4K5
RABAC1
PCYT1B
CTDP1
NCK2
PKIG
MUTYH
TBCE
GADD45B
GADD45G
KIR2DS1
KIR2DS2
KIR2DS4
ACTL6A
PACSIN2
TRAT1
SIT1
STK4
SKAP1
AURKB
ORC3L
FCN3
NUDT21
CPSF6
RACGAP1
HPS1
SPTBN2
BRAP
SLC9A3R1
PRPF18
SIX2
FXYD3
DOK2
CAMK1
SHANK1
CORO1A
CORO2B
SENP6
GSK3B
FRAT2
ADAMTS5
SPINK5
VPREB3
CYLD
PAK2
SLC4A8
ITGA3
STK3
WASF1
ZNF219
MED23
MED26
MED27
MED7
UBQLN1
IRF7
IKBKE
TWSG1
CNR2
TARBP2
SERF2
WASL
TIMM17A
TIMM44
TERF2IP
STIP1
KIF23
CDC37
YWHAE
WASF3
MKNK2
EEA1
RGS19
GIPC1
TRIM37
SNAPC2
DMAP1
TARDBP
CYTH3
RASSF1
TREM1
TREM2
PIGK
MVP
RARRES3
SH2B3
PPM1D
MAP3K7IP2
MASP2
NMU
LPAR3
LPAR2
S1PR2
SOCS2
SOCS6
SUPV3L1
SPINT1
SPINT2
GABARAP
FHL5
OPTC
PSME3
WWOX
TLE4
NCBP2
PITPNC1
VPREB1
CCT4
ACTR1A
ACTR1B
S1PR5
LECT1
GALNT6
CXCL13
RAMP1
RAMP2
RAMP3
GADD45GIP1
CXCR6
HDAC2
PATZ1
FABP5
ELF5
TP53I3
PTGES
ENC1
ADAMTS1
SLC38A2
RASA3
CALML5
PAIP1
DLL4
DKK1
TRAM1
BTAF1
ADCY10
SLC17A7
CHFR
DISC1
PDPK1
SKAP2
ARHGEF4
DIABLO
SFRS13A
RRH
RERE
RECK
CIR1
TP53BP1
WNK1
NOL3
ATP6V0A4
CCL28
LY86
LY96
C3AR1
MCOLN1
NCSTN
AICDA
NDRG1
SORBS1
AVEN
JPH3
GRLF1
DDX4
TSC1
NCOA6
TACC2
TACC3
NGB
KIR2DL5A
CLEC4A
ZNF346
CCHCR1
GDF15
RBM8A
HDAC4
FOXP2
CTDSP1
APPBP2
TAX1BP1
NFIL3
KLF13
IL22
EPB41L3
KLHL1
PHLDA1
CFHR3
CFHR4
INA
FXR2
PILRA
FSTL3
NFYC
TMEM50A
NARF
GHRL
YWHAG
GTF2A1L
ELAC2
ARHGAP26
HNRNPA3
DMPK
GAN
FGF23
IL21R
IL21
LPXN
MINPP1
TMED1
NID2
CD274
TLR6
BOK
DKK2
DKK3
ALX4
ZNF350
DHH
MAML1
TRPV4
PRKD1
PRKCH
UBQLN4
ADIPOQ
RBMXL2
RPGRIP1
ADAM15
PAK4
RAB26
IL17RB
ABCG5
ABCG8
ZNF277
ZNF274
MMP26
TLR9
BAIAP2
AGAP2
ARHGEF7
TRIM3
CEP110
KLK13
IL1F8
IL1F7
TMPRSS3
CDH23
MAT2B
HMG20B
NTSR2
VAV3
CD163
HOXC10
PKP3
SCGB2A2
CIB2
RETN
RAB11A
UBE2C
IFITM2
DHX38
CDC40
SERPINI2
FOXL2
MYOZ2
MYOZ1
PAIP2
IL20
IL20RA
ARIH1
BIRC6
KLK5
FBXL2
FBXL3
FBXL4
FBXL5
KDM2A
IL25
BACE2
RNF14
CADM1
IL19
CPNE6
CPNE7
RAB30
RAB31
TRIM10
SPTLC1
SPTLC2
ICOSLG
PRX
TNFRSF21
BIRC7
TUBA8
LDLRAP1
C17orf28
ASB2
ASB4
TTRAP
PAG1
DAPP1
COX7A2L
EBAG9
RHOD
BCAS2
TUBG2
ZEB2
DDX19B
NUP62
PES1
UNC13B
CASP14
RHOQ
RCAN3
WASF2
BRIP1
EIF4E2
PDLIM5
MLC1
TNFRSF12A
TPX2
STIM1
PCNT
RAB33B
ASAP1
NOD2
TRAIP
SNX17
RIN1
NOD1
STRAP
DCLRE1C
KIF1B
NRBP1
PRAME
CPSF1
CPSF2
CPSF3
POLR2K
PKIA
SMC3
C10orf2
PIK3R3
TES
PIP5K1C
-
TNFRSF19
TRIM17
BCL2L14
TRIM63
RASAL2
XPO7
FZD3
FZD8
BBS2
BSCL2
DDX20
DDX24
TNFSF9
WFS1
GAB2
TRAP1
IKZF3
PSMD2
IKZF2
IKZF5
IKZF4
DICER1
STAM2
STAMBP
TIRAP
BRMS1
BMF
TNFRSF13C
TLR10
CSNK1G1
TOLLIP
FBXW7
RAB38
CYFIP1
PSTPIP1
APTX
ALS2
DDX18
DDX21
AGR2
WNT3A
WNT5B
ABI3
GLS2
NEDD4L
ATF5
CACNG3
ANTXR1
NLRP3
DHCR24
HTRA2
SLAMF6
PTP4A3
EIF2B2
RAD21
HAMP
PRAM1
TRIM55
TRIM54
ST3GAL3
SCGB3A1
MTMR12
-
PRDX4
PACSIN1
PACSIN3
SCGB3A2
CLIC3
CLIC4
HDAC9
LZTS1
SLC9A3R2
TRIM9
BCL11A
BCL11B
TRIM22
FRK
SLA2
DLL1
PRDX5
PTPN23
PTPN18
TXNIP
EDARADD
FBXO32
PSMA7
DEFB103A
GNMT
PRSS7
IL22RA2
RXFP1
RXFP2
OPN4
TRPV2
TRPV5
TRPV6
HPS4
NUP155
KATNA1
PKHD1
NKX2-3
PARD3
DUOX2
ZNF208
TPO
TKT
GSK3A
HRH4
ST14
GAA
SPIB
MYO3A
CITED4
DPP3
FXN
NLRC4
ERAP1
-
RB1CC1
PYCARD
DEDD
ALMS1
GOPC
SMYD1
TCOF1
NEK7
UBL5
ATP6V1G2
RLN3
SERPING1
OSCAR
GORASP1
HIPK2
HEXA
JAM2
JAM3
HEXB
PITPNB
ANP32C
PHGDH
CASP8AP2
FHOD1
ATP7B
IRAK4
RBM5
STX12
LYST
PYGO1
PYGO2
APOM
VAMP4
BCL2L10
SCAMP1
SCAMP2
SCAMP3
PKIB
GOLGA5
LASS2
VPS35
TYR
UROS
COPE
ERBB2IP
LDLR
GALE
WBP2
LCAT
PTPN22
-
MPO
COPB2
TNK2
FLOT1
GALT
MED24
TSLP
GEMIN5
GEMIN6
SNAPIN
TRPM6
DCP1A
BDP1
BRF2
LPHN2
RASSF5
PLK2
MELK
ATP6V1A
ATP6V0D1
GCA
SMG1
SUFU
EHHADH
TRAF3IP2
TOMM22
ATXN3
USP18
PTGES3
CYB561D2
ZMYND10
NAT6
PDAP1
PRKD3
CCNDBP1
SPHK2
MTHFR
SOCS5
SLC22A12
SLC22A11
WT1
TNKS1BP1
HM13
PAX6
SPG20
FBXO2
APOBEC3G
ADAM33
RNF19A
PLCB1
PPAP2A
PPAP2B
PPAP2C
ERC1
TNKS2
MICAL1
RPTOR
FANCA
GLIPR2
DTNBP1
PDZD3
ITGB1BP1
SIGLEC11
ATP6V1F
LOXL3
TSGA10
DYNLRB1
CRELD1
STK11IP
PSMD14
PDZK1IP1
RBM12
SEC24B
SEC24C
SEC24D
ST3GAL2
RGS13
RGS17
RGS18
RGS20
TDP1
HNRNPR
SAV1
PUM1
STUB1
CARD10
CARD11
CARD14
CARD9
ORC6L
NPHP4
IRF5
FBXO18
MRGPRX2
COMMD1
SETD8
AP2A2
AP4E1
AP4B1
AP3D1
TIMM22
APOL2
SOX6
EVC2
EPN1
EPN2
EPN3
CLINT1
POLE3
CHRAC1
NDC80
HOPX
LSM1
LSM2
LSM3
LSM4
LSM5
LSM6
LSM7
NAA38
MUTED
SHISA5
SYNRG
CLIC5
TGIF2
ATP6V1G1
PRPF8
AP1M2
AIRE
LACRT
DCTN3
MC2R
POMT1
KIRREL
EML4
ATN1
RAB2B
HGD
PARD6A
CUL9
LDHD
POFUT1
PACS1
ING3
NOSTRIN
PASK
PLAC8
KLF12
DIS3
CRTC1
NDEL1
KCNQ1
ACR
LRPPRC
SEC14L2
EPM2A
ATM
SGK2
SGK3
TICAM1
KRT9
NUP54
SMPD1
NUP133
NUPL1
NUP107
APH1A
APH1B
PSENEN
XDH
ATXN7
NUP210
TJP2
PARP3
FGFBP1
FRS2
FRS3
FERMT2
CCNO
SMUG1
ITGA2B
SESN2
ZNF365
GNPTG
XPO5
SCARF1
FERMT1
LIMS2
SNAP91
BTLA
HCFC2
ATXN2L
SUMF2
PIK3AP1
ADIPOR1
ADIPOR2
KCNRG
RANGRF
CAMK1D
STXBP6
SAMSN1
SCYL1
TPP1
ASH1L
NPHP3
HIPK1
GNL3
HSPB8
FAM162A
PAK7
SAFB2
PDCD6IP
PAK6
SOX9
RPL13
VTCN1
LRRC1
CYB5R1
CYB5R2
UBR5
CAD
ADRM1
AKT3
APEX2
ARFGAP1
ARFGAP3
ARHGAP21
ARHGAP15
ARHGAP8
ARHGAP9
ASB9
ATP6AP2
ATG4A
BCOR
BEGAIN
BEX1
C1GALT1C1
CCDC50
BRCC3
CAMKK2
CCT5
CLDN2
NCAPD2
CNKSR2
CUZD1
CXorf15
DACH2
EIF4A3
BEX2
FAM127B
OTUD5
DYNLL2
DLGAP5
TSR2
ELF4
EPPK1
PDIA4
SMG6
CFHR5
GNL3L
RBM41
NUP62CL
GDPD2
CAMK2A
ALG13
FANCB
G3BP1
G3BP2
GAB3
PPP1R15A
GAGE2E
RABGAP1
GIT1
OLFM4
MAGEE1
ZC4H2
FUNDC2
DBNL
RPA4
FAM45B
PPP1R2P9
CCDC22
CCDC120
PRAF2
PDZD4
KIF14
KIF4A
HUWE1
GPSM2
PHLDB2
GPRASP2
ZCCHC12
WBP5
PDZD11
CXorf40A
HSFX1
MAGED2
MAGED4B
MAGEH1
MCTS1
PNMA6A
YIPF6
UPRT
FAM46D
BEND2
MAGEB18
CXorf26
MIB1
MRAS
-
MTMR8
UBAP2L
NKAP
ODZ1
ARHGAP29
PORCN
CDR2
FAM156A
PRSS3
PSTPIP2
CSH2
PTPRT
QKI
RAB10
RAB14
RAB22A
RAB25
RAB32
RAB34
RAB37
RAB3C
C6orf108
LONRF3
RRAGB
ZC3H7B
UTP14A
TSPYL2
SEC23A
SEC61B
2012-9-6
CTR9
SRPX2
SRPK3
MID1IP1
SYNCRIP
SYTL4
SYTL5
GPKOW
MAP3K7IP3
TAF9B
TMLHE
TUBA1C
VDAC3
VGLL1
TBC1D8
WDR13
YIF1A
MORC4
SCG2
HSP90AB1
HLA-DQA1
MPG
PTPN3
PTPN2
RARA
SPN
UBB
RAD23B
PCSK4
EIF4G1
SLC12A2
UFD1L
UBE2E2
KAT2B
GRID2
SPRY1
GMNN
HSPA1B
QSOX1
CUL2
EPAS1
SBF1
RPS6KA5
GNGT2
UBE4A
RBX1
EIF3B
STK10
SUCLA2
SUCLG2
EIF4G3
GYG1
OXSR1
MED16
ATF4
C7orf16
GMFG
USP6
SETDB1
HHEX
NR5A2
SP110
METTL1
SIRT3
PPIF
NKIRAS1
PDCD5
SP100
STXBP5
CALCOCO2
NEK1
BRD1
FCGR2B
PEBP1
POLR1B
EHMT2
SLC30A9
KALRN
HSPB3
NXPH3
NXPH1
TLX3
NPFF
CALY
GDF7
TCF7L1
FMNL1
KCNIP1
KCNIP2
USP16
RELB
COPS5
MRPL28
MALT1
HERC1
CCT2
CCT7
TOR1A
GSTA4
CDT1
SMURF2
SMURF1
SF3A1
UBASH3A
HERC2
SEMA6A
EID1
HNF4G
PIAS4
WDR6
SRRM2
ARNT2
CD96
SPARCL1
SSSCA1
STX18
SERGEF
RAPGEF3
RAPGEF4
EXO1
TRIM8
HHIP
MFRP
EIF2C1
EIF2C2
PIAS2
APPL2
TGFBRAP1
SUZ12
QPRT
WNK2
SIX4
ESPN
TMEM123
RHOU
ATF7
B3GAT1
EGLN2
EGLN1
EGLN3
GBA
NPLOC4
NEUROG2
TRAF7
XAF1
NF2
YME1L1
SLC22A9
CAND1
SCRIB
FBXO11
CMTM8
MED8
UHRF1
FBXW4
NHLRC1
FANCL
SNIP1
CCNB1IP1
SENP2
TRIM5
FOXD3
HSPA14
RHBDF1
RNF2
USP10
EDN1
FMN1
HOXB4
SELL
RBP1
CD3G
UBC
SGCG
ACACB
DNAJC7
DNAJB9
GREM1
SIM1
CHST1
SHROOM3
TBR1
NIT1
TAF2
LYPLA1
MYST4
TLL1
PGR
PLA1A
PCSK9
SEMA7A
RASSF8
PLCE1
AKR7A3
MMP25
BRP44L
C1RL
DNAJA2
DNAJB6
CDC37L1
CCDC113
TINAGL1
TMPRSS11A
TXNDC11
NCLN
LYPLA2
PLA2G15
MAFB
PROCA1
MYST2
NAA20
HSPA4L
PLCD3
PLCL2
PRSS23
RHBDL2
SEC23IP
SENP1
USP39
USP40
NECAB3
CAMK4
CHGA
PPBP
CRH
EDN2
HSPA2
LBP
POLE
PZP
PIP
PRL
P4HB
PROZ
RARB
RBP2
THRA
CNTN1
OTX2
RAD23A
AKR1C1
NLGN1
TAF7
KLF1
OPCML
PVRL1
XRCC3
MSH6
CNGB1
HSPA8
DCTN1
NRCAM
SOX18
ARFIP2
ESRRA
NR1H3
HCN2
KIF5B
TPST1
TPST2
CUL4A
FOXL1
CDC23
CBR3
QARS
CNOT8
CRY2
MED13
STX6
MTA2
TPD52L1
DGKH
MAD2L2
DNAJB2
PARN
ARPC1A
TLX2
BACE1
SEMA4C
EXOC5
RTN4
NFKBIB
NKIRAS2
COPS3
SYCP3
APOBEC2
HOMER2
HOMER3
LILRB1
GPR26
LATS2
KLF7
MDFI
STK19
SFPQ
BNIP3L
FBXO6
FBXO7
FBXO8
FBXW11
PLCD4
CCRL1
LHX9
PBRM1
CDC42EP1
EIF5B
SYNM
JMJD7-PLA2G4B
SIGLEC10
SESN1
PANK4
BOLL
EXOSC9
CACYBP
PCDHA4
PCDHA6
OLIG2
ABI2
CREB3
CREBZF
RNPS1
NET1
PPP1R13B
NPM3
NLGN2
FCRL3
MARK1
AHRR
MPP4
RASGRF1
NLRP1
ANAPC2
FASTK
EEF2K
GEMIN4
COG1
COG2
COG7
CABC1
GRK7
IP6K1
IP6K2
C1D
EHMT1
NAV2
HINFP
PRPF3
MMAA
HPS5
SC4MOL
MMAB
PLSCR3
PLSCR4
RAI1
SECISBP2
RNF40
HIC2
TSC22D1
CNNM3
PAK1IP1
-
ANKS1B
PCGF6
HOOK1
TRIM11
STAP2
FERMT3
SNUPN
CACNA1H
EPM2AIP1
-
NUB1
ANTXR2
RFWD2
HERPUD1
APOC2
PTGES2
SCYL3
TASP1
DPYSL4
AKTIP
CHST4
CLPX
DNAJB11
DNAJB4
GGT7
NLN
PITPNM1
PITPNM3
PMPCA
SLCO3A1
SEC11A
PDIA6
USP20
USP37
GYPA
CEL
CHAT
CHRNA3
CHGB
HIST1H1E
HIST1H1C
POLB
PTGS1
MARCKS
CRABP1
THRB
TGFA
ERCC8
F11
CSRP3
P2RX1
GFI1
ADAR
GUCY2C
$OC90$
GTF2H3
FOXN3
HIST1H2BD
HIST1H2BB
AOX1
PMPCB
GTF3C1
THRAP3
MUC16
CYFIP2
SIX6
B3GAT3
ITCH
TGS1
GAR1
POT1
MTPN
GRINL1A
MS4A7
SUV39H2
MYO5B
SACM1L
CBLL1
DAOA
DMBX1
PLUNC
GCC1
GEMIN7
GABARAPL1
GCAT
GLYAT
PPIL4
RCHY1
SAR1A
KBTBD10
DIP2A
AHCYL1
EXOC1
-
PDIA2
SYVN1
OTUB2
AGGF1
C10orf119
CDK19
CEACAM8
CLDN7
DPP7
FAT4
IWS1
ZWILCH
SCYL2
KIAA1310
ENOX1
SOBP
TMEM51
WDYHV1
BSDC1
VAC14
TMEM39B
RADIL
PRPF38B
MAP7D1
FAM193B
ANKZF1
NECAP2
HAUS2
ARHGEF10L
TMEM33
CEP72
INTS10
FAM82A2
SLC25A36
C12orf11
C12orf35
TRIM62
CCDC87
INTS9
THNSL2
C7orf43
ECHDC2
VPS53
UBE2W
KLHL26
DDX19A
C5orf22
UFSP2
FAM63A
PCID2
FBXL18
AAGAB
-
BEND5
PPCS
PAAF1
KCTD17
ZNF329
VEPH1
NHEJ1
ISG20L2
ATAD5
VPS37B
MUL1
CCDC14
CENPT
FASTKD5
C16orf57
PHACTR4
CEP63
FAM176A
OGFOD2
JMJD5
C16orf59
RMND5A
ZC3H10
FIZ1
GIN1
TMEM214
PIGG
CWC25
MTMR10
TTC19
MKS1
-
HEATR2
LIME1
TMEM161A
EXD3
DUSP23
2012-3-5
SOHLH2
SDHAF2
PIGX
TMEM70
C4orf27
SLC25A38
C1orf123
C11orf59
ZNF446
PIH1D1
CCDC109B
C19orf60
ARHGAP10
C8orf33
FAM118B
EDC3
SIKE1
SPATA20
PALB2
RPAP3
C2orf44
PYROXD1
NAA16
ATG9A
C17orf70
RMND5B
CCDC134
NUDT18
C15orf29
ARL14
FAM160A2
C17orf42
FAM96A
CEP97
ZC3H12A
C11orf61
C16orf28
ISOC2
C22orf46
-
HEXIM2
HSPB6
CCDC155
HYLS1
CCDC17
PDDC1
FSIP2
RNF168
EML3
IQUB
FSIP1
CCDC116
MAMSTR
TMEM102
CCDC89
ZNF709
CCDC141
TMEM139
GORASP2
MCF2L2
TTLL5
LAX1
-
UBLCP1
DCAF10
CENPBD1
CCDC86
PHF23
C11orf49
PDIA5
PITPNM2
RCOR3
SENP3
SH2D4A
EXPH5
SLCO1C1
ZBTB43
COL8A2
CRHBP
HLA-DRB1
CSH1
PRCP
CRABP2
SCT
INVS
ALDH5A1
NR0B1
SRY
MT-ND1
SDC4
HLA-DOB
ATR
MYO1A
HADH
HCRTR2
CIRBP
BAAT
SLC6A5
GTF2IRD1
CIDEA
SIRT1
PILRB
CDC42EP4
ASPM
PDLIM3
ADAM28
IRX5
MYCBP
PNRC1
NAT8
C19orf10
DUOX1
CSPG5
SLC25A10
SLC25A17
ST13
MAEA
GOLM1
IL17RD
ACBD3
COG5
PLXDC1
NAGK
AGTPBP1
COG3
COG4
ACADM
PVRL3
CRELD2
SEC24A
RP9
STBD1
DAZAP1
DAZAP2
TWF2
CDAN1
HPS6
PPIL2
ACAP1
LUC7L
PRPF4
SNRNP40
NKD1
NKD2
YY1AP1
UNC5B
INPP5K
P2RX6
PAXIP1
FIBP
OTUB1
MFN2
ATG12
BRE
RPRD1B
CARHSP1
CPXM2
DCLRE1A
C17orf81
BRP44
DNAJC5
WIPI1
MAGOHB
TMEM48
WDR74
AGK
2012-9-11
RSBN1
SAP30L
CHMP6
CHD9
FAM175A
UBE2Z
ORAI1
MICALCL
CC2D1A
TRMT1
TTC27
NSUN2
CCDC99
DUS2L
ZNHIT6
PTCD3
ZFP2
ARMC7
TMEM66
FUZ
FAM124B
-
TMEM62
HEXDC
SRFBP1
ALS2CR11
C2orf51
CCDC67
ANKRD13B
GJA5
SCLT1
LSM12
FAM124A
WDR65
CNST
ERP27
CCDC42
DOK7
KLHL35
CRIPAK
-
C1orf65
FAM131C
ANKS4B
EID2B
C1orf216
TRMT61A
PARP15
GJC1
KIAA0020
KLHDC2
RASSF9
RRP9
RQCD1
ZBTB5
CRHR1
DBI
TYMP
EDNRB
EN1
EN2
PDYN
GABRA4
GABRD
GABRB3
GRP
ENPEP
GDA
GNAT1
HIST2H2AA3
VSX2
INSL3
PLSCR1
IREB2
LGALS2
GNRH1
LOXL1
MN1
MT2A
MARS
MYBL1
LIF
MCL1
AFF1
MYH1
MYH4
NGF
NRL
TAC1
TAC3
NTS
OXT
ACP1
POLD1
KCNA1
KCNA5
PBX1
PBX2
PSG2
PSG3
PSG5
PSG9
PRIM1
MKI67
PTGER1
PTGDS
PTGER2
PTGER3
PSMA2
PCMT1
CDK11B
PRKG1
PPP1CC
PPP2CA
RAG2
PDE6G
KDM5A
POLR2A
HTR3A
SLC34A1
SST
SOX2
SV2A
CD3E
CD81
DNTT
HNF1B
TPR
GTF2B
TNNC2
TNNC1
UBA52
UPP1
UGP2
XRCC5
OGDH
C2
CYB5A
CYB5R3
PAH
TRH
CNGA2
OTC
TBC1D25
HDAC3
MT-ND2
MT-ND3
MT-ND4
USP6NL
RASD1
PTGIR
CDH11
DLX1
TFPI2
OTX1
MC5R
SULT1E1
ABCA2
EPS15
CCT3
AQP3
PI4KA
ADCY5
NPPB
NPPC
CXCL5
SYT3
MLLT6
ID1
KCNJ1
BBS4
KCNB1
PCSK5
PLA2G4A
AUH
PTGFR
NRXN3
REST
SFRS7
LZTR1
TSN
GATA4
ID4
ASPH
SNAPC1
DGCR2
IFT88
NBL1
LGALS7
STMN2
CD82
SLC1A6
SCN8A
NFIA
NFIB
NFIC
KCNJ5
KLHL3
RALBP1
ANP32A
ST7
P2RX3
P2RX4
DYRK1A
NES
CRYBB1
KCNJ11
SET
SIX5
HSPA4
ERH
DIO2
DAZL
NFE2
TAF15
PTPRCAP
INPP5D
PRKG2
ETV5
SMN2
PPP2R5B
PPP2R5D
PPP2R5E
EYA2
EYA3
GATA6
C21orf33
UBE2I
ENTPD1
GNPDA1
NAIP
CRY1
PAWR
SFRS4
SFRS9
SFRS6
CACNB4
CLK1
CCNH
PRMT2
TAPBP
RORB
LIPF
CCDC6
NCOA2
LHX1
PIAS3
CHD3
PLCD1
HTR4
HSPB1
KCNQ3
AGRP
NELL1
POLR2H
KCNJ12
EIF4G2
PSD
ORC5L
PRPF4B
SLC15A2
CYR61
SYMPK
DTNB
MCM4
CCBP2
NFATC4
HCN1
FHL3
HIST1H2AJ
HIST1H2AL
HIST1H2AC
HIST1H2AB
HIST2H2AC
KIF5A
SLCO1A2
MAPK13
PDE9A
NSMAF
ORC4L
CPN1
DOCK2
LMO4
CUL3
RAD17
EPB41L2
LSAMP
AMFR
FOXF2
PAPSS1
HDAC7
USO1
NPAS2
PER3
ABCF1
CLIP2
CDK17
VPS52
RUVBL1
LDB1
CDC45L
HDAC11
LATS1
EIF4EBP3
GALNT4
YARS
TRPC4
MPDZ
MED21
CARM1
KIAA1967
SUGT1
SCEL
NFE2L3
ARFGEF1
SFRP1
KISS1R
THOC4
IGDCC3
SLC22A4
SLC27A6
MTHFS
ARPC3
CRLF1
CELSR3
KLRA1
CTNND2
SYNJ1
HACL1
FAIM2
ZRANB2
AFF4
SCN10A
PRRG2
ACSL6
GNB5
CYTIP
ITSN2
PPP1R13L
ICOS
AKAP2
TM9SF2
WDR1
CCR9
RBM39
DDAH2
SOX13
ARHGEF12
HLA-DRB5
CTNNAL1
HOMER1
FEZ1
FEZ2
TNIP1
NFKBIZ
ERRFI1
SLC12A6
PLA2R1
PPP2R2A
PPP2R3A
KIR3DL1
CLEC5A
STX11
CPLX1
CPLX2
EDF1
PPM1G
TRPC4AP
HCN4
USH1C
RAD18
NOX4
SERPINA10
HDAC5
IL27RA
ARFGEF2
KDM5B
CD226
IQGAP2
KCND2
KIF13A
CLSPN
DLGAP2
WTAP
DLGAP1
ITGB3BP
KIF20B
TBPL1
TOB1
UPF3A
SMC4
SMC2
RASGRP2
B3GNT2
IPO7
SF3B1
IPO8
PRG2
PNKP
SH3BP4
ARIH2
HTATIP2
CIT
POLK
KIF20A
BAZ2B
ULBP1
TRIM39
VAPA
VAPB
SIK1
ARHGEF11
ARL6IP5
LAT2
SPAG6
PIGQ
RAGE
KLHL2
FGL1
AMN
RIPK3
HEBP2
RNF111
PECR
ICMT
CLASP1
KCNN2
EHD1
PDLIM1
TBL3
STAU2
IMPA2
WDR4
ARFIP1
SNX2
SNX3
SNX4
RABEPK
DCAF7
ZBTB6
UBR1
EED
IL32
GGA2
FBXO5
EDIL3
EXOSC8
OIP5
NUDT9
UBD
LGALS8
POP7
POP4
RPP30
RPP38
RPP40
MYOCD
CDC42EP2
CDC42EP3
TP53INP1
IRX4
SPTBN4
JAZF1
-
MTMR9
EP400
EIF2B3
ABI3BP
POLL
CATSPER1
SS18L1
EXOSC7
MARK4
MS4A3
HAVCR1
C6orf25
SRGAP1
HDAC10
TXLNA
MLPH
HUNK
MYO1C
PMEPA1
RAI14
DNMT3L
SNX13
MUS81
PAX3
BAALC
TREX1
YAP1
NSFL1C
HIF1AN
DUSP14
IFT57
SLAMF7
DAAM1
RIMS1
RIMS2
IGSF8
ARAP1
HIVEP3
GRIN3A
GRIN3B
EPS15L1
FGF21
PPP1R11
NCKIPSD
NDUFA13
NSD1
FXYD6
FXYD7
EIF2B1
EIF2B4
SOX30
KPNA6
NCALD
MAPKAPK5
MKNK1
SDPR
OSBP2
OSBPL3
COTL1
TINAG
SSH1
SSH2
SSH3
CLEC1B
THOC1
VPS29
NDUFAF1
RBM17
TRPM4
ALG9
TRHDE
MPP5
MPP6
WBP1
STK38
TFB1M
IVD
TFB2M
FKBP10
PRKD2
NPHP1
DUSP16
PTF1A
PUM2
SEMA4A
MYO18B
DNER
MORF4L1
CABP2
LOXL4
SFMBT1
RASGRP4
DOCK9
HEXIM1
C5orf13
STRADB
TRAK2
LEPROTL1
GABBR2
CPEB1
TLN2
KIF13B
RGMA
KNTC1
KCNK15
PRKRIR
DCTN2
SERBP1
TRAF3IP1
TIMM13
IFT172
SSBP2
SSBP3
SSBP4
WWTR1
CDC73
POU2F3
TOB2
IL28A
IL28B
IL29
IL28RA
POMT2
PARP4
ZNRD1
ROBO4
YAF2
RYBP
MAML2
CD200R1
SLC16A10
TWIST2
ARSA
NLRP4
DCTD
-
ZBTB7B
STK39
OSTM1
PLEKHB1
STK36
RHOJ
CTH
EAF2
TSSK3
SPATA2
CTNNA3
ARL6IP4
ARL6IP1
CLCF1
EDEM1
RCOR1
FIP1L1
USH1G
KANK1
CAMK2D
SYT6
SYT8
TSNAXIP1
TTC35
PFDN2
PARP2
POLR1C
DDIT4
DDIT4L
KCNB2
TBC1D3F
FBLIM1
CDCA3
APOBEC3C
MKRN1
MAPK8IP2
AASDHPPT
CBY1
CTNNBIP1
TOPBP1
KIRREL3
PLEKHA4
PLEKHA5
PLEKHA1
REPS1
KCNE4
SIN3A
SIN3B
MCFD2
TAF1L
ZDHHC17
HOOK2
HOOK3
TAC4
-
LEMD3
METTL2B
RILP
ALG2
DFNB31
SLC7A11
DNAJC10
SLC8A3
NUCB2
TNK1
PALLD
TRAK1
ADAP1
PDCD7
RNF25
EXOC3
CDK5RAP2
-
AFAP1
TSKS
SCN4B
MACF1
NEU1
IGF2BP1
FAM107A
LIMA1
DNAJA3
USH2A
SYNE1
SYNE2
ETHE1
CBLC
AHSA1
ANAPC1
DMTF1
HBXIP
ING4
FBXO38
VPS18
MTX2
STAB1
GIT2
SP140
SEC63
SENP8
NIN
RAB11FIP1
ACTR8
PARD3B
ANKRD6
ANLN
KDM1A
APC2
ANP32B
ARHGAP24
ARID3B
ARL2BP
ATF7IP
ATP5L
AVIL
2012-3-7
LRRC23
BANK1
BATF
BCL2L13
BICD2
BMP2K
ZMYND11
BZRAP1
TIFA
TRIB3
TTPAL
SPEF1
C20orf3
EDEM2
UNC5CL
APLF
YIPF3
UBR2
VTA1
ORAI2
C7orf25
TRIB1
CAP1
CEP350
CARD6
CEBPZ
CENPJ
CEP250
CHRDL2
COL25A1
COPG
COPS4
COPS7B
CTTNBP2
CPAMD8
CNDP2
CNDP1
CREB5
CREG1
CRNKL1
C1orf61
CSTF2T
CUL7
DAB2IP
DAPK2
DDX42
DGCR8
DHRS1
DHX36
DNAJC1
DYNC1LI2
DNPEP
UTP20
LRRC7
EFS
-
EMID1
EMILIN2
EPC1
ERF
EXOC8
FBXO21
FBXO4
FBXW2
FCGR3B
RNF11
CCDC11
CCDC33
EIF3M
GALNT5
GNB4
GTPBP4
HELB
ASCC3
HLA-DQA2
HLA-DRB3
HLA-DRB4
IFFO1
HSPH1
HSPBP1
DNTTIP2
CCDC106
ICK
IGSF9
IMP4
IPO11
IVNS1ABP
KHDRBS3
RRP1B
FRMPD4
CLUAP1
KIAA0664
TELO2
RAD54L2
TTC28
TNRC6B
BHLHB9
DCAF12
WWC1
KIR3DS1
KIF15
TSEN34
LIN7B
LNX2
EVI5L
TOR1AIP2
ZCCHC13
KIF2B
LRG1
LRRC4
LRRFIP2
LRCH4
LYAR
MAD2L1BP
MAML3
MAP3K2
ZNF764
USP49
EFCAB4B
RNF183
RILPL2
MICAL2
C1orf35
CAB39
MOCS3
MYL12B
MRPL17
MRPS31
MUC13
LRRC41
MXD4
MYCBP2
MYO18A
N4BP3
EHBP1
NAV1
NGLY1
NOP56
NTN4
NUDC
-
OLFM2
OSGEP
FAM48A
PARD6G
PDCD10
PDZD2
PEF1
PELP1
GIGYF1
PHF17
PHIP
GLRX3
PAPPA2
POLA2
POLR1A
PPM1F
PPP3R2
MOBKL3
ZMYND8
PSMA4
PSMD1
PSMD8
PSPC1
TWF1
PXMP4
R3HDM1
RAB3IL1
RAB40C
C3orf63
UBR4
RBM11
DMXL2
RHPN2
RIT1
RNASEN
RPL10A
RPL36
RPS6KB1
RPS6KB2
RPS6KC1
RRAGA
RUSC1
SAMD4A
SCFD1
SCGN
SEMA4B
SEMA4G
SEMA6D
SETBP1
SETMAR
SH3BP1
SH3PXD2A
SPEN
ST6GALNAC2
SLC26A6
-
SMPDL3A
UBXN11
SPAG5
SPAG7
SSNA1
C1orf182
TSSK2
STK38L
STRBP
STYX
SYNJ2
SYTL2
TBC1D5
TBRG4
TDH
TFPT
TIAF1
TJAP1
TMPRSS6
TMSL1
TMSL4
TP53AP1
TPSB2
TRIM2
TRIM29
TRIM31
SPRYD5
STEAP3
TUBGCP3
ERP44
UBP1
UCHL5
DDN
UPK2
USP33
VPS39
VPS45
DNAJC30
WDR7
WDTC1
GPN1
XRN2
YOD1
OTUD7B
ZBTB2
$ZBTB8$
ZFP106
ZFYVE16
ZHX3
ZNF197
ZMYM5
ZMYM6
ZNF295
RNF114
ZNF451
ZNF592
PHC2
DOCK3
NIPSNAP1
ARID3A
DYNC2H1
CDC7
ALG10
CSDA
CDKL1
FUBP1
KHSRP
CCNK
LITAF
NDUFS6
TSSC4
KCNMB1
2012-9-9
ITGA8
VARS
RPL11
RPL24
ARPC1B
ARPC2
ARPC4
CABIN1
MEGF8
DBF4
CHIC2
GNG10
GNG7
SIRT2
SWAP70
ZHX1
ACAA2
ANGPTL3
LILRA3
KIR2DL3
KIR3DL2
STK24
PLK4
KIF17
TACC1
FGFR1OP
TCERG1
RABL2B
TP53AIP1
SPAG9
IL17RA
ABCB8
GSTO1
VPS41
NEBL
MPHOSPH10
UPF2
GP6
PAPOLA
AIP
PIWIL1
SF3B2
SF3A3
HIP1R
BTG3
BAZ1B
BAZ2A
TRPM7
RIPK4
GFRA3
KCNH5
TRIM33
NIF3L1
PRDM4
EIF5A2
HNRNPUL1
MRPS22
ZBTB7A
EHD2
PDLIM7
SNX5
SART1
SRRM1
NGEF
GGA3
NDOR1
MKL1
FNBP1
HELZ
ANAPC5
DOT1L
EIF4ENIF1
ARHGEF2
OLFM3
MAP1S
CECR2
ALS2CR8
SPRY4
S100A14
SFRS14
XRN1
NAA15
AK5
NBAS
SHPRH
MLXIP
SLC37A1
PDE4DIP
TTC8
NELF
PPHLN1
ATCAY
SPG21
WRNIP1
SCN3B
HERC5
PRMT6
IGF2BP2
RNF34
NAGS
ABTB1
PINK1
2012-9-3
PHF21A
STXBP3
TCP10L
KIAA1199
DPYSL5
ACCS
XPO6
PANX1
TLK2
PDGFC
NCDN
STON2
DDX17
PCBP3
ARHGEF15
MYPN
RSF1
NCAPG2
VPS33B
MYH14
C11orf30
GRHL2
RAB11FIP2
PDCD4
AGRN
OBSCN
HSN2
PLEKHA8
ULK2
PEX26
NIPBL
DZIP3
SMC1B
RAB3IP
SSX2IP
DYX1C1
PHACTR3
BRD4
C1QTNF5
TSEN2
AZI2
DLAT
MED13L
GTF2H5
EFHC1
SUMO4
VASN
ARL6
ATP6V1H
VPS13D
PPARGC1B
UNC13D
ATPAF2
FOXP4
RIF1
ACVR1C
ANKS1A
BCL9L
WDR5
TUBGCP4
RPL14
PCGF2
ABTB2
ACCN3
A1CF
MIF4GD
ADCK1
NBPF3
CASC5
AFTPH
AKAP8L
ALS2CL
ANKRD1
ANKRD27
ATG3
ARHGEF17
ARID1B
ARID4B
ATL2
SRRT
ASB13
ASB6
ASB8
ASXL2
ATAD2
RICTOR
EIF2AK1
PARP9
NACC1
C10orf18
CCNY
FAM188A
SAPS3
C12orf10
C14orf133
C14orf4
INO80C
WDR62
SMG7
PRPF6
C21orf45
C21orf56
RWDD2B
C21orf63
C21orf7
C21orf77
C21orf91
C3orf15
LYPD3
KIF6
SFRS18
TXLNB
KIAA1009
ZER1
C9orf78
CABYR
CAP2
CASKIN1
ERC2
CCAR1
CCDC7
CCNL1
CCNL2
CCT8
NUF2
ANGPTL7
ACAP3
SAMM50
CGN
CHPF
CKAP5
CIC
CKAP2
CLDN8
CLIC6
CLSTN1
-
CNTNAP3
COBRA1
-
CDK12
CTNNBL1
CUX2
CXXC1
CEP192
DDX27
DDX39
DDX49
DEDD2
DEF6
DHX29
DHX37
DIAPH3
AHDC1
GAPVD1
CCDC136
PLEKHG4
INTS1
NOL11
FYTTD1
LRP2BP
HJURP
DYNC1LI1
DNMBP
DOCK10
DOCK8
DSCAML1
GMPS
UBE2O
E2F7
EEF1E1
EIF3L
ELL3
ELMOD1
ELP3
EME1
EPS8L2
RPS3
EVL
FBF1
DDB1
FBXO30
FBXW5
SAMD4B
HEATR1
MNS1
C4orf41
KRI1
NFATC2IP
PRPF38A
AMBRA1
ENGASE
ZBTB38
CCDC88B
TRAFD1
PRPF40A
FNBP4
C11orf41
GCC2
GDF6
GFRA4
GMIP
GPR125
UTP6
HES6
KRR1
TRIOBP
PRMT8
ECD
TMEM132A
WDR91
PTPLAD1
HYI
TMCC2
SETD2
PRPF40B
INHBE
IQCB1
ISL2
KDM4B
NCAPD3
KIAA0182
KIAA0226
KIAA0232
WAPAL
SEC16A
KIAA0368
TTC37
CDH12
RPRD2
SSPO
GPATCH8
JAKMIP2
IFT140
FAM21C
CEP135
KIAA0649
ZC3H11A
SAPS2
RRP12
SEL1L3
MTUS2
VPS8
FRYL
NINL
SIK3
KIAA1026
AMIGO1
CCDC88A
KIAA1217
RALGAPB
ODF2L
RALGAPA2
NYNRIN
ZNFX1
KIAA1524
RAVER2
KIAA1598
KIAA1632
LRRCC1
FAM120B
KIAA1875
KIAA1949
KIF18A
KREMEN1
LARP1
LENG8
LEPRE1
LEO1
ZFAND2B
RALYL
KIAA1267
UBXN1
BAIAP2L1
CCDC45
-
LRDD
LRRC8D
LSM11
MAGI3
JAKMIP1
MAST2
MBD5
MBD6
MCM10
MCRS1
USE1
MESDC1
RBM42
CCDC130
ZNF670
LLPH
IGSF21
C1orf94
DYDC2
CCDC137
TNFAIP8L1
TMEM67
SNX33
YIPF2
FAM76B
C18orf54
CCDC112
STK40
CAMKV
MIER1
MICALL1
MINK1
PNKD
MRPL19
MRPS6
MTUS1
MYCBPAP
MYST1
N4BP2
NCR3
HECW1
NEK9
NEUROD6
NEXN
NISCH
NME7
NOB1
NOL8
NOMO1
NRBF2
FAM84B
PCGF1
NUCKS1
OR4F6
MDS1
PARP14
PEBP4
PEX5L
PHF10
UBAC2
PI4K2A
PIK3R5
PIWIL2
PIWIL4
PJA2
PLEKHM1
PLEKHM2
PMF1
PNPLA2
POGZ
POLD3
POM121
PPFIA1
PPP1R12C
PPP4R2
-
PRKRIP1
PWP1
RAB11FIP4
RAB15
RAB17
RAB1B
RAB3GAP2
RAB4B
RAB6B
RAB8B
RABGEF1
RABL4
RALGPS1
RALY
UIMC1
RAPGEF6
RAVER1
RBM14
RBM7
RFFL
RFX6
SEC16B
RIBC2
RIN3
RNF10
RNF123
RNF126
RNF130
RNF138
RNF141
RNF144A
RNF146
RNF31
RNF32
TRIM69
RNF41
RNF8
RTN4RL1
RUFY2
RWDD3
RGL4
S100A16
SAMD3
SART3
SORBS3
SCG3
SCIN
SCMH1
SDSL
SEC23B
EXOC2
SERPINB12
SFI1
SFRS16
GEM
SGOL2
SHCBP1
SIPA1L1
CLPB
SLC12A9
SLC16A8
GINS4
SLK
SRCIN1
SNX27
SPNS1
SPRED1
MTG1
SCAF1
STAC3
STARD13
ABRA
STIM2
TSSK1B
BRSK2
STK35
STRN3
SYT14
SYT9
TAOK3
TDRD7
TFIP11
THAP11
THAP4
MED30
PSMG2
GIGYF2
TOMM34
TOPORS
TRAPPC3
TREML1
TRERF1
TRIM7
TESC
TTBK1
TXNDC2
TXNL4B
TXNDC17
UACA
UBA2
UBE4B
UBN1
ASAP3
URGCP
USP45
USP47
USP53
VEZT
VGLL4
ZNF655
VPRBP
VPS28
VPS4A
WDR33
WDR44
BRWD1
WFDC2
WIZ
YLPM1
YTHDC1
ZC3H7A
ZCCHC8
ZFP91
ZNF287
SCAPER
ZNF335
ZNF33A
ZNF439
ZNF440
ZNF473
ZNF567
ZNF598
TPM4
ZNF638
ZNRF3
ZRANB1
EIF3K
GATAD2A
CACNB1
CDA
EEF1G
ENO3
GLUD1
GPX1
GLRB
GHRH
IGHG1
MUC7
ZBTB16
RAP1GDS1
NUFIP2
SV2B
TSHB
TRHR
TPM2
TNNI3
UQCRB
UMOD
KHK
RPL13A
GNRHR2
ITGAD
CRISP3
-
PPP1CB
GABPA
FKBP4
RRBP1
TAF4
ELL2
ZFPM1
GFRA2
TP53BP2
CXADR
PI4KB
TAF6
CALCRL
HSP90AB2P
CYP2E1
STX2
GAD2
GPX2
GNB2
HIST2H4A
HIST2H3C
IGHD
IGLC1
MT1G
MUC2
MUC4
MUC6
MOG
LMO3
NT5C
PTS
PKLR
TSPY1
MICA
RAD52
NRXN1
NRXN2
ECT2
MTX1
P4HA2
TAF13
GNG5
DIO3
PLXNA1
ARL2
RBPMS
CAPZA2
CAPZB
NAP1L4
MCHR1
PPID
TAF5
GPS2
CACNB3
TTC1
MAPKAPK2
NDUFA6
NDUFA7
NDUFB8
SPOCK1
NEDD9
NELL2
TRPC1
ROBO2
HIST1H2BG
HIST1H2BN
HIST1H3C
HIST1H3E
HIST1H3G
HIST1H3H
HIST1H4F
ALG10B
SLC30A3
GMDS
TMEM189-UBE2V1
ENSA
CPN2
CDH16
PIP4K2A
ULK1
PRMT3
NFX1
CNKSR1
ANXA9
RAE1
EIF4H
C19orf2
MTMR4
MTMR6
TPD52L2
NMT2
NDUFB1
NDUFB3
NDUFB10
RAB7L1
ZNF101
UTF1
SYT7
OAZ2
SNAP29
ARPC5
SLC7A8
MEGF6
PLXNA4A
ACTL7A
GNG4
GNG11
SLC38A3
CIDEB
OTOG
NXPH2
SLC39A1
ACAD8
ABHD5
ARL4A
ARL4C
LILRB2
LILRB4
GTF3C3
GTF3C4
CNOT1
KIR2DL1
PGLS
PMAIP1
NMUR2
RRN3
SHC3
JPH2
NT5M
GAD1
BACH2
TMED10
MAPK8IP3
SIGIRR
MPHOSPH9
NOS1AP
CABP1
IL23A
SF3B3
SF3B4
CENPH
SH3BP5
RGL1
MLXIPL
BAZ1A
CNO
KCNG2
F11R
SPAG8
GPR183
ANKRA2
NPDC1
CDH7
NUTF2
EBI3
AHSP
ACSS2
CLASP2
ZBTB32
CNPY2
B3GNT4
CLEC4M
UGGT1
UGGT2
UCN3
DCUN1D1
MTBP
GDE1
SNX9
SNX15
SLU7
HAX1
GGA1
KEAP1
WHSC2
DNAJC14
PPIG
PPIH
SNX6
MCHR2
CRCP
KLF16
SIRT6
SIRT7
NCAPG
SORCS1
SORCS3
ELMO1
ELMO2
IBTK
CHMP1B
EXOSC6
SRGAP3
GLRX2
ZMIZ1
GNG13
MED15
TIMM50
ELSPBP1
NPFFR1
ZFAND3
TRIM6
SLC22A6
KCNV2
CAMK2B
SYT13
MESDC2
ABCG4
UNC5A
-
RASA4
SLC7A10
MBD3L1
CLK4
COX4I2
GORAB
NAGPA
SPOCK2
SPOCK3
SIL1
TSKU
DDX56
SYTL1
GALNT10
SCNM1
NFU1
SGCZ
HOMEZ
UBAC1
NUAK1
NUAK2
NUP43
AGPAT6
SPDEF
SATB2
SYNPO
GULP1
DHDDS
KCNIP4
EXOC4
MCM8
CRLS1
CDK5RAP1
CDK5RAP3
MECR
KRT20
GALNT14
GAL3ST4
SUDS3
HSPBAP1
RRAGC
RRAGD
CHST15
PCDH18
ARHGAP17
EAF1
GRHL3
C5orf62
PRPF19
PLEKHO1
HSH2D
EMCN
RAD9B
ECSIT
2012-9-8
ZNF238
TLK1
PTBP2
CBX7
ZNF276
AATF
ST6GAL2
HIBADH
SLC26A8
MTSS1
SH2D1B
NEU4
PIGU
BTBD1
BTBD2
GTPBP3
GLIS2
-
VPS11
VPS16
NPAS4
CTDSPL
SPA17
PTRH2
BNC2
IL33
TP53RK
TPRKB
ZNF622
BOC
CTDSP2
CAPZA3
PHACTR1
SYT11
TSEN15
ATG7
SLC5A7
SMYD3
SOCS7
DERL1
LRRC4C
CGB5
NEIL1
FNBP1L
UHMK1
C10orf4
DUSP10
RALGAPA1
PURB
ACMSD
ARL5B
ATPAF1
SH2B1
GNG3
CIAPIN1
KCTD13
CNOT6
ARL5A
CABP4
CRTC2
SIK2
FIS1
ERMAP
RAPH1
RND1
MTA3
ENAH
FBXL12
FBXO28
NFASC
RIC8A
ASCL4
NOMO3
SGOL1
NSL1
MIS12
C11orf17
C16orf45
INTS4
MTFR1
AARS2
ABCB5
ABCF3
ABLIM3
ACD
ACTL6B
ACTR10
ACY3
ADPGK
ADPRHL2
ADSSL1
AKT1S1
MIOX
ALS2CR12
ANAPC11
ANKRD11
ANKRD12
ANKRD13A
ANKRD2
ANKRD23
ANKRD7
ARC
ARL15
SORBS2
ARHGAP18
ARHGAP19
ARHGAP27
ARHGEF18
ARHGEF3
ARID5A
ARL8B
ARL11
ARL6IP6
ACTR3B
ARPC5L
ASCC1
ATRNL1
ATXN7L1
ATXN7L2
ATXN7L3
ACOT7
BAHD1
CHMP2A
BCKDK
BIRC8
BLOC1S2
BLOC1S3
BPY2B
BRD7
BRSK1
BTBD12
BTBD3
C11orf68
C10orf104
C10orf10
C10orf12
CEP55
BEND7
C10orf35
FAM107B
C10orf82
C11orf1
TMEM9B
C11orf16
CSRNP2
POMP
VPS36
JKAMP
C14orf106
EAPP
WDR89
TSSK4
FRMD6
MAPK1IP1L
C14orf48
TOX4
IMP3
RSL24D1
C15orf23
HN1L
GLOD4
TMEM11
C18orf10
SKA1
C18orf25
C18orf45
CEP76
C19orf25
C19orf6
C1QTNF1
HSPB11
TOX2
VSTM2L
C20orf12
C20orf158
C20orf30
DBNDD2
TMEM90B
C20orf4
LSM14B
PCIF1
C20orf72
LRRN4
FAM113A
NRSN2
C22orf9
EMG1
ZNF804A
FAM134A
C2orf18
C2orf7
C3orf10
C3orf19
C4orf14
AP1AR
C4orf17
RELL2
ZUFSP
FAM103A1
C6orf165
AKIRIN2
C6orf167
AKD1
C6orf203
LY6G6F
C6orf47
C6orf62
C7orf20
C7orf26
C7orf30
C7orf34
C9orf100
SVEP1
C9orf16
C9orf24
C9orf25
C9orf46
PRUNE2
URM1
C9orf75
C9orf82
C9orf86
C9orf89
C9orf9
CABLES2
CADPS2
CAMKK1
CAMTA2
CANT1
CBX8
CDK20
CDC26
CDC42BPG
CDCA5
CDCA8
CDH24
CDH9
CDC42EP5
CEPT1
NMD3
TRMT6
CCDC53
FAM96B
CHCHD3
CHD6
ESYT2
CHST9
CHTF18
CIZ1
CLDN12
CLDN6
CLEC4F
CNTNAP4
COASY
COMMD2
COMMD3
COMMD4
COMMD6
COMMD7
COMMD8
CRB2
CSNK1A1L
FAM57A
CUEDC1
CUEDC2
CUTC
CWF19L1
CXXC5
CYHR1
CAMK2N1
DHX58
DYNC2LI1
DAZ4
ENY2
DSCC1
DCP1B
DCP2
DCTN4
DDI1
DDX54
DDX58
DEGS1
PREX2
DERL3
DET1
DHX30
DHX34
C16orf48
C15orf39
COQ9
TKTL2
C1orf124
NOC2L
TMEM222
C7orf64
CHMP2B
-
PRR13
DHRS7B
FLYWCH1
-
ZMIZ2
C17orf65
DMWD
DNAL4
DNM3
CDK2AP2
DOK6
DPCD
DPPA2
DUSP13
DUSP19
DUSP22
STYXL1
EBPL
NAT9
NECAB2
ELTD1
EMB
EPHA6
EPS8L1
ERO1L
ERO1LB
ETNK2
FAM32A
SKA2
FAM46A
FAM46C
FCHSD2
CENPK
TBC1D10C
-
RNF220
FAM86C
SETD5
FANCI
TMEM57
UBA6
RSRC2
MEAF6
ZC3H14
TMCO7
ZYG11B
HS1BP3
SMCR7L
QRICH1
SMPD4
CPSF3L
METT11D1
CRTC3
ROGDI
C13orf34
EFCAB6
CCDC158
VPS37A
-
C5orf25
FMNL2
FOXJ3
GALNT11
GALNT12
GALNTL2
GBP5
-
-
GLIS3
GLYCTK
GMCL1
GMPPA
GMPPB
GNG12
GOLGA7
GPSM3
GPX7
C16orf80
H2AFY
-
HABP4
HBP1
HCFC1R1
DNAJB3
HDHD2
HDHD3
HERC4
HERC6
C15orf41
HIST1H2BJ
HIST3H2A
HIST3H2BB
HIST4H4
-
HN1
HNRPLL
PLA2G16
DIMT1L
MPHOSPH8
HSPB7
ZBTB44
TRIAP1
C19orf62
TRAPPC2L
C1orf128
HUS1B
FICD
C15orf63
THG1L
IPO13
IQCG
MED29
KLHDC9
CCBL2
KATNAL1
KBTBD4
KBTBD7
KCTD15
KCTD3
KCTD4
KCTD5
KHDRBS2
SKIV2L2
FAM175B
KIAA0174
PDXDC1
RRP8
KIAA0415
GPRIN2
BAT2L1
-
FAM115A
R3HDM2
TCF25
NUDCD3
FAM190B
ERGIC1
KIAA1191
MAVS
KIAA1279
G2E3
PTCHD2
IFT80
SMEK2
ATPGD1
BAHCC1
CALCOCO1
KIAA1539
KIAA1543
KIAA1549
CACHD1
FANCM
KIAA1609
PPP4R4
KIAA1683
KIAA1712
KIAA1715
SH3BP5L
ITPRIP
ITPRIPL1
NEURL4
AFAP1L2
ANKS3
KIFC2
KLC2
KLHL20
KLF3
KLHL12
KLHL17
KLHL8
KLC4
KRTAP3-2
KRTAP4-12
KSR2
KY
L3MBTL2
TOR1AIP1
LAPTM4A
LENG1
LIN9
CNTROB
LMTK2
PRRT2
CCDC101
SAAL1
MFSD3
ZNF689
C5orf55
ZG16B
FAM100A
MITD1
C2orf65
CCDC127
DYDC1
FAM101A
WDR16
KLB
C4orf34
-
CBWD5
NPNT
C1orf111
ZNF707
ZNF691
FAM135B
FAM178B
UBE2D4
ZNF821
NDUFA4L2
PNO1
C1orf114
-
GTPBP10
FAM105B
SHF
ANKRD44
FAM125A
LPHN1
LRCH3
LRP10
LRIT1
LINGO1
LRSAM1
LSM10
STRADA
LZTS2
MTF2
MAF1
MAFA
CNKSR3
MAL2
MAN1C1
MAP1LC3B
2012-3-9
2012-3-2
PBLD
MBIP
MCF2L
PPCDC
CCDC90B
ITFG2
MED25
MED28
MED31
MED9
MEGF10
MEGF11
MEIS3
WDR77
RWDD4A
VPS26B
VPS25
CBX2
C1orf89
TCHP
YIPF4
EIF1AD
C7orf50
CENPO
C19orf57
ZXDC
DUSP26
CCL3L3
C2orf88
TMEM216
C16orf74
FAM69B
BATF2
C4orf42
FAM131A
ZFC3H1
FAM173A
TRAPPC6A
C12orf12
TEKT4
C19orf50
C19orf43
CHMP7
C1orf107
PRR14
NOC4L
CCDC107
C19orf40
MRI1
CHID1
DCTN5
C11orf65
IL34
SLC22A24
FNDC6
CNPY4
DIS3L2
ZNF679
-
DOHH
CHAC1
HDDC3
ELOF1
FAM101B
C16orf53
WDR25
-
RPS19BP1
TAF1D
MED10
PGAM5
C20orf195
AHNAK
MTERFD2
MED11
C1orf156
CLNK
MLF1IP
FAR1
APIP
MOBKL1B
MOBKL2B
WDR83
MYL12A
MRPL10
MRPL20
MRPL38
MRPL4
MRPL42
MRPL44
MRPL9
MRPS18B
MTCH1
MTCH2
MXD3
MYO16
MYRIP
-
NLRP12
NLRP2
NCOA5
NCOA7
NDE1
NDFIP1
NECAP1
NEK11
NEK8
NOTCH2NL
NOXO1
C1orf63
NPTXR
NRIP2
NRK
NSUN4
NUDT14
NUDT3
NUDT5
NUP37
NUP93
NUPL2
SPERT
NXN
TPD52L3
FAM153A
NRG4
OBFC1
ODZ3
OLFML3
OXCT2
GATAD2B
POLR1E
PARP10
PARP11
CDHR2
PCDH17
PDCL2
PDIK1L
PDILT
PDP2
PDZRN3
PEG10
CDK14
PHAX
PHF12
PHYHIPL
PI4K2B
PIGM
PIGO
PIGT
PIM3
PIP4K2C
PIP5KL1
PLEKHB2
PLEKHF1
PLEKHF2
PLEKHG2
PLEKHJ1
PODXL2
POLR3E
POLR3F
POLR3H
POP5
C10orf54
MRFAP1L1
PPIL3
PPIL5
PPM1J
PPP2R2D
PPRC1
ERI3
TMCO6
LRRC59
PRUNE
ZCCHC17
OLA1
PYCRL
GINS2
RALGPS2
RANBP10
RAPGEF5
RASD2
RASGEF1C
RASGRP3
RASIP1
RASL11B
RASL12
RASSF2
RASSF4
RBM19
RBM23
RBM24
RBM4B
RBM9
RCOR2
WDR61
REM1
-
RHEBL1
RHOT2
RIN2
RINT1
RUFY3
RIT2
MEX3D
MEX3B
ROPN1
RPH3A
RPP21
RPP25
RRS1
RTCD1
RUFY1
SGSM2
SGSM3
RWDD1
SHC4
S100Z
C1orf116
SARS2
SAT2
SCAND1
SCARF2
SCHIP1
ERGIC3
SDCCAG3
SEC31A
SEC61A1
SEC61A2
2012-9-1
SERTAD1
SERTAD3
SH3BGRL3
SH3GLB1
SH3GLB2
SH3RF1
SH3YL1
SHD
SHKBP1
AJAP1
ST8SIA3
SLC24A2
SLC35E1
SLC39A11
SLC39A2
SNX20
SMYD2
SNX18
CHMP5
SNX22
SNX24
SNX26
SNX7
SOSTDC1
GPBP1L1
SPATC1
SPCS2
TSSK6
STARD9
ELP2
EIF1
SUSD1
SUV420H2
SYNJ2BP
SYPL1
SYT16
SYTL3
SHARPIN
SPC25
TAOK1
TBC1D17
TBL1XR1
TBRG1
REXO1
TCEB3C
TEX10
TEX9
THAP1
THAP10
THAP7
THAP8
THEG
THUMPD3
TSPAN15
TSPAN3
TMEM19
TMEM22
C2CD2L
TMEM43
TMEM9
TMEM120A
RELT
RNF216
TRIM16
TRIM38
TRIM41
TRIM46
TRIM59
TTC14
TTC17
TXNDC9
UBA5
UBE2J1
UBE2J2
UBE2Q1
UBE2R2
UBE3C
UBOX5
UPK1A
UPK3A
UPK3B
UPP2
UTS2D
USP28
MED20
PAN2
USP54
UXS1
VCPIP1
VHLL
VPS24
VPS33A
VPS37C
VPS4B
WDR24
WDR37
WDR47
WIPI2
ZBTB11
ZBTB12
ZBTB3
ZCCHC10
ZCCHC7
ZDHHC16
ZDHHC23
ZDHHC3
ZDHHC4
ZDHHC6
ZDHHC7
ZFP64
ZFPL1
ZFYVE20
ZMYND19
ZNF167
ZNF227
ZNF232
ZNF250
ZBTB22
TCTEX1D4
ZSCAN20
ZNF330
ZNF334
ZNF337
ZNF341
ZNF426
ZNF434
ZSCAN16
ZNF471
ZNF488
ZNF496
ZBTB45
ZNF557
ZNF558
ZNF581
ZNF587
ZNF593
ZNF594
ZNF639
ZNF646
ZNF653
ZNHIT1
ZSCAN4
ZSWIM2
MIB2
ZZEF1
BTG1
TSPO
S100A4
DAO
FLG
GABRR1
GABRR2
GABRG1
GABRB1
GIP
GRIN1
GSC
BAT5
MLN
MNDA
MLLT1
PLEK
KCNC1
KCNA3
PBX3
PPP1CA
POLR2B
POLR2I
POLR2C
POLR2E
PI3
SURF2
CSDE1
VIP
XRCC4
DAZ1
DAZ3
TROVE2
MAP3K9
KCNMA1
RGS1
RPS8
CBLN2
ADORA2B
TAF10
SLC9A4
GABPB1
ETV6
TCTA
TPT1
TAF11
TAF12
POLD2
TAF9
P2RX2
STX3
DYNLT1
MAP6
SLC8A2
GPS1
SRPK1
CDK7
POLR2G
TRIM27
MALL
RPL23A
TRPC3
PPP1R9A
TRDMT1
RAB3GAP1
SPOP
POLE2
KLRC4
PHC1
PLAGL1
GAS7
PPFIA4
ENTPD6
ENTPD5
CDK9
SYNGAP1
WISP1
WISP2
CDKL2
LDB2
ELAVL3
ELAVL1
SUPT4H1
MTMR7
DPM2
PIAS1
DACH1
DRG1
POLR2J
NMUR1
LANCL1
SFRP2
RPL3
RPL15
RPL8
RPL18A
RPL38
BHLHE40
ATG5
STAP1
PLDN
TINF2
CIAO1
SIGLEC6
GMEB1
HMGN3
PKD2L1
AKAP7
WDR3
TCEA2
RUVBL2
BARX2
KLRG1
GTF3C5
PCLO
KIR2DL2
SNPH
KIR2DL4
PRKAG3
WBP4
SPON1
SUPT16H
TIMM23
-
HERC3
POLI
ETV7
TH1L
SH2B2
CARD18
CCDC85B
CXCL16
KCND3
RUNDC3A
BET1
IL22RA1
MPHOSPH6
IL1F5
NRG3
HMG20A
RAB11FIP5
ATF6
CD244
PRDM16
RTN4R
SIVA1
CLEC2D
PFDN6
RTDR1
GLTSCR2
ULBP3
MED4
KCNJ16
DLEU1
ILVBL
MAPRE3
MAPRE2
NXT1
FGFRL1
BBC3
KCNK9
EHD3
UCN2
LDB3
SOX8
PICK1
GPRC5C
DPM3
EXOSC10
PLRG1
SNAPC5
PPP2R1A
PDP1
DOM3Z
DUX4
POLR2D
TOMM70A
SIGLEC12
PPM1A
REV1
BHLHE41
YKT6
SSR3
POLM
MAGI2
THEM4
PREB
EXOSC3
EXOSC4
EXOSC5
EXOSC1
IL17F
CASC3
SETD7
HAVCR2
KCNG3
ANAPC7
GNG2
POLE4
CNTN4
HES5
KCNQ5
NPFFR2
GMEB2
GABARAPL2
IL23R
MDC1
KCNG4
NUP160
FAM189A2
TENC1
SUN1
CMTM3
CEP57
GPR135
TOMM7
NPB
TOR1B
TOMM40
CFDP1
PARVA
PARVB
PARVG
PPP1R14A
EXOC7
KCNV1
RBAK
PGLYRP3
2012-3-4
CEND1
COMMD5
NANOS1
TRAF3IP3
IL27
NADSYN1
STOML2
TICAM2
STOML3
DOK4
DOK5
HSPB9
DCXR
STMN3
GALNT13
DNAJC6
PTH2
DPPA3
GPBP1
TRAM2
PRICKLE1
PRICKLE2
PCBP4
MFN1
PHYHIP
FBXO16
ING5
EGFL7
NEURL2
BHLHA15
ADAP2
ZNF461
AGAP1
JDP2
INSIG2
PSMC3IP
DZIP1
SH3D19
BLZF1
BMPER
NMNAT1
ITGB1BP3
CDON
SNTG1
SNTG2
LGALS13
NR2C2AP
CAMK2N2
AGTRAP
NFAM1
CLP1
LRP1B
HAUS1
GIPC3
L3MBTL
NTNG1
GREM2
APOA1BP
PDPN
NIPSNAP3A
OSR1
EMID2
NEIL2
PROL1
DPH3
P4HA3
BCL6B
APOBEC3F
HEYL
APBB1IP
RXFP4
CARD8
JUB
FBXW8
FBXL6
FBXL8
FBXO3
FBXO9
FBXO15
FBXO17
FBXO25
FBXO33
FBXO34
FBXO44
DSTN
CEACAM3
RIC8B
PPP1R16A
DSN1
AURKAIP1
ZHX2
ASF1A
ASF1B
CABLES1
UBASH3B
RAET1E
RAET1G
PDXP
ABT1
ACP6
AEBP2
AHSA2
VWA2
AMIGO2
AMIGO3
AMOTL2
STAMBPL1
ANAPC10
ANKHD1
AP3M1
ATG10
ATG16L1
ATG4B
API5
ARID2
ARNTL2
ASCC2
ATF7IP2
ATP5H
ATP5J2
ATP6V0A2
ATP6V1D
ATPIF1
BANP
TM2D1
BCAP29
BCCIP
BCL2L12
BCLAF1
AGR3
BET1L
BFAR
UBL7
BNIPL
BOP1
BRI3
BRIX1
BRMS1L
BSPRY
C10orf62
FAM60A
SERP2
C14orf119
FAM158A
CHMP4A
UBR7
C14orf135
C14orf139
FAM164C
C14orf147
C14orf166
C18orf20
REEP6
C1QL3
CRCT1
CHMP4B
RBCK1
C20orf20
C20orf27
THOC5
C2orf28
C7orf36
TMEM8B
CAPNS2
CDKN2AIP
CBLN4
CBWD2
CDC42SE1
CDC42SE2
CDCP1
-
CECR5
NIP7
CHD8
CINP
SARNP
CKAP4
CLEC4G
HIGD1B
CLSTN3
XIRP1
CMYA5
CNOT10
COL23A1
COMMD10
COPS6
COPS7A
COPS8
COPZ1
COPZ2
CARD16
COQ6
CORO1B
MTMR11
CRB3
CREB3L1
CREB3L3
EID2
CROCC
LUC7L3
CSRP2BP
CXXC4
CEP152
CEP70
DCPS
DERL2
CHTF8
DEXI
DGCR6L
HSD17B14
DIXDC1
NDUFAF3
DLGAP4
DMRTB1
DNTTIP1
DOCK7
DOK3
DPPA4
METTL9
DBF4B
DTX2
DTX3
DTX3L
SNF8
EBNA1BP2
SPINK7
EFHA1
DLK2
ELF2
EPDR1
B9D1
MAPK15
SMG5
FAF2
LIN37
FA2H
FAM13C
FAM46B
FAM50B
FARP2
FCHO1
FEM1A
FEM1B
FERD3L
FGD4
FGD6
FKBPL
NLE1
CCDC91
CPSF7
NADK
TIPIN
CCDC92
C8orf48
RGS9BP
FMNL3
FNDC5
FSD1
FTSJ3
GATA5
MLST8
GKN2
GGN
GGTLC1
GIPC2
CCDC47
GKAP1
GLCCI1
GMCL1L
BTBD10
GPHA2
GPHB5
GPR151
GPR77
GPSM1
GRASP
GRID1
GRPEL2
HACE1
SAP30BP
-
HECTD1
HECW2
HIF3A
INO80B
HNRNPA0
HPCAL4
RNF144B
IFIT5
IFT20
CADM4
IL1F10
IL31RA
ILKAP
CARD17
INCA1
INPP5E
IPO9
DCAF6
IRAK1BP1
CD300E
IRF2BP1
IRF2BP2
ISYNA1
ITLN1
ITM2C
CEP170
KCNK18
URB2
KIAA0240
KIAA0408
PREPL
KIAA0513
KIAA0564
KIAA0907
KIAA0913
KIAA1377
COL20A1
CWC22
ANO8
KIAA1984
KIDINS220
KLHDC5
KLRK1
KPTN
KRT27
XRCC6BP1
LCMT1
LMBR1L
LIN7C
LIPT1
LSR
LNX1
SHE
-
DAGLB
SLC25A34
ANKRD13D
MYPOP
C1orf174
EID3
TACO1
C8orf30A
SYT17
RAG1AP1
ZBED5
DPY30
LOH12CR1
LOH3CR2A
LRP12
MACROD1
LRRC18
LUC7L2
C16orf70
ROBLD3
MAPKAP1
MAPKBP1
2012-3-8
ENOPH1
MAST1
MED18
MED19
TRPT1
C3orf34
PIGY
FRMD5
FAM195A
RAX2
ZNF414
-
PELI3
NOL12
FAM71C
C17orf61
TBC1D3C
MGLL
MINA
MKI67IP
MKL2
MMS19
MOAP1
-
MON1A
MORN2
MRFAP1
MPRIP
MRPS26
MRPS34
MRPS9
ADI1
MUC20
MYL6
MYL9
MYLIP
MYO1G
MYOZ3
NAP1L5
NDFIP2
NDRG2
THOC7
TMEM147
CD300LF
NLK
NMS
NOSIP
NOXA1
NTNG2
NUDT10
NUP205
OLIG3
OR1G1
ORMDL3
OS9
OSTF1
-
NUPR1
-
PACS2
PAN3
PBK
PBXIP1
PCBD2
PCNP
PDE10A
PDGFD
PELI1
PELI2
PGS1
PHB2
PHPT1
IPCEF1
PIKFYVE
PIPOX
PISD
PKN3
PKNOX2
PNRC2
POLD4
POLDIP2
POLDIP3
POLR1D
POLR3A
POLR3C
FLAD1
PPM1E
PPM1L
PPP1R15B
PPP1R1A
PPP1R3B
PRC1
PRIMA1
PRTFDC1
PSMF1
PSORS1C2
C11orf54
PTOV1
PTPLB
PVRL4
PYCR2
UQCRQ
QTRT1
DTL
RCN3
RER1
RFK
C13orf15
RHPN1
C1orf103
RIOK1
RXFP3
TMED2
ROPN1B
ROPN1L
RPL31
RPL37A
RPL41
RPP14
RSRC1
RTN4IP1
RUSC2
SAE1
SAMD8
SAP130
UTP3
FAM86A
SCAMP5
HSD11B1L
SCGB1D1
SCGB1D2
SCOC
SCUBE1
SCUBE2
SCUBE3
SDCBP2
SERP1
SERTAD2
SEZ6
SFRS12
SGTB
PUF60
SPHKAP
C11orf58
UNC45A
YIPF5
SMAP1
SMCR7
BATF3
SNRK
SOX17
SOX5
SOX7
SPAG16
SPDYA
SPIN1
SPRED2
SRCAP
SRPRB
SPSB1
ST6GALNAC6
STAC2
SUPT7L
STMN4
STRA13
STRN
STRN4
STXBP4
SUCLG1
SYNC
CHMP4C
TANC1
TAOK2
TAX1BP3
TBC1D1
TBC1D10A
TBC1D4
TBC1D7
TAF8
TCEB3B
RCC2
TFCP2L1
GRHL1
TIPARP
ZNF675
TJP3
SGMS1
TNFAIP8
TNIK
TNIP2
TNNI3K
TNPO3
TNRC4
TOE1
TOM1L2
TRAPPC4
TRIB2
TRIT1
TRPC7
TSC22D4
TSPAN1
TSPYL4
ADAMTSL4
TUBA4
TUBB1
TUBGCP2
TXNL4A
UBXN6
UBXN4
UCK1
UHRF2
CMPK1
USHBP1
USMG5
VANGL1
VGLL2
NRSN1
VTI1A
WAC
VWA1
WBP11
WDR12
WDR18
DCAF11
DCAF8
WFIKKN2
WIPF2
WSB2
XAB2
XPO4
DCTPP1
YRDC
ZFAND6
ZBTB24
ZCCHC14
-
ZIK1
RNF115
ZNF382
ZNF384
ZNF396
ZNF397
ZNF398
GGNBP2
ZNF408
ZNF410
ZNF417
ZNF467
ZNF484
ZNF510
ZNF518A
ZNF521
ZNF559
ZNF580
ZNF585B
ZNF607
ZNF652
ZP4
ZPBP
ZWINT
PSMD6
KIF5C
EIF2AK4
C1orf190
AGXT2L2
NOM1
EMP3
CD70
RTN3
LRP4
FOXP1
TXNRD2
SRGAP2
RAB11FIP3
TPPP
ASCL3
B3GNTL1
C10orf88
C19orf29OS
KIAA2026
SNX19
-
BPY2C
C18orf56
ZNF107
OAZ3
GIYD1
CKMT1A
HAUS7
PARD6B
KIAA0319
SRA1
PDCD11
ZNF609
INSC
-
DLGAP3
WIPF3
UBXN2B
MEIG1
SHANK3
KSR1
GRIP2
WTIP
DNAJC2
GRIP1
ZSWIM7
VPS37D
CAND2
IGSF5
-
CCDC88C
CBLN3
NAA11
RELL1
TAF4B
NCKAP5
PYDC2
PAIP2B
SHC2
SIGLEC14
-
TIFAB
MICAL3
LRFN1
RAPGEF2
RAD51AP2
TAF3
CXorf27
NPW
MAST3
FRMD4B
EXOC6B
SH3RF3
MEF2B
MAP3K1
