# Supplementary material for: Regularized Multi-View Subspace Clustering for Common Modules Across Cancer Stages
Source: Molecules. 2018 Apr 26;23(5):1016. doi: 10.3390/molecules23051016 (PMC6102576; doi:10.3390/molecules23051016)
Supplement: Supplementary file 1 [file molecules-23-01016-s001.zip › data/ppi_network/gene_hprd_id.txt]

1
2
3
4
6
7
8
9
10
11
12
15
16
17
18
19
20
21
22
23
24
25
26
29
30
31
32
34
35
36
37
38
40
42
43
44
45
46
47
50
51
52
53
54
55
56
57
58
59
60
61
62
63
64
66
69
70
71
72
74
75
76
78
79
80
81
82
83
84
85
86
87
88
89
90
92
93
94
96
97
98
99
100
101
102
103
104
105
106
107
108
109
110
111
112
113
114
115
116
117
118
119
120
121
122
123
124
125
126
127
128
129
130
131
133
134
135
136
137
138
139
140
141
142
143
144
145
146
147
148
149
150
151
152
153
154
155
156
157
158
159
160
161
162
163
164
165
166
167
168
169
170
171
172
173
174
175
176
177
178
179
180
181
182
183
184
185
187
188
189
190
191
192
193
194
197
198
201
202
203
204
205
206
207
208
209
210
211
212
213
214
215
216
217
218
219
220
221
222
223
224
225
226
227
228
229
230
231
232
233
234
235
236
237
238
239
240
241
242
243
244
246
247
248
251
252
253
254
255
256
258
259
260
261
264
266
267
268
272
273
274
275
276
277
278
279
280
281
282
283
284
285
286
287
288
289
291
292
293
294
295
296
297
298
299
300
301
302
303
304
305
306
307
308
309
310
311
312
313
314
315
316
317
318
319
320
321
322
323
325
326
327
328
329
330
331
332
333
334
335
337
338
339
340
341
342
343
344
345
346
347
348
349
350
351
352
353
354
355
356
357
358
359
360
361
362
363
365
366
367
368
369
370
371
372
373
374
375
377
379
382
383
384
385
386
387
388
389
390
391
392
393
394
395
396
397
398
399
400
401
402
403
404
405
406
407
408
409
410
411
412
413
414
415
416
418
421
422
423
424
425
426
427
428
429
430
431
432
435
437
438
440
442
443
444
445
446
447
448
449
450
451
452
453
454
455
456
457
458
459
463
464
465
466
467
469
470
471
472
473
474
475
476
479
480
484
485
486
488
489
492
494
495
496
497
498
499
500
501
502
503
504
505
506
507
509
510
511
512
513
514
515
516
517
518
519
520
523
524
525
526
527
528
529
530
532
533
534
535
536
537
538
539
540
541
542
543
544
545
546
547
548
549
550
551
552
553
554
555
556
557
558
559
560
561
562
563
564
565
566
567
568
569
570
571
572
573
574
577
578
579
580
582
583
584
585
586
587
589
590
591
592
593
594
595
596
597
598
599
600
601
602
603
604
605
606
607
608
609
610
612
613
614
615
616
617
618
619
620
621
622
623
624
625
626
627
628
629
630
634
635
636
638
639
641
643
644
645
646
647
652
653
655
656
658
659
660
661
662
663
664
665
669
670
671
673
674
675
676
677
678
679
680
682
683
684
685
686
687
688
689
691
692
693
694
695
697
698
699
700
701
702
703
704
705
706
707
708
709
710
712
713
714
715
716
717
718
720
721
724
726
727
728
729
730
731
732
733
734
735
736
737
738
739
741
742
743
744
745
746
747
748
749
750
751
753
754
756
757
759
760
761
763
764
765
766
767
768
769
770
771
772
773
774
777
778
779
780
782
783
784
785
786
787
788
790
792
794
795
796
797
798
799
800
801
802
803
804
805
806
807
808
809
810
811
812
813
814
815
816
818
819
820
821
823
824
825
826
827
828
829
830
831
832
833
834
835
836
837
838
840
842
843
844
845
846
847
849
850
851
852
853
854
855
856
857
860
862
864
865
866
867
869
871
872
877
878
880
881
883
884
885
886
887
888
889
890
891
892
893
894
895
896
897
898
899
900
901
902
903
904
905
906
907
908
909
910
911
912
913
914
915
916
917
918
919
920
921
922
923
924
925
926
928
929
930
931
932
933
934
935
936
937
938
939
940
941
942
943
944
945
946
947
948
949
950
953
955
956
957
958
959
960
961
962
969
970
972
973
974
975
976
977
978
979
980
981
982
983
984
985
986
987
988
989
990
991
992
993
994
995
996
997
998
999
1000
1001
1002
1003
1004
1005
1006
1007
1009
1010
1011
1012
1014
1015
1016
1017
1018
1019
1020
1021
1022
1023
1024
1025
1026
1028
1029
1030
1031
1032
1033
1035
1036
1037
1038
1039
1040
1041
1042
1043
1044
1045
1046
1047
1048
1049
1050
1051
1052
1054
1055
1056
1057
1058
1059
1060
1061
1062
1063
1064
1065
1066
1069
1070
1071
1072
1073
1074
1075
1076
1077
1078
1079
1080
1081
1082
1083
1084
1085
1087
1088
1089
1090
1091
1092
1094
1095
1096
1097
1098
1099
1100
1103
1104
1105
1106
1107
1109
1112
1113
1114
1115
1116
1118
1119
1120
1121
1122
1123
1124
1125
1127
1128
1131
1132
1133
1134
1135
1136
1137
1138
1139
1140
1141
1142
1144
1145
1146
1147
1148
1149
1150
1151
1152
1154
1155
1156
1157
1158
1159
1160
1161
1162
1163
1164
1165
1166
1167
1168
1169
1173
1174
1175
1177
1178
1179
1180
1181
1183
1184
1185
1186
1187
1188
1189
1190
1191
1192
1193
1194
1195
1196
1197
1198
1199
1200
1201
1202
1203
1204
1205
1206
1207
1208
1209
1210
1211
1212
1213
1214
1215
1216
1217
1218
1219
1220
1221
1222
1223
1224
1225
1226
1227
1228
1229
1230
1231
1232
1233
1234
1235
1236
1237
1238
1239
1240
1241
1242
1243
1244
1245
1246
1247
1248
1249
1250
1251
1252
1253
1254
1256
1257
1258
1259
1260
1261
1262
1263
1264
1265
1266
1267
1268
1269
1270
1271
1272
1273
1274
1275
1276
1277
1278
1279
1280
1281
1282
1283
1284
1285
1286
1287
1288
1289
1290
1291
1292
1293
1294
1295
1296
1297
1298
1299
1300
1301
1302
1303
1304
1305
1306
1307
1308
1309
1310
1311
1312
1313
1316
1318
1319
1320
1321
1322
1323
1324
1325
1326
1327
1328
1329
1330
1331
1332
1334
1335
1336
1337
1338
1339
1340
1341
1342
1343
1344
1345
1346
1347
1348
1351
1354
1355
1358
1359
1360
1361
1362
1363
1364
1365
1367
1368
1369
1370
1371
1373
1374
1376
1377
1378
1379
1380
1381
1382
1383
1384
1385
1387
1389
1391
1392
1394
1395
1396
1397
1398
1399
1400
1401
1403
1404
1405
1406
1407
1408
1409
1410
1411
1412
1413
1414
1415
1417
1418
1419
1420
1421
1422
1423
1424
1425
1426
1428
1429
1430
1431
1432
1433
1434
1435
1436
1437
1438
1439
1440
1441
1442
1443
1444
1446
1447
1448
1449
1451
1452
1453
1454
1455
1456
1457
1458
1459
1460
1461
1462
1463
1464
1465
1466
1467
1468
1469
1470
1471
1472
1473
1474
1475
1476
1477
1478
1479
1480
1481
1482
1484
1485
1486
1487
1488
1489
1490
1491
1492
1493
1494
1495
1496
1497
1498
1499
1500
1501
1502
1503
1504
1505
1506
1507
1508
1509
1510
1511
1512
1513
1514
1515
1516
1517
1518
1519
1521
1522
1523
1524
1525
1527
1529
1530
1531
1532
1533
1534
1535
1536
1537
1538
1539
1540
1541
1542
1543
1544
1545
1546
1547
1548
1549
1550
1551
1552
1553
1554
1555
1556
1557
1558
1559
1560
1561
1562
1563
1564
1565
1566
1567
1568
1569
1572
1573
1574
1575
1576
1577
1578
1579
1580
1581
1582
1583
1584
1585
1586
1587
1588
1589
1590
1591
1592
1593
1595
1596
1598
1599
1601
1602
1603
1604
1605
1606
1607
1608
1609
1610
1611
1612
1613
1614
1615
1616
1617
1618
1619
1620
1621
1622
1624
1625
1627
1628
1630
1631
1632
1634
1636
1637
1638
1639
1640
1641
1642
1643
1644
1645
1646
1647
1649
1651
1652
1653
1654
1655
1656
1657
1658
1659
1660
1661
1662
1663
1664
1665
1666
1668
1670
1671
1673
1674
1675
1676
1677
1678
1679
1680
1681
1682
1683
1684
1685
1686
1687
1688
1689
1690
1693
1694
1695
1696
1697
1698
1700
1701
1702
1703
1704
1705
1706
1707
1708
1709
1710
1712
1713
1716
1717
1718
1719
1720
1721
1722
1723
1724
1725
1726
1727
1728
1729
1730
1731
1732
1733
1735
1736
1737
1738
1739
1740
1741
1742
1743
1744
1745
1746
1748
1750
1751
1752
1753
1754
1755
1756
1757
1759
1761
1762
1763
1764
1765
1766
1767
1768
1769
1771
1774
1775
1776
1777
1778
1779
1780
1781
1782
1783
1784
1785
1786
1787
1790
1791
1792
1793
1794
1796
1798
1799
1800
1801
1802
1803
1804
1805
1806
1807
1808
1809
1810
1811
1812
1813
1814
1815
1816
1817
1818
1819
1820
1821
1822
1823
1824
1825
1826
1827
1828
1829
1833
1835
1837
1838
1839
1840
1841
1842
1843
1844
1845
1846
1847
1849
1850
1851
1852
1853
1854
1855
1856
1857
1858
1859
1860
1861
1862
1863
1864
1865
1866
1867
1868
1869
1870
1871
1872
1873
1874
1875
1876
1877
1878
1880
1881
1882
1883
1884
1885
1887
1888
1889
1890
1891
1892
1893
1894
1895
1896
1898
1899
1900
1901
1902
1903
1904
1905
1906
1907
1908
1909
1910
1912
1918
1919
1921
1923
1925
1926
1927
1928
1929
1930
1934
1935
1938
1940
1943
1944
1947
1948
1949
1953
1954
1955
1956
1957
1960
1961
1962
1963
1964
1965
1966
1967
1968
1969
1970
1971
1972
1973
1975
1976
1977
1979
1980
1981
1982
1983
1984
1985
1986
1987
1988
1989
1990
1991
1992
1993
1994
1995
1996
1998
1999
2000
2002
2003
2004
2005
2006
2007
2009
2011
2012
2014
2015
2016
2018
2020
2021
2022
2023
2024
2025
2029
2030
2032
2033
2034
2039
2043
2045
2046
2047
2049
2050
2051
2052
2053
2054
2055
2056
2059
2060
2061
2063
2065
2068
2069
2070
2071
2072
2073
2074
2076
2077
2078
2079
2081
2083
2084
2090
2091
2092
2093
2094
2095
2097
2098
2100
2101
2102
2103
2105
2106
2107
2110
2111
2113
2114
2115
2117
2118
2119
2121
2122
2125
2127
2129
2130
2131
2132
2133
2134
2135
2136
2137
2138
2139
2140
2141
2142
2143
2146
2147
2148
2150
2151
2153
2154
2155
2156
2157
2160
2161
2162
2164
2167
2169
2170
2171
2172
2173
2174
2176
2177
2179
2180
2183
2184
2185
2186
2187
2189
2191
2192
2193
2194
2196
2197
2198
2199
2201
2202
2203
2208
2209
2211
2212
2216
2217
2218
2219
2221
2222
2223
2224
2225
2226
2227
2228
2230
2233
2234
2235
2236
2238
2242
2243
2244
2246
2247
2248
2249
2250
2251
2256
2259
2260
2261
2262
2263
2264
2265
2266
2269
2271
2272
2273
2274
2275
2276
2281
2282
2285
2286
2287
2288
2291
2293
2294
2295
2296
2297
2299
2300
2301
2303
2304
2305
2308
2309
2311
2312
2313
2314
2316
2319
2320
2321
2322
2325
2326
2327
2331
2332
2333
2334
2335
2336
2337
2338
2339
2340
2341
2342
2345
2346
2347
2350
2353
2354
2355
2356
2357
2358
2359
2363
2364
2365
2366
2367
2368
2369
2370
2371
2372
2373
2374
2375
2376
2377
2378
2379
2380
2381
2382
2384
2385
2386
2387
2388
2390
2391
2392
2393
2394
2395
2396
2398
2399
2400
2401
2403
2404
2405
2406
2407
2409
2410
2412
2413
2414
2415
2416
2419
2420
2421
2422
2423
2424
2425
2426
2427
2429
2430
2431
2432
2433
2434
2435
2436
2437
2438
2439
2440
2441
2444
2447
2449
2450
2451
2452
2454
2455
2457
2458
2461
2463
2464
2469
2470
2471
2473
2474
2475
2476
2477
2479
2480
2481
2482
2483
2484
2486
2487
2488
2489
2490
2491
2492
2495
2496
2497
2498
2499
2500
2501
2502
2503
2505
2506
2508
2509
2510
2511
2512
2513
2514
2515
2516
2517
2518
2519
2520
2521
2522
2523
2524
2525
2526
2527
2528
2530
2531
2532
2533
2534
2535
2536
2537
2538
2539
2540
2541
2542
2543
2545
2546
2547
2548
2549
2550
2551
2552
2553
2554
2555
2556
2557
2558
2559
2560
2561
2562
2563
2564
2565
2566
2567
2568
2569
2570
2571
2572
2573
2574
2575
2576
2577
2578
2579
2581
2582
2583
2584
2585
2586
2588
2589
2590
2591
2592
2593
2595
2596
2597
2598
2599
2600
2602
2603
2604
2605
2606
2607
2608
2609
2610
2611
2612
2613
2614
2615
2616
2617
2618
2619
2620
2621
2622
2623
2624
2625
2627
2629
2630
2631
2632
2635
2636
2637
2638
2639
2641
2642
2643
2644
2645
2646
2647
2648
2649
2650
2651
2652
2653
2654
2655
2656
2657
2658
2659
2660
2661
2662
2663
2664
2665
2666
2667
2668
2669
2670
2671
2673
2674
2675
2676
2677
2678
2679
2680
2681
2682
2683
2684
2686
2687
2690
2692
2693
2694
2696
2697
2698
2699
2701
2702
2703
2705
2706
2707
2709
2710
2711
2712
2714
2715
2717
2718
2720
2721
2722
2723
2724
2725
2726
2727
2728
2729
2730
2732
2734
2735
2736
2737
2738
2739
2740
2741
2742
2743
2744
2745
2746
2747
2748
2749
2751
2752
2753
2754
2755
2756
2757
2758
2760
2761
2762
2763
2764
2765
2766
2767
2768
2769
2770
2771
2774
2776
2777
2778
2779
2780
2781
2783
2784
2785
2786
2787
2788
2789
2790
2791
2792
2793
2794
2795
2796
2797
2798
2799
2800
2801
2803
2804
2805
2806
2807
2808
2809
2810
2811
2812
2813
2814
2815
2816
2817
2818
2819
2820
2822
2823
2824
2825
2826
2827
2828
2829
2830
2831
2832
2833
2834
2835
2837
2838
2839
2840
2841
2842
2843
2844
2845
2846
2847
2849
2850
2851
2852
2853
2854
2855
2856
2857
2858
2859
2860
2861
2862
2863
2864
2866
2867
2868
2869
2870
2873
2874
2875
2877
2878
2879
2880
2881
2882
2883
2884
2886
2887
2888
2889
2890
2891
2892
2893
2894
2895
2896
2897
2900
2901
2902
2903
2904
2905
2906
2908
2909
2910
2911
2913
2915
2916
2917
2918
2919
2920
2921
2922
2923
2924
2925
2926
2929
2930
2931
2932
2935
2936
2937
2938
2939
2940
2941
2942
2943
2944
2948
2949
2950
2951
2952
2953
2954
2955
2956
2957
2959
2960
2962
2963
2964
2965
2966
2967
2968
2969
2970
2971
2972
2974
2975
2976
2977
2978
2979
2980
2981
2982
2983
2984
2985
2986
2987
2988
2989
2990
2991
2992
2993
2994
2995
2996
2997
2998
2999
3000
3001
3002
3004
3005
3006
3007
3008
3009
3010
3011
3012
3013
3014
3015
3016
3017
3019
3020
3021
3023
3024
3025
3026
3027
3028
3029
3030
3031
3032
3033
3034
3035
3036
3038
3039
3040
3041
3042
3044
3045
3046
3047
3051
3052
3054
3059
3060
3061
3062
3063
3064
3065
3066
3068
3069
3070
3071
3072
3073
3074
3075
3076
3077
3079
3080
3081
3082
3084
3086
3089
3090
3091
3092
3093
3094
3095
3096
3098
3100
3101
3103
3104
3105
3107
3108
3109
3110
3111
3112
3113
3114
3116
3117
3119
3120
3121
3122
3123
3124
3125
3126
3127
3128
3129
3130
3131
3132
3133
3134
3135
3136
3137
3139
3141
3143
3144
3145
3146
3147
3148
3149
3150
3151
3153
3154
3155
3156
3158
3162
3164
3165
3166
3167
3168
3170
3171
3172
3174
3179
3180
3181
3182
3183
3184
3185
3188
3190
3192
3193
3194
3195
3196
3197
3199
3200
3203
3204
3205
3206
3207
3209
3210
3212
3213
3214
3215
3216
3217
3219
3220
3221
3222
3223
3224
3225
3227
3228
3229
3230
3231
3232
3233
3234
3237
3239
3240
3242
3243
3244
3245
3246
3247
3249
3251
3252
3253
3254
3255
3256
3257
3258
3260
3261
3262
3263
3264
3265
3266
3267
3268
3270
3273
3274
3275
3276
3277
3279
3280
3281
3282
3283
3284
3285
3287
3288
3289
3290
3291
3292
3293
3294
3295
3296
3297
3298
3299
3300
3301
3302
3303
3306
3307
3309
3310
3311
3312
3313
3314
3316
3317
3318
3319
3320
3321
3322
3323
3324
3325
3326
3327
3328
3329
3330
3331
3332
3333
3334
3335
3336
3337
3338
3339
3340
3341
3342
3343
3344
3345
3346
3347
3348
3349
3351
3352
3353
3354
3355
3356
3357
3358
3359
3360
3361
3362
3363
3364
3365
3367
3368
3370
3371
3372
3373
3374
3375
3376
3377
3378
3379
3380
3382
3383
3384
3385
3386
3387
3388
3389
3390
3391
3392
3393
3394
3396
3397
3398
3399
3400
3402
3403
3404
3407
3408
3409
3410
3411
3412
3413
3414
3415
3416
3417
3418
3419
3420
3421
3422
3423
3424
3426
3427
3428
3429
3430
3431
3432
3433
3434
3435
3436
3437
3438
3439
3440
3442
3443
3444
3445
3446
3447
3449
3450
3451
3452
3454
3455
3456
3457
3458
3459
3460
3461
3462
3463
3465
3466
3468
3470
3471
3473
3474
3475
3476
3477
3478
3479
3480
3481
3482
3483
3485
3486
3487
3488
3489
3490
3491
3492
3493
3494
3495
3496
3497
3498
3499
3500
3501
3502
3503
3505
3506
3507
3508
3509
3511
3513
3514
3515
3516
3517
3518
3519
3520
3522
3523
3525
3527
3529
3530
3531
3532
3533
3534
3536
3537
3538
3539
3540
3541
3542
3543
3544
3547
3549
3553
3554
3555
3556
3557
3560
3561
3562
3563
3564
3565
3566
3568
3569
3570
3571
3572
3573
3575
3576
3578
3579
3580
3581
3582
3583
3584
3585
3586
3587
3589
3590
3591
3592
3594
3595
3596
3597
3599
3600
3601
3602
3603
3604
3605
3606
3609
3610
3611
3612
3613
3614
3615
3616
3618
3619
3620
3623
3624
3625
3626
3627
3628
3629
3631
3632
3633
3634
3637
3638
3639
3640
3641
3642
3643
3645
3646
3647
3648
3649
3652
3653
3654
3655
3657
3658
3659
3660
3661
3664
3665
3666
3667
3668
3670
3671
3672
3674
3675
3677
3678
3681
3682
3684
3685
3686
3687
3688
3690
3691
3693
3694
3695
3696
3697
3699
3700
3701
3702
3703
3706
3707
3708
3709
3710
3711
3712
3713
3714
3716
3719
3720
3721
3722
3723
3724
3725
3726
3727
3729
3730
3731
3732
3733
3734
3736
3737
3738
3739
3740
3741
3742
3743
3745
3746
3747
3748
3749
3750
3751
3752
3753
3754
3755
3756
3757
3758
3762
3763
3765
3766
3767
3769
3770
3771
3772
3773
3774
3775
3776
3778
3779
3780
3781
3782
3783
3784
3786
3787
3790
3791
3792
3793
3794
3795
3796
3797
3799
3800
3801
3802
3803
3804
3805
3806
3807
3808
3809
3810
3811
3812
3813
3814
3815
3816
3817
3818
3819
3820
3822
3823
3825
3826
3827
3828
3829
3830
3831
3832
3833
3834
3835
3836
3837
3838
3839
3841
3842
3843
3845
3847
3848
3849
3850
3851
3852
3853
3854
3855
3857
3858
3860
3861
3863
3864
3868
3870
3871
3872
3873
3874
3879
3880
3882
3883
3884
3886
3887
3890
3891
3892
3893
3894
3895
3896
3897
3898
3899
3900
3901
3903
3904
3905
3907
3908
3909
3910
3912
3913
3914
3915
3916
3920
3921
3922
3923
3925
3926
3927
3928
3929
3930
3931
3932
3933
3934
3935
3937
3938
3940
3941
3942
3943
3944
3945
3946
3947
3948
3949
3950
3951
3952
3953
3954
3955
3956
3957
3958
3959
3960
3961
3962
3964
3965
3966
3967
3968
3969
3970
3971
3972
3973
3974
3975
3976
3977
3978
3979
3980
3981
3982
3983
3984
3986
3987
3988
3989
3990
3991
3992
3993
3995
3996
3997
3998
3999
4000
4001
4002
4003
4004
4005
4007
4008
4009
4010
4011
4012
4014
4015
4016
4017
4019
4020
4021
4022
4023
4025
4026
4027
4028
4030
4031
4032
4033
4034
4035
4036
4037
4038
4039
4041
4042
4043
4044
4045
4046
4047
4048
4049
4050
4053
4054
4055
4056
4057
4058
4059
4060
4061
4062
4063
4065
4066
4067
4068
4070
4072
4074
4075
4077
4078
4080
4081
4082
4083
4084
4085
4086
4087
4088
4089
4090
4091
4092
4093
4094
4095
4096
4097
4099
4100
4103
4106
4107
4108
4111
4112
4113
4114
4115
4116
4117
4118
4119
4120
4121
4122
4123
4124
4125
4127
4128
4129
4130
4131
4132
4133
4139
4141
4143
4144
4145
4146
4147
4148
4149
4150
4152
4153
4155
4156
4157
4158
4159
4160
4161
4162
4163
4164
4165
4166
4167
4169
4170
4171
4172
4173
4175
4176
4177
4178
4181
4182
4183
4184
4185
4187
4188
4189
4190
4191
4193
4195
4197
4199
4200
4201
4202
4203
4204
4205
4206
4207
4208
4209
4210
4211
4212
4213
4216
4217
4218
4219
4220
4221
4222
4225
4226
4227
4228
4229
4230
4231
4232
4233
4234
4235
4237
4239
4240
4241
4242
4245
4246
4247
4248
4249
4250
4251
4252
4253
4254
4255
4256
4257
4260
4261
4262
4263
4264
4265
4266
4267
4268
4269
4270
4273
4274
4275
4278
4279
4280
4281
4284
4286
4288
4289
4290
4291
4292
4294
4295
4296
4297
4300
4301
4304
4305
4306
4307
4309
4310
4311
4314
4316
4317
4318
4319
4320
4321
4322
4323
4324
4325
4326
4328
4329
4330
4331
4332
4333
4334
4335
4336
4337
4338
4339
4340
4342
4343
4346
4347
4348
4349
4350
4351
4353
4354
4355
4356
4357
4358
4360
4361
4362
4366
4367
4368
4370
4374
4378
4379
4380
4381
4382
4383
4384
4385
4386
4387
4389
4390
4391
4392
4393
4394
4395
4396
4398
4400
4401
4402
4404
4405
4406
4407
4408
4409
4411
4412
4413
4414
4415
4417
4418
4419
4420
4422
4423
4424
4425
4426
4433
4434
4435
4436
4437
4438
4440
4444
4445
4446
4447
4448
4449
4451
4454
4456
4457
4458
4459
4460
4461
4462
4463
4464
4466
4468
4469
4470
4471
4472
4473
4474
4475
4478
4479
4480
4481
4482
4483
4484
4485
4488
4490
4491
4492
4493
4494
4496
4497
4498
4499
4500
4501
4505
4506
4507
4508
4509
4510
4512
4516
4517
4520
4521
4522
4526
4527
4528
4529
4530
4531
4532
4533
4534
4535
4536
4537
4538
4539
4540
4541
4542
4543
4544
4545
4547
4548
4551
4552
4553
4555
4556
4557
4558
4559
4560
4561
4562
4563
4566
4567
4568
4569
4571
4572
4573
4574
4575
4577
4579
4580
4581
4582
4583
4584
4585
4586
4587
4588
4589
4590
4591
4592
4593
4594
4595
4596
4598
4599
4600
4601
4603
4605
4606
4608
4609
4610
4611
4612
4613
4614
4615
4616
4617
4618
4619
4620
4621
4622
4624
4625
4626
4627
4628
4629
4630
4631
4632
4633
4634
4635
4636
4637
4638
4639
4640
4641
4643
4644
4645
4646
4647
4648
4649
4650
4652
4653
4654
4655
4656
4657
4658
4660
4662
4663
4664
4666
4667
4668
4669
4670
4671
4672
4673
4674
4676
4677
4678
4679
4680
4681
4682
4683
4684
4685
4686
4687
4688
4689
4690
4691
4692
4694
4696
4697
4699
4700
4702
4703
4704
4708
4710
4711
4712
4713
4715
4716
4717
4718
4720
4721
4722
4723
4724
4725
4726
4728
4731
4732
4735
4737
4738
4740
4742
4743
4744
4745
4746
4747
4748
4750
4751
4752
4756
4757
4760
4761
4762
4763
4765
4766
4767
4768
4769
4770
4772
4773
4774
4775
4776
4777
4779
4781
4782
4784
4785
4786
4787
4788
4789
4790
4792
4793
4794
4795
4796
4797
4798
4799
4801
4802
4803
4804
4805
4806
4807
4808
4809
4813
4816
4817
4819
4820
4821
4822
4824
4825
4826
4827
4828
4829
4833
4835
4839
4840
4841
4843
4844
4845
4846
4847
4848
4849
4850
4851
4852
4853
4854
4858
4859
4860
4861
4862
4863
4864
4865
4866
4867
4868
4869
4870
4871
4872
4873
4874
4876
4877
4878
4879
4880
4881
4882
4883
4884
4885
4886
4887
4888
4889
4890
4892
4893
4894
4895
4896
4898
4899
4902
4905
4906
4907
4908
4909
4910
4911
4912
4913
4914
4916
4921
4922
4923
4925
4926
4927
4929
4931
4932
4933
4935
4936
4937
4939
4940
4941
4942
4943
4946
4947
4949
4950
4951
4952
4953
4954
4955
4956
4961
4962
4963
4965
4967
4968
4969
4971
4972
4973
4974
4975
4976
4977
4978
4979
4980
4981
4982
4984
4985
4987
4990
4991
4992
4994
4995
4996
4998
4999
5000
5001
5002
5003
5004
5005
5006
5007
5008
5009
5010
5011
5012
5013
5014
5015
5016
5017
5020
5021
5023
5024
5025
5026
5032
5034
5035
5036
5037
5038
5039
5040
5043
5044
5045
5046
5048
5049
5050
5052
5053
5054
5055
5056
5059
5061
5062
5067
5070
5072
5073
5074
5076
5077
5078
5080
5081
5083
5084
5085
5086
5087
5088
5091
5092
5093
5094
5095
5096
5097
5100
5102
5103
5104
5105
5107
5108
5110
5111
5116
5117
5118
5119
5120
5121
5122
5123
5124
5125
5126
5127
5128
5129
5130
5131
5132
5133
5135
5136
5137
5138
5139
5140
5141
5142
5143
5144
5145
5146
5147
5149
5150
5151
5152
5153
5154
5155
5156
5157
5158
5159
5160
5163
5167
5168
5171
5172
5177
5179
5181
5182
5184
5185
5186
5187
5188
5189
5190
5191
5192
5195
5196
5197
5198
5201
5203
5204
5205
5208
5210
5211
5212
5213
5214
5215
5216
5217
5218
5219
5221
5222
5223
5226
5227
5228
5229
5230
5231
5232
5233
5235
5236
5240
5241
5242
5243
5244
5246
5247
5249
5250
5252
5253
5254
5255
5256
5257
5258
5259
5260
5261
5262
5263
5264
5265
5266
5267
5268
5269
5270
5272
5273
5274
5276
5277
5278
5280
5281
5282
5283
5284
5285
5286
5287
5288
5289
5291
5294
5296
5297
5298
5302
5303
5305
5309
5310
5313
5314
5316
5317
5321
5322
5323
5324
5326
5327
5328
5329
5330
5331
5332
5333
5337
5338
5339
5341
5342
5343
5345
5347
5348
5349
5350
5352
5353
5356
5357
5358
5359
5360
5361
5362
5363
5364
5365
5366
5367
5368
5369
5370
5372
5373
5374
5375
5376
5377
5378
5379
5380
5381
5382
5383
5384
5385
5387
5389
5390
5392
5394
5395
5396
5397
5398
5399
5400
5401
5402
5403
5404
5405
5406
5407
5408
5410
5411
5412
5413
5414
5416
5417
5418
5419
5420
5423
5426
5427
5428
5430
5431
5433
5434
5435
5436
5437
5438
5439
5440
5441
5442
5443
5444
5446
5447
5448
5449
5450
5452
5454
5455
5456
5457
5458
5459
5460
5461
5462
5463
5464
5465
5466
5469
5470
5472
5473
5474
5475
5479
5480
5482
5483
5484
5485
5486
5487
5488
5490
5491
5493
5494
5495
5496
5497
5498
5500
5501
5502
5503
5504
5505
5506
5507
5508
5510
5511
5512
5513
5515
5516
5517
5519
5520
5521
5522
5524
5525
5527
5528
5529
5530
5535
5537
5538
5539
5540
5544
5545
5546
5549
5551
5552
5553
5556
5558
5559
5560
5562
5565
5566
5567
5568
5569
5570
5572
5576
5577
5578
5579
5581
5582
5584
5585
5586
5587
5588
5589
5592
5593
5594
5599
5600
5601
5602
5603
5604
5606
5607
5608
5609
5610
5611
5615
5616
5618
5619
5620
5621
5622
5623
5625
5626
5627
5628
5629
5631
5632
5633
5636
5637
5638
5639
5640
5641
5643
5644
5645
5647
5648
5649
5650
5651
5652
5653
5654
5655
5656
5657
5658
5659
5661
5663
5664
5665
5667
5668
5669
5670
5671
5672
5673
5674
5675
5676
5677
5678
5679
5680
5682
5683
5685
5686
5687
5688
5690
5691
5693
5694
5695
5696
5699
5701
5703
5704
5706
5708
5710
5711
5712
5713
5714
5715
5717
5718
5720
5721
5722
5723
5724
5725
5726
5728
5729
5730
5731
5732
5736
5737
5738
5739
5741
5742
5744
5745
5746
5747
5748
5749
5750
5751
5752
5754
5755
5757
5758
5759
5761
5763
5765
5766
5768
5770
5771
5772
5773
5774
5775
5776
5777
5778
5780
5781
5782
5783
5785
5788
5791
5792
5796
5797
5798
5799
5800
5801
5802
5803
5804
5808
5809
5810
5811
5812
5813
5815
5816
5817
5818
5819
5820
5823
5824
5825
5826
5828
5829
5830
5831
5833
5834
5837
5838
5839
5841
5843
5845
5846
5849
5852
5855
5858
5859
5860
5861
5864
5866
5868
5869
5870
5872
5873
5874
5875
5876
5877
5878
5879
5881
5883
5884
5886
5887
5888
5889
5890
5891
5892
5893
5894
5895
5896
5897
5899
5900
5901
5903
5906
5910
5913
5915
5916
5919
5920
5922
5923
5924
5925
5926
5927
5928
5930
5932
5933
5934
5935
5936
5937
5940
5941
5943
5944
5945
5946
5947
5949
5950
5951
5954
5955
5957
5958
5959
5961
5964
5965
5966
5967
5968
5970
5972
5973
5975
5976
5977
5980
5981
5982
5983
5984
5986
5987
5992
5994
5997
5998
6000
6001
6002
6004
6005
6006
6007
6008
6011
6012
6013
6014
6015
6017
6019
6020
6022
6023
6024
6025
6026
6027
6028
6030
6031
6033
6035
6038
6039
6040
6041
6042
6043
6044
6045
6047
6048
6049
6050
6051
6052
6059
6060
6064
6065
6068
6070
6071
6072
6073
6074
6075
6079
6080
6085
6086
6087
6089
6090
6091
6092
6097
6098
6100
6101
6102
6103
6104
6105
6106
6107
6108
6109
6110
6111
6112
6113
6114
6115
6116
6117
6118
6119
6120
6121
6122
6123
6124
6125
6129
6130
6131
6136
6138
6143
6145
6148
6149
6151
6156
6157
6158
6159
6160
6161
6163
6164
6166
6167
6170
6171
6172
6173
6176
6177
6178
6179
6180
6181
6182
6183
6184
6186
6187
6190
6191
6194
6196
6198
6200
6202
6203
6206
6207
6208
6211
6212
6216
6217
6218
6220
6222
6223
6224
6225
6226
6228
6229
6230
6232
6233
6234
6235
6236
6237
6238
6240
6243
6247
6253
6254
6256
6258
6259
6260
6262
6263
6267
6269
6270
6271
6272
6273
6274
6275
6277
6280
6281
6282
6283
6284
6285
6286
6287
6288
6289
6290
6291
6292
6293
6294
6295
6296
6301
6302
6303
6304
6305
6306
6310
6311
6312
6315
6316
6317
6318
6319
6320
6321
6324
6328
6335
6336
6338
6339
6340
6341
6342
6343
6344
6345
6347
6348
6349
6350
6351
6352
6353
6354
6355
6356
6360
6361
6362
6363
6365
6368
6369
6370
6371
6372
6373
6374
6375
6376
6377
6378
6380
6384
6385
6386
6388
6389
6391
6392
6393
6394
6400
6401
6402
6403
6404
6407
6409
6410
6413
6414
6415
6416
6417
6418
6419
6420
6422
6423
6424
6425
6426
6427
6428
6429
6430
6434
6435
6436
6437
6440
6441
6442
6443
6444
6445
6447
6448
6449
6452
6454
6455
6458
6459
6460
6462
6463
6465
6467
6468
6471
6472
6473
6476
6478
6481
6482
6484
6485
6488
6489
6490
6493
6499
6500
6501
6502
6508
6514
6515
6527
6528
6532
6542
6557
6569
6570
6571
6572
6574
6575
6577
6580
6583
6584
6586
6588
6591
6592
6593
6594
6595
6596
6601
6605
6606
6608
6609
6611
6612
6616
6621
6622
6625
6627
6630
6631
6633
6634
6637
6639
6640
6643
6646
6647
6659
6660
6662
6663
6664
6665
6666
6669
6674
6680
6681
6683
6685
6687
6688
6690
6691
6692
6693
6696
6698
6700
6701
6702
6704
6707
6708
6710
6711
6712
6713
6714
6715
6716
6717
6726
6731
6732
6734
6735
6736
6737
6738
6739
6743
6747
6750
6751
6752
6753
6755
6757
6762
6763
6765
6766
6767
6768
6769
6770
6771
6772
6773
6774
6775
6778
6779
6780
6781
6782
6783
6784
6785
6786
6787
6788
6789
6792
6793
6794
6795
6796
6798
6799
6802
6805
6809
6816
6817
6820
6821
6827
6828
6829
6830
6832
6834
6836
6839
6841
6843
6844
6845
6846
6847
6848
6849
6850
6852
6854
6858
6859
6861
6865
6867
6868
6869
6871
6873
6874
6876
6879
6880
6881
6886
6888
6889
6892
6894
6895
6896
6897
6899
6900
6901
6902
6903
6904
6905
6906
6907
6909
6910
6912
6913
6915
6916
6919
6921
6923
6926
6928
6929
6932
6934
6937
6941
6942
6943
6944
6945
6948
6949
6950
6951
6960
6962
6963
6965
6968
6969
6970
6971
6972
6973
6975
6976
6977
6978
6980
6981
6982
6983
6984
6985
6989
6991
6992
6994
6995
6997
6999
7000
7002
7004
7018
7021
7027
7028
7029
7030
7031
7032
7034
7036
7037
7038
7039
7044
7046
7047
7048
7049
7051
7053
7055
7056
7060
7063
7065
7074
7077
7078
7080
7081
7084
7087
7089
7090
7091
7093
7105
7107
7120
7121
7122
7123
7125
7126
7127
7128
7129
7131
7135
7136
7137
7146
7147
7149
7151
7152
7153
7165
7166
7168
7169
7170
7171
7172
7173
7174
7175
7177
7178
7179
7180
7181
7182
7183
7184
7185
7189
7190
7191
7194
7195
7196
7197
7198
7200
7201
7202
7204
7205
7206
7207
7208
7209
7210
7211
7213
7214
7216
7217
7218
7219
7221
7222
7223
7225
7226
7229
7231
7233
7236
7237
7246
7249
7250
7252
7254
7255
7257
7258
7259
7260
7261
7262
7265
7268
7269
7270
7273
7275
7277
7279
7280
7281
7284
7288
7291
7292
7293
7294
7296
7298
7299
7302
7303
7304
7305
7306
7307
7310
7313
7314
7315
7316
7322
7324
7334
7338
7339
7340
7341
7342
7345
7346
7348
7352
7353
7356
7360
7362
7364
7367
7368
7369
7370
7371
7372
7373
7375
7378
7379
7380
7382
7383
7385
7387
7389
7394
7395
7396
7398
7400
7401
7406
7408
7411
7412
7414
7419
7424
7425
7426
7427
7428
7429
7430
7440
7441
7442
7445
7446
7450
7452
7455
7456
7457
7458
7459
7460
7463
7467
7477
7478
7485
7486
7488
7495
7497
7498
7500
7502
7503
7504
7505
7506
7508
7509
7510
7511
7512
7513
7514
7517
7518
7519
7520
7521
7522
7523
7524
7525
7526
7527
7528
7529
7530
7531
7533
7535
7536
7537
7539
7540
7543
7548
7556
7557
7564
7565
7567
7569
7572
7574
7575
7579
7580
7582
7587
7590
7591
7593
7594
7599
7600
7601
7602
7603
7606
7607
7608
7610
7611
7613
7615
7616
7617
7618
7620
7621
7624
7627
7630
7633
7634
7637
7639
7640
7642
7643
7644
7650
7651
7653
7658
7660
7662
7663
7664
7666
7671
7673
7674
7675
7679
7680
7685
7686
7687
7688
7689
7691
7697
7699
7706
7715
7716
7718
7720
7724
7728
7732
7740
7741
7746
7749
7753
7754
7755
7756
7760
7761
7764
7779
7782
7784
7788
7792
7794
7799
7801
7811
7813
7815
7816
7826
7827
7829
7836
7840
7841
7860
7870
7878
7887
7890
7892
7895
7899
7900
7902
7903
7904
7905
7906
7908
7909
7910
7915
7921
7923
7924
7925
7929
7933
7934
7938
7939
7948
7949
7951
7952
7954
7958
7961
7966
7970
7972
7976
7977
7979
7982
7985
7988
7992
7995
7998
8002
8005
8010
8014
8021
8024
8025
8030
8037
8124
8129
8130
8134
8148
8155
8172
8177
8190
8193
8194
8201
8203
8204
8215
8234
8236
8257
8298
8303
8308
8309
8312
8314
8318
8319
8321
8322
8325
8332
8334
8335
8338
8339
8340
8341
8342
8346
8347
8348
8349
8350
8352
8353
8354
8356
8361
8362
8364
8365
8366
8368
8369
8371
8372
8374
8375
8376
8378
8379
8380
8381
8382
8383
8384
8388
8391
8395
8406
8412
8413
8415
8421
8423
8424
8425
8426
8427
8428
8431
8432
8436
8439
8441
8442
8443
8444
8447
8454
8455
8456
8457
8460
8462
8463
8464
8470
8471
8472
8474
8476
8479
8481
8482
8483
8485
8487
8489
8490
8491
8492
8493
8495
8496
8498
8513
8515
8517
8519
8520
8525
8539
8540
8544
8547
8548
8554
8555
8561
8563
8564
8570
8584
8589
8599
8610
8616
8617
8618
8620
8623
8624
8630
8631
8639
8649
8651
8662
8663
8668
8669
8677
8685
8687
8688
8689
8694
8699
8700
8701
8704
8717
8718
8723
8731
8744
8747
8753
8758
8761
8779
8794
8795
8798
8810
8811
8819
8822
8824
8826
8827
8828
8829
8830
8832
8833
8834
8835
8836
8838
8839
8842
8844
8845
8848
8849
8850
8851
8852
8854
8855
8858
8859
8860
8861
8862
8863
8864
8868
8869
8870
8871
8872
8873
8874
8875
8876
8877
8878
8880
8881
8882
8885
8888
8889
8890
8891
8892
8894
8897
8899
8902
8903
8904
8905
8906
8907
8908
8909
8910
8911
8912
8913
8914
8915
8916
8917
8918
8920
8921
8922
8923
8924
8925
8926
8927
8928
8929
8930
8931
8932
8934
8935
8938
8939
8941
8942
8943
8944
8946
8947
8948
8950
8952
8953
8954
8957
8958
8959
8960
8961
8962
8964
8965
8966
8967
8968
8969
8970
8972
8973
8974
8975
8976
8977
8978
8980
8981
8982
8983
8985
8986
8987
8988
8989
8990
8991
8992
8993
8994
8995
8996
8998
8999
9000
9001
9002
9003
9004
9005
9006
9007
9008
9009
9010
9011
9013
9014
9015
9016
9017
9018
9020
9021
9022
9023
9024
9025
9026
9027
9029
9030
9031
9032
9033
9034
9035
9036
9038
9039
9040
9041
9042
9043
9044
9045
9047
9048
9049
9050
9051
9052
9053
9054
9057
9058
9059
9060
9061
9062
9063
9064
9066
9067
9068
9071
9073
9074
9076
9077
9079
9081
9082
9083
9084
9085
9086
9087
9088
9089
9090
9091
9094
9095
9096
9099
9101
9102
9103
9104
9105
9107
9108
9112
9113
9115
9117
9118
9120
9121
9122
9123
9124
9126
9128
9130
9131
9132
9133
9135
9137
9138
9139
9140
9141
9142
9143
9144
9145
9146
9147
9149
9152
9153
9154
9155
9156
9158
9159
9160
9161
9162
9163
9165
9167
9168
9169
9171
9173
9174
9175
9177
9179
9180
9181
9182
9183
9184
9185
9187
9188
9189
9190
9191
9192
9193
9195
9196
9197
9198
9199
9200
9201
9204
9205
9207
9209
9210
9211
9212
9213
9216
9217
9218
9220
9222
9223
9225
9226
9229
9231
9233
9234
9235
9237
9238
9240
9241
9242
9243
9245
9246
9247
9250
9251
9252
9253
9254
9256
9257
9258
9259
9260
9267
9268
9272
9273
9274
9276
9277
9278
9279
9280
9281
9282
9283
9284
9285
9286
9288
9289
9291
9292
9295
9297
9298
9299
9300
9301
9302
9303
9304
9305
9307
9310
9311
9312
9314
9315
9316
9318
9320
9321
9322
9323
9325
9326
9327
9328
9329
9330
9331
9332
9333
9334
9337
9340
9341
9342
9343
9346
9347
9348
9350
9351
9352
9353
9354
9356
9357
9358
9359
9360
9361
9362
9363
9364
9367
9369
9372
9373
9376
9377
9378
9379
9380
9394
9396
9398
9401
9402
9403
9404
9405
9406
9407
9408
9409
9410
9411
9415
9416
9417
9418
9419
9421
9422
9423
9424
9425
9426
9427
9430
9432
9433
9435
9436
9438
9440
9442
9443
9444
9445
9447
9449
9450
9452
9455
9456
9457
9458
9459
9461
9465
9466
9467
9468
9470
9471
9474
9482
9483
9486
9487
9488
9490
9498
9499
9500
9501
9502
9504
9506
9508
9509
9510
9511
9515
9516
9520
9522
9523
9524
9525
9526
9527
9528
9529
9531
9532
9535
9538
9539
9540
9542
9544
9545
9546
9547
9551
9552
9553
9555
9556
9560
9561
9564
9567
9568
9570
9571
9573
9576
9577
9578
9579
9580
9581
9582
9583
9586
9587
9588
9589
9592
9598
9601
9604
9606
9607
9608
9609
9613
9616
9617
9619
9623
9624
9625
9627
9628
9630
9631
9632
9633
9634
9635
9636
9639
9640
9641
9643
9644
9645
9646
9648
9651
9653
9654
9655
9656
9657
9658
9660
9661
9662
9663
9666
9667
9669
9670
9671
9673
9674
9675
9676
9677
9678
9679
9683
9684
9686
9687
9689
9690
9691
9693
9696
9697
9698
9699
9701
9702
9704
9705
9706
9716
9718
9720
9722
9723
9726
9730
9731
9732
9733
9736
9737
9738
9740
9742
9747
9748
9749
9750
9751
9752
9753
9755
9758
9759
9762
9763
9764
9765
9768
9769
9770
9773
9774
9775
9776
9777
9778
9779
9780
9783
9784
9785
9787
9792
9795
9798
9799
9800
9802
9803
9804
9806
9808
9811
9815
9816
9817
9818
9819
9820
9822
9826
9828
9830
9832
9835
9836
9837
9839
9840
9841
9844
9848
9852
9853
9855
9860
9861
9863
9869
9870
9871
9875
9876
9877
9881
9886
9887
9888
9889
9890
9892
9893
9894
9896
9897
9898
9899
9900
9901
9903
9905
9909
9913
9914
9918
9922
9923
9924
9928
9930
9932
9933
9936
9937
9941
9942
9943
9948
9949
9950
9951
9955
9958
9959
9969
9970
9973
9976
9979
9980
9982
9985
9986
9988
9990
9991
9994
9995
9996
10001
10002
10003
10004
10007
10009
10011
10013
10014
10016
10018
10020
10021
10028
10031
10033
10034
10037
10038
10040
10042
10044
10048
10050
10053
10056
10060
10061
10062
10064
10065
10066
10068
10072
10075
10079
10082
10084
10085
10090
10091
10092
10095
10096
10098
10101
10102
10103
10104
10106
10108
10109
10113
10118
10119
10121
10122
10126
10127
10133
10135
10138
10141
10142
10143
10144
10145
10151
10152
10153
10156
10160
10161
10163
10164
10165
10166
10168
10169
10171
10172
10174
10177
10180
10181
10182
10183
10184
10185
10188
10192
10195
10196
10199
10201
10202
10203
10204
10205
10206
10209
10210
10211
10217
10218
10221
10224
10225
10227
10228
10230
10231
10235
10240
10244
10245
10246
10247
10251
10252
10255
10256
10257
10258
10259
10260
10262
10263
10264
10266
10268
10269
10270
10271
10274
10276
10277
10279
10280
10281
10282
10285
10289
10290
10291
10293
10294
10295
10297
10300
10301
10303
10306
10307
10308
10309
10312
10313
10314
10315
10317
10319
10320
10322
10324
10325
10328
10329
10332
10339
10340
10341
10342
10343
10344
10345
10346
10347
10348
10349
10350
10352
10354
10356
10357
10358
10360
10361
10362
10364
10365
10366
10367
10368
10369
10370
10371
10373
10374
10376
10377
10378
10379
10380
10381
10382
10383
10384
10385
10387
10388
10391
10392
10393
10395
10397
10398
10399
10400
10401
10402
10403
10404
10405
10406
10407
10408
10409
10410
10411
10412
10415
10416
10417
10418
10419
10420
10421
10423
10424
10425
10426
10428
10430
10433
10434
10436
10439
10440
10441
10442
10443
10444
10445
10446
10452
10453
10455
10456
10458
10460
10461
10463
10464
10466
10467
10469
10470
10471
10472
10473
10476
10478
10479
10482
10484
10485
10488
10491
10492
10494
10497
10502
10505
10507
10509
10510
10513
10514
10515
10516
10517
10518
10519
10522
10524
10525
10526
10527
10529
10530
10531
10532
10534
10535
10536
10537
10539
10541
10543
10544
10545
10548
10549
10550
10551
10553
10555
10556
10559
10560
10562
10564
10565
10566
10568
10571
10574
10575
10576
10577
10578
10579
10581
10583
10584
10587
10588
10591
10593
10594
10598
10599
10600
10603
10608
10610
10612
10614
10616
10617
10621
10624
10626
10627
10629
10630
10633
10634
10635
10641
10643
10647
10650
10654
10658
10660
10661
10662
10665
10667
10673
10675
10676
10678
10682
10684
10686
10692
10695
10700
10702
10703
10705
10710
10713
10719
10721
10723
10729
10749
10753
10757
10760
10764
10767
10776
10782
10783
10786
10787
10793
10796
10802
10803
10806
10808
10809
10810
10811
10812
10814
10815
10816
10817
10818
10820
10826
10827
10829
10830
10831
10832
10835
10836
10837
10839
10842
10845
10848
10849
10850
10851
10852
10855
10859
10861
10864
10868
10869
10882
10883
10884
10885
10886
10887
10890
10899
10900
10909
10911
10912
10917
10918
10919
10920
10921
10927
10928
10929
10931
10932
10933
10934
10936
10937
10940
10941
10942
10948
10952
10953
10955
10960
10962
10967
10968
10969
10971
10972
10975
10978
10985
10986
10994
10995
10996
10999
11001
11002
11003
11005
11011
11020
11021
11027
11028
11029
11032
11034
11035
11037
11039
11040
11043
11044
11047
11049
11053
11056
11062
11066
11069
11070
11072
11075
11078
11079
11081
11084
11088
11089
11090
11093
11094
11097
11099
11100
11102
11103
11105
11108
11111
11112
11120
11121
11122
11129
11131
11132
11133
11134
11135
11138
11142
11151
11154
11155
11157
11160
11165
11168
11172
11177
11182
11225
11226
11227
11231
11234
11236
11254
11266
11270
11279
11283
11284
11287
11289
11290
11292
11294
11295
11296
11297
11298
11299
11300
11303
11304
11305
11308
11309
11310
11311
11313
11314
11324
11331
11332
11333
11334
11346
11359
11361
11362
11363
11366
11369
11370
11374
11376
11378
11381
11382
11384
11385
11386
11387
11388
11391
11394
11395
11397
11398
11401
11403
11404
11406
11415
11418
11421
11424
11425
11428
11429
11431
11433
11434
11435
11436
11439
11440
11441
11443
11445
11446
11448
11451
11452
11453
11459
11460
11464
11466
11467
11468
11469
11471
11473
11474
11476
11477
11478
11479
11480
11482
11483
11484
11485
11488
11489
11490
11491
11493
11494
11496
11499
11501
11504
11508
11509
11510
11511
11516
11517
11518
11520
11521
11523
11526
11527
11528
11529
11530
11532
11535
11538
11539
11540
11542
11543
11544
11548
11550
11552
11553
11555
11557
11559
11560
11564
11568
11583
11585
11589
11591
11599
11601
11602
11604
11606
11607
11608
11609
11610
11611
11612
11613
11617
11618
11620
11626
11628
11629
11630
11631
11638
11639
11641
11642
11644
11645
11647
11648
11649
11653
11654
11655
11656
11657
11658
11659
11660
11662
11663
11667
11668
11669
11671
11672
11673
11674
11675
11676
11680
11682
11683
11684
11686
11688
11689
11694
11698
11700
11703
11704
11709
11710
11717
11718
11721
11728
11732
11734
11736
11737
11738
11740
11741
11743
11744
11745
11746
11748
11749
11751
11752
11755
11759
11762
11763
11764
11765
11766
11767
11768
11769
11770
11771
11774
11775
11780
11785
11788
11791
11792
11793
11794
11796
11797
11798
11800
11801
11803
11804
11805
11807
11809
11811
11813
11816
11817
11818
11820
11821
11822
11823
11824
11827
11828
11829
11830
11831
11832
11833
11840
11841
11852
11853
11855
11858
11859
11860
11861
11862
11864
11865
11867
11868
11869
11870
11871
11872
11873
11874
11875
11876
11878
11879
11881
11882
11884
11885
11886
11887
11888
11891
11894
11895
11897
11899
11906
11907
11909
11912
11915
11923
11924
11925
11926
11927
11928
11929
11931
11933
11934
11936
11937
11938
11939
11940
11943
11945
11946
11947
11948
11952
11954
11958
11962
11963
11964
11965
11966
11968
11969
11971
11973
11975
11976
11978
11979
11980
11981
11982
11983
11984
11985
11986
11987
11988
11994
11996
11997
11998
11999
12000
12001
12002
12003
12004
12005
12006
12009
12011
12012
12013
12014
12018
12022
12023
12025
12026
12027
12028
12029
12030
12032
12033
12034
12035
12036
12038
12039
12040
12044
12048
12049
12050
12051
12052
12053
12054
12055
12056
12058
12060
12064
12065
12066
12067
12068
12070
12072
12073
12074
12075
12078
12079
12080
12082
12083
12084
12086
12088
12089
12090
12093
12094
12097
12098
12100
12102
12103
12105
12106
12107
12108
12112
12115
12116
12117
12118
12119
12120
12121
12123
12125
12126
12127
12128
12129
12130
12131
12133
12135
12137
12138
12140
12143
12144
12145
12146
12147
12150
12152
12154
12156
12157
12162
12163
12165
12167
12170
12171
12172
12174
12175
12176
12178
12179
12181
12183
12184
12185
12186
12187
12189
12190
12192
12193
12194
12195
12196
12197
12198
12199
12203
12205
12207
12209
12210
12212
12214
12217
12219
12220
12221
12225
12228
12231
12232
12233
12234
12235
12236
12237
12238
12241
12243
12248
12249
12250
12251
12252
12255
12256
12257
12258
12259
12260
12264
12272
12273
12274
12275
12276
12277
12278
12280
12281
12282
12283
12289
12292
12293
12294
12297
12299
12302
12303
12309
12314
12317
12318
12319
12320
12324
12325
12326
12328
12332
12336
12337
12338
12339
12341
12343
12344
12347
12348
12352
12355
12356
12357
12359
12360
12363
12367
12372
12373
12374
12376
12377
12378
12379
12380
12382
12386
12389
12397
12402
12404
12411
12417
12419
12420
12422
12429
12432
12433
12441
12443
12444
12452
12456
12457
12458
12460
12462
12466
12469
12471
12473
12474
12475
12477
12479
12480
12481
12483
12484
12485
12489
12490
12497
12504
12505
12506
12507
12517
12518
12520
12523
12525
12526
12527
12530
12531
12533
12537
12538
12553
12554
12558
12563
12569
12570
12573
12575
12592
12601
12603
12604
12608
12613
12620
12623
12629
12631
12635
12642
12646
12647
12651
12661
12664
12665
12669
12674
12678
12680
12684
12689
12690
12692
12694
12703
12710
12714
12730
12734
12735
12742
12752
12762
12763
12766
12767
12768
12779
12783
12784
12786
12791
12802
12803
12804
12807
12808
12815
12818
12820
12823
12824
12825
12830
12840
12845
12863
12864
12865
12871
12873
12878
12883
12891
12909
12913
12918
12922
12929
12942
12946
12949
12950
12961
12970
12976
12977
12981
12984
12985
12986
12994
12996
13000
13002
13003
13006
13010
13012
13013
13016
13017
13019
13021
13023
13024
13026
13027
13031
13033
13044
13049
13053
13058
13059
13061
13064
13070
13073
13079
13080
13081
13082
13083
13084
13085
13086
13093
13095
13096
13098
13099
13100
13101
13105
13107
13112
13115
13116
13117
13121
13123
13124
13125
13126
13128
13129
13131
13133
13135
13139
13140
13142
13144
13151
13154
13157
13159
13164
13166
13167
13173
13174
13182
13211
13215
13222
13223
13225
13231
13235
13239
13241
13242
13244
13247
13248
13251
13254
13255
13256
13258
13259
13263
13270
13271
13275
13276
13278
13279
13283
13305
13306
13311
13312
13321
13323
13330
13335
13336
13337
13338
13339
13340
13341
13342
13347
13348
13353
13356
13357
13371
13372
13374
13377
13379
13384
13388
13389
13391
13395
13410
13416
13486
13545
13549
13560
13561
13563
13571
13573
13575
13582
13586
13587
13588
13589
13592
13595
13605
13606
13616
13624
13626
13628
13634
13636
13638
13640
13641
13646
13647
13650
13657
13660
13661
13662
13664
13665
13667
13671
13676
13682
13684
13692
13698
13702
13711
13717
13722
13723
13724
13726
13742
13746
13748
13751
13752
13753
13757
13759
13765
13766
13767
13768
13775
13777
13783
13784
13789
13800
13801
13804
13805
13810
13813
13827
13830
13831
13832
13836
13839
13847
13848
13851
13852
13853
13854
13855
13861
13868
13869
13871
13873
13874
13876
13877
13878
13882
13885
13886
13887
13892
13893
13894
13902
13909
13916
13917
13918
13920
13925
13926
13928
13932
13938
13941
13952
13953
13954
13958
13959
13985
13990
13991
13994
13995
13996
13999
14003
14009
14016
14024
14025
14044
14047
14053
14062
14066
14072
14097
14129
14133
14134
14141
14154
14162
14229
14230
14235
14242
14244
14249
14250
14258
14259
14262
14266
14272
14284
14298
14305
14308
14311
14315
14322
14325
14326
14332
14341
14342
14345
14346
14349
14351
14354
14358
14360
14361
14366
14368
14371
14377
14378
14379
14380
14381
14382
14383
14384
14385
14386
14387
14393
14395
14396
14397
14399
14403
14410
14411
14413
14414
14415
14420
14421
14426
14436
14439
14460
14468
14470
14480
14481
14489
14500
14503
14505
14518
14526
14528
14534
14535
14541
14543
14545
14547
14548
14550
14551
14579
14582
14591
14594
14611
14619
14621
14624
14627
14634
14635
14639
14646
14647
14649
14654
14674
14679
14680
14681
14682
14684
14699
14709
14713
14720
14722
14724
14725
14727
14728
14730
14735
14738
14746
14758
14759
14761
14763
14774
14781
14787
14788
14791
14795
14796
14798
14803
14805
14813
14814
14815
14816
14819
14821
14822
14833
14834
14835
14837
14839
14841
14842
14847
14849
14851
14853
14854
14855
14856
14858
14864
14870
14871
14872
14874
14878
15093
15094
15096
15100
15101
15103
15104
15109
15110
15111
15112
15115
15117
15121
15122
15123
15131
15132
15133
15134
15136
15137
15138
15139
15144
15146
15147
15148
15150
15154
15155
15156
15157
15158
15160
15162
15163
15164
15171
15172
15173
15175
15177
15181
15188
15189
15194
15196
15197
15206
15207
15208
15210
15212
15213
15214
15216
15217
15218
15219
15225
15227
15228
15230
15231
15234
15236
15237
15244
15245
15248
15249
15250
15251
15253
15254
15256
15269
15273
15275
15276
15277
15280
15282
15284
15285
15286
15289
15291
15294
15295
15296
15298
15299
15302
15306
15307
15314
15316
15317
15324
15326
15327
15332
15333
15334
15335
15336
15337
15338
15339
15343
15351
15373
15383
15385
15401
15406
15407
15408
15412
15413
15415
15416
15417
15418
15433
15435
15441
15442
15443
15449
15452
15454
15455
15459
15461
15462
15463
15465
15467
15471
15476
15477
15478
15479
15489
15493
15496
15497
15500
15501
15503
15507
15511
15512
15530
15532
15533
15541
15542
15543
15544
15550
15552
15555
15558
15563
15568
15579
15582
15592
15598
15599
15600
15601
15602
15604
15605
15624
15625
15626
15627
15630
15632
15638
15640
15641
15642
15645
15648
15650
15651
15652
15653
15665
15668
15670
15679
15690
15691
15693
15699
15703
15712
15717
15718
15719
15721
15722
15728
15729
15732
15743
15744
15752
15755
15758
15761
15762
15769
15775
15777
15779
15781
15787
15791
15792
15797
15801
15805
15808
15840
15841
15858
15864
15866
15867
15882
15886
15889
15892
15899
15902
15905
15906
15912
15913
15914
15917
15920
15921
15922
15923
15924
15925
15926
15928
15929
15931
15932
15933
15935
15936
15937
15938
15942
15943
15944
15945
15946
15947
15948
15949
15950
15951
15958
15959
15964
15965
15967
15968
15969
15970
15971
15972
15973
15975
15976
15977
15979
15980
15981
15982
15983
15984
15985
15987
15989
15990
15991
15992
15993
15995
15996
15997
15998
15999
16000
16001
16002
16004
16007
16008
16009
16010
16011
16012
16013
16015
16016
16018
16019
16020
16021
16022
16024
16025
16026
16027
16028
16029
16031
16034
16038
16039
16040
16041
16042
16043
16044
16045
16048
16050
16051
16053
16055
16056
16057
16058
16059
16062
16063
16065
16066
16069
16070
16074
16076
16077
16078
16080
16081
16082
16085
16086
16087
16088
16089
16091
16093
16094
16095
16096
16097
16099
16101
16103
16104
16106
16107
16108
16111
16112
16115
16116
16117
16118
16121
16122
16123
16124
16134
16135
16136
16142
16144
16145
16146
16150
16152
16156
16157
16159
16163
16165
16167
16170
16171
16172
16175
16176
16178
16179
16180
16181
16183
16184
16185
16186
16189
16191
16194
16195
16199
16202
16204
16205
16206
16208
16212
16215
16216
16220
16221
16222
16223
16224
16225
16226
16227
16232
16233
16234
16238
16239
16240
16241
16244
16245
16246
16249
16252
16253
16254
16255
16256
16257
16259
16261
16263
16266
16267
16270
16274
16282
16283
16284
16285
16291
16292
16293
16296
16297
16299
16300
16301
16302
16305
16307
16309
16310
16313
16315
16316
16317
16319
16320
16324
16325
16326
16328
16331
16333
16338
16341
16342
16343
16344
16345
16347
16348
16351
16353
16356
16357
16358
16359
16360
16361
16362
16363
16364
16367
16368
16369
16371
16372
16373
16374
16375
16376
16377
16379
16380
16382
16383
16385
16386
16387
16389
16390
16397
16398
16399
16401
16405
16406
16408
16412
16413
16414
16415
16419
16420
16421
16425
16426
16427
16429
16430
16433
16434
16435
16436
16439
16441
16442
16445
16446
16450
16452
16454
16455
16457
16458
16459
16460
16461
16463
16466
16467
16468
16469
16472
16477
16479
16481
16483
16484
16485
16486
16488
16489
16496
16497
16498
16499
16500
16505
16507
16515
16517
16519
16520
16521
16524
16529
16538
16540
16541
16542
16543
16544
16545
16547
16548
16556
16557
16558
16562
16563
16564
16566
16581
16588
16590
16595
16596
16597
16602
16604
16606
16607
16610
16615
16624
16629
16632
16635
16642
16643
16646
16648
16650
16652
16669
16674
16682
16683
16685
16687
16694
16695
16696
16697
16703
16709
16712
16715
16716
16717
16721
16724
16725
16727
16728
16731
16733
16734
16735
16736
16737
16738
16739
16740
16742
16743
16748
16749
16751
16752
16754
16758
16759
16765
16773
16778
16779
16787
16796
16797
16798
16800
16801
16804
16809
16826
16828
16831
16833
16834
16836
16839
16840
16841
16842
16843
16847
16849
16850
16852
16855
16856
16865
16866
16867
16869
16870
16872
16873
16875
16882
16883
16885
16887
16888
16889
16890
16891
16892
16901
16903
16905
16906
16907
16917
16919
16922
16991
17007
17009
17021
17024
17029
17031
17034
17036
17037
17040
17041
17042
17043
17044
17045
17052
17053
17065
17072
17075
17077
17078
17079
17086
17094
17096
17098
17099
17104
17110
17112
17113
17126
17130
17137
17141
17144
17145
17147
17149
17150
17151
17154
17156
17157
17158
17159
17160
17163
17165
17167
17172
17173
17178
17180
17187
17189
17192
17194
17198
17199
17212
17215
17220
17223
17234
17235
17237
17240
17241
17244
17256
17266
17276
17279
17282
17283
17287
17293
17323
17324
17340
17349
17352
17353
17415
17421
17423
17425
17427
17429
17434
17439
17440
17447
17448
17450
17456
17460
17463
17464
17465
17466
17467
17469
17476
17477
17479
17488
17492
17493
17503
17508
17511
17520
17535
17537
17539
17548
17559
17574
17575
17576
17577
17579
17580
17581
17586
17587
17589
17591
17595
17599
17602
17607
17615
17618
17619
17621
17622
17624
17626
17629
17630
17632
17633
17635
17637
17638
17642
17644
17650
17651
17653
17662
17687
17803
17804
17808
17810
17814
17815
17816
17818
17822
17823
17824
17826
17828
17830
17834
17835
17841
17843
17849
17851
17852
17853
17854
17856
17857
17871
17873
17874
17875
17877
17879
17880
17887
17888
17889
17892
17893
17894
17899
17907
17917
17919
17921
17923
17929
17930
17934
17939
17941
17943
17952
17962
17967
17969
17970
17973
17975
17978
17979
17984
17985
17986
17994
17997
17999
18001
18006
18008
18009
18010
18014
18015
18016
18018
18020
18022
18025
18026
18027
18029
18030
18031
18032
18037
18040
18041
18043
18049
18051
18052
18069
18070
18071
18072
18074
18081
18082
18085
18086
18087
18089
18095
18096
18100
18103
18105
18106
18111
18113
18115
18120
18121
18124
18125
18127
18128
18134
18135
18146
18147
18160
18161
18162
18164
18165
18167
18169
18171
18175
18176
18192
18193
18194
18203
18204
18206
18207
18208
18209
18210
18212
18213
18220
18224
18226
18228
18231
18232
18236
18237
18242
18243
18245
18252
18253
18254
18256
18257
18258
18276
18277
18279
18282
18285
18290
18291
18292
18293
18295
18296
18297
18300
18303
18304
18305
18306
18307
18310
18313
18314
18315
18316
18320
18321
18328
18331
18332
18334
18335
18336
18337
18338
18339
18341
18343
18346
18348
18349
18350
18352
18353
18354
18356
18362
18363
18364
18366
18370
18371
18447
18478
18482
18485
18514
18515
18516
18517
18518
18519
18520
18521
18522
18523
18527
18531
18534
18566
18621
18631
18658
18668
18669
18670
18681
18683
18695
18703
18713
18716
18752
18754
18803
18808
18935
18947
18973
18975
18979
18980
18994
19007
19072
19086
19095
19106
19120
19125
19131
19136
19198
19248
19252
19270
19275
19279
19285
19296
19304
19326
19341
19352
19353
19358
19372
19377
19386
19395
19403
19415
19418
19427
19467
19599
