# Supplementary material for: Regularized Multi-View Subspace Clustering for Common Modules Across Cancer Stages
Source: Molecules. 2018 Apr 26;23(5):1016. doi: 10.3390/molecules23051016 (PMC6102576; doi:10.3390/molecules23051016)
Supplement: Supplementary file 1 [file molecules-23-01016-s001.zip › data/gene-expression/BRCA-exp-tumor.txt]

geneid	TCGA-GM-A4E0-01A-12R-A266-07	TCGA-AR-A24Z-01A-11R-A169-07	TCGA-AR-A24H-01A-11R-A169-07	TCGA-E9-A245-01A-22R-A16F-07	TCGA-D8-A1JF-01A-11R-A13Q-07	TCGA-AC-A5XU-01A-11R-A28M-07	TCGA-C8-A26Y-01A-11R-A16F-07	TCGA-AR-A1AM-01A-41R-A22K-07	TCGA-OL-A5RW-01A-11R-A28M-07	TCGA-E2-A572-01A-13R-A31O-07	TCGA-GM-A3NW-01A-21R-A22K-07	TCGA-V7-A7HQ-01A-11R-A33J-07	TCGA-E2-A3DX-01A-21R-A213-07	TCGA-AC-A6IX-06A-11R-A32P-07	TCGA-A7-A2KD-01A-31R-A21T-07	TCGA-AC-A2FB-01A-11R-A17B-07	TCGA-D8-A1JT-01A-31R-A13Q-07	TCGA-BH-A8G0-01A-11R-A352-07	TCGA-B6-A0WT-01A-11R-A109-07	TCGA-AR-A0U0-01A-11R-A109-07	TCGA-AR-A0TV-01A-21R-A084-07	TCGA-AC-A2BM-01A-11R-A21T-07	TCGA-E9-A22D-01A-11R-A157-07	TCGA-AR-A2LH-01A-31R-A18M-07	TCGA-AO-A1KS-01A-11R-A13Q-07	TCGA-BH-A0RX-01A-21R-A084-07	TCGA-AR-A1AU-01A-11R-A12P-07	TCGA-E2-A15J-01A-11R-A12P-07	TCGA-E9-A1R4-01A-21R-A14D-07	TCGA-EW-A1P6-01A-11R-A144-07	TCGA-BH-A1EV-01A-11R-A137-07	TCGA-E9-A54X-01A-11R-A266-07	TCGA-A7-A4SA-01A-11R-A266-07	TCGA-B6-A1KN-01A-11R-A13Q-07	TCGA-E9-A1NH-01A-11R-A14D-07	TCGA-BH-A1ET-01A-11R-A137-07	TCGA-BH-A0HA-01A-11R-A12P-07	TCGA-AN-A0XS-01A-22R-A109-07	TCGA-E2-A1BC-01A-11R-A12P-07	TCGA-A2-A0CO-01A-13R-A22K-07	TCGA-E9-A1N9-01A-11R-A14D-07	TCGA-BH-A202-01A-11R-A14M-07	TCGA-E9-A1RH-01A-21R-A169-07	TCGA-C8-A26V-01A-11R-A16F-07	TCGA-AR-A256-01A-11R-A169-07	TCGA-GM-A5PV-01A-11R-A28M-07	TCGA-E9-A243-01A-21R-A169-07	TCGA-AR-A0U2-01A-11R-A109-07	TCGA-A2-A3KD-01A-12R-A213-07
RNF14	1264.00	5570.00	6043.00	2588.00	7033.00	2323.00	4192.00	3500.00	1502.00	2327.00	6754.00	1740.00	3641.00	4725.00	4737.00	4296.00	12026.00	2415.00	2796.00	5057.00	3236.00	6788.00	7173.00	2296.00	9406.00	1987.00	4688.00	4195.00	4281.00	3160.00	2566.00	4358.00	2412.00	6899.00	2813.00	9218.00	3539.00	4534.00	1831.00	1939.00	4103.00	6594.00	3193.00	9700.00	5983.00	4978.00	5773.00	6469.00	3275.00
UBE2Q1	2076.00	7677.00	14302.00	3753.00	6220.00	5554.00	15746.00	4636.00	7291.00	2450.00	5913.00	2413.00	4400.00	8296.00	6508.00	5740.00	8026.00	3549.00	2854.00	6276.00	5069.00	5566.00	9563.00	4225.00	6933.00	6340.00	4395.00	7125.00	4070.00	2397.00	4392.00	3463.00	2483.00	10281.00	4850.00	5979.00	4614.00	4069.00	1848.00	3940.00	4973.00	10124.00	4359.00	6103.00	12684.00	4270.00	9642.00	7272.00	7551.00
RNF17	0.00	0.00	0.00	1.00	0.00	0.00	321.00	0.00	1.00	0.00	0.00	0.00	1.00	2.00	0.00	0.00	0.00	0.00	0.00	0.00	0.00	1.00	2.00	0.00	1.00	0.00	0.00	0.00	0.00	0.00	0.00	0.00	0.00	0.00	0.00	0.00	0.00	0.00	0.00	0.00	0.00	0.00	13.00	0.00	0.00	0.00	0.00	0.00	0.00
RNF10	4991.00	23806.00	22721.00	7214.00	12749.00	7449.00	10899.00	13602.00	8221.00	6584.00	10051.00	5742.00	10514.00	12929.00	10189.00	11506.00	10505.00	6918.00	5996.00	9920.00	11208.00	11317.00	17473.00	5970.00	9627.00	6934.00	11107.00	11074.00	7577.00	7862.00	9079.00	8757.00	3778.00	14892.00	8045.00	18268.00	11697.00	11833.00	4566.00	5539.00	7140.00	11066.00	8767.00	21010.00	10804.00	10597.00	12959.00	15540.00	13221.00
RNF11	2440.00	19903.00	6872.00	4252.00	10894.00	3560.00	10092.00	6718.00	2966.00	2443.00	4496.00	1871.00	6862.00	9512.00	11637.00	8102.00	10584.00	4422.00	4375.00	5817.00	7147.00	4515.00	6879.00	4390.00	7629.00	5179.00	6172.00	4666.00	3732.00	4113.00	4402.00	7679.00	3114.00	5575.00	8373.00	16026.00	5903.00	6828.00	4547.00	5649.00	6456.00	9398.00	6795.00	15397.00	5415.00	6885.00	6342.00	4941.00	7625.00
RNF13	2158.00	6324.00	6188.00	1789.00	8437.00	3533.00	4871.00	3681.00	3671.00	1444.00	3383.00	836.00	3879.00	5796.00	5232.00	6375.00	8778.00	3149.00	1702.00	3101.00	4520.00	4446.00	5360.00	1912.00	5703.00	3243.00	2985.00	2621.00	3368.00	2609.00	3964.00	3024.00	1799.00	5559.00	3365.00	8331.00	2997.00	3791.00	1952.00	2699.00	2928.00	7357.00	6745.00	4466.00	6974.00	3705.00	8830.00	5218.00	4204.00
LOC339240	1.00	0.00	2.00	5.00	0.00	0.00	0.00	1.00	0.00	0.00	1.00	0.00	0.00	1.00	0.00	0.00	0.00	1.00	0.00	0.00	0.00	0.00	0.00	0.00	1.00	1.00	0.00	0.00	0.00	0.00	0.00	0.00	0.00	0.00	0.00	0.00	0.00	0.00	0.00	0.00	0.00	0.00	0.00	0.00	0.00	0.00	0.00	0.00	0.00
REM1	94.00	30.00	33.00	11.00	44.00	149.00	49.00	84.00	22.00	57.00	53.00	58.00	92.00	151.00	27.00	74.00	10.00	95.00	23.00	28.00	31.00	20.00	74.00	82.00	19.00	57.00	48.00	14.00	29.00	6.00	36.00	10.00	31.00	43.00	58.00	44.00	70.00	94.00	21.00	193.00	31.00	43.00	19.00	42.00	450.00	40.00	71.00	30.00	59.00
REM2	42.00	46.00	40.00	187.00	2.00	169.00	22.00	143.00	29.00	574.00	94.00	122.00	43.00	132.00	67.00	108.00	33.00	66.00	27.00	6.00	58.00	113.00	66.00	17.00	105.00	17.00	45.00	178.00	265.00	27.00	228.00	134.00	130.00	202.00	272.00	229.00	106.00	65.00	10.00	122.00	17.00	26.00	14.00	39.00	27.00	92.00	26.00	82.00	23.00
C16orf13	1031.00	1628.00	2301.00	1178.00	673.00	3860.00	1221.00	2022.00	2102.00	7239.00	2421.00	9660.00	1722.00	1300.00	1387.00	1118.00	2059.00	1175.00	623.00	1483.00	4008.00	1903.00	4797.00	863.00	1122.00	1690.00	1382.00	2200.00	2185.00	1852.00	1596.00	1887.00	1099.00	1200.00	1429.00	2311.00	2722.00	2988.00	347.00	1912.00	698.00	2335.00	1415.00	2527.00	1929.00	3245.00	919.00	1324.00	2233.00
C16orf11	0.00	1.00	1.00	3.00	0.00	0.00	1.00	0.00	1.00	2.00	3.00	38.00	0.00	0.00	0.00	0.00	0.00	0.00	0.00	0.00	2.00	21.00	0.00	0.00	1.00	0.00	0.00	0.00	0.00	1.00	0.00	0.00	1.00	0.00	0.00	2.00	1.00	28.00	1.00	1.00	0.00	0.00	4.00	0.00	2.00	2.00	0.00	0.00	0.00
UBE2Q2	1513.00	11472.00	5659.00	1787.00	6017.00	2617.00	1787.00	2857.00	1563.00	1231.00	3379.00	1621.00	3919.00	3955.00	6145.00	4201.00	5235.00	2484.00	2708.00	2052.00	3979.00	3426.00	3450.00	1920.00	5770.00	1653.00	3499.00	3152.00	3046.00	2721.00	2606.00	2526.00	2166.00	4352.00	3209.00	6489.00	2253.00	3776.00	2149.00	1748.00	4305.00	5416.00	5070.00	7489.00	3101.00	2634.00	6588.00	4640.00	5156.00
CSNK2A2	689.00	2047.00	1390.00	953.00	2820.00	863.00	1335.00	677.00	929.00	1137.00	587.00	300.00	1002.00	1218.00	1269.00	1181.00	580.00	592.00	936.00	1447.00	1027.00	876.00	1123.00	615.00	1580.00	1415.00	1565.00	838.00	968.00	494.00	790.00	815.00	464.00	1866.00	596.00	1180.00	1121.00	957.00	443.00	604.00	1414.00	1172.00	2052.00	3348.00	3198.00	666.00	2140.00	1361.00	995.00
ATRX	1592.00	10628.00	5662.00	3143.00	10095.00	5239.00	5048.00	5441.00	1041.00	1155.00	3873.00	1145.00	8617.00	7177.00	13305.00	8942.00	4619.00	3645.00	5929.00	2126.00	3091.00	9804.00	5269.00	2814.00	16012.00	2422.00	7371.00	5491.00	4862.00	3455.00	7439.00	2882.00	2983.00	5022.00	4965.00	18924.00	3398.00	5867.00	4023.00	3646.00	28949.00	11311.00	10590.00	10693.00	7177.00	3155.00	13747.00	8441.00	8002.00
PMM2	1235.84	6294.54	7328.13	842.23	6316.60	3179.22	4348.17	2565.15	3791.76	2207.74	2865.07	2928.35	2378.37	3720.94	2987.75	2591.68	2441.28	1567.56	1757.52	3159.25	2640.18	1819.19	4567.38	2775.51	2223.24	3168.46	2374.51	5100.63	3246.46	3580.06	3560.86	2384.89	1989.37	3930.14	2344.39	7643.55	2353.09	3518.73	1328.15	2657.70	1683.11	8169.17	5464.37	7752.87	4198.85	2520.05	4689.73	4899.35	4464.85
PMM1	564.00	1077.00	1182.00	760.00	949.00	883.00	1537.00	1185.00	1576.00	3631.00	1621.00	1726.00	1362.00	1865.00	1469.00	1453.00	860.00	1281.00	514.00	805.00	4063.00	1673.00	2077.00	1392.00	274.00	1196.00	1465.00	1484.00	535.00	626.00	1014.00	648.00	1404.00	804.00	679.00	817.00	628.00	1718.00	645.00	1358.00	562.00	1428.00	1244.00	2081.00	778.00	1894.00	1103.00	1158.00	1283.00
ASS1	3790.00	3533.00	7853.00	305.00	7744.00	3937.00	51237.00	1533.00	5477.00	740.00	1316.00	8120.00	3633.00	4353.00	19357.00	7969.00	1018.00	2148.00	236.00	18232.00	510.00	392.00	2503.00	13589.00	5797.00	21275.00	2332.00	7448.00	8042.00	546.00	3163.00	8264.00	4125.00	1741.00	2669.00	932.00	1174.00	7136.00	2066.00	4176.00	1881.00	27668.00	29772.00	18877.00	15263.00	1053.00	8506.00	786.00	26597.00
FHIT	172.00	166.00	324.00	187.00	140.00	37.00	279.00	134.00	175.00	298.00	229.00	242.00	152.00	90.00	52.00	198.00	138.00	115.00	38.00	399.00	141.00	170.00	177.00	75.00	289.00	39.00	116.00	350.00	20.00	184.00	58.00	73.00	35.00	96.00	127.00	1648.00	50.00	74.00	31.00	252.00	35.00	94.00	17.00	143.00	123.00	627.00	157.00	59.00	85.00
GGT8P	1.00	3.00	2.00	13.00	6.00	1.00	4.00	1.00	4.00	0.00	3.00	1.00	4.00	7.00	2.00	1.00	0.00	3.00	0.00	0.00	1.00	0.00	1.00	0.00	0.00	1.00	4.00	1.00	3.00	1.00	4.00	0.00	4.00	0.00	0.00	0.00	0.00	3.00	1.00	3.00	2.00	4.00	2.00	0.00	2.00	0.00	2.00	1.00	2.00
ZNF709	112.00	422.00	339.00	260.00	307.00	677.00	176.00	435.00	97.00	128.00	165.00	111.00	193.00	410.00	372.00	437.00	545.00	250.00	242.00	132.00	446.00	343.00	341.00	129.00	896.00	200.00	262.00	207.00	325.00	250.00	293.00	283.00	225.00	279.00	291.00	953.00	342.00	586.00	289.00	212.00	953.00	360.00	332.00	603.46	198.00	553.00	465.00	443.00	312.00
ZNF708	223.00	502.00	1021.00	301.00	788.00	1006.00	516.00	450.00	253.00	134.00	311.00	57.00	603.00	880.00	512.00	608.00	386.00	328.00	332.00	478.00	363.00	526.00	554.00	213.00	2189.00	330.00	355.00	403.00	423.00	313.00	525.00	496.00	353.00	440.00	642.00	2242.00	440.00	536.00	467.00	385.00	1079.00	722.00	446.00	547.00	795.00	411.00	1808.00	826.00	805.00
ZNF879	123.00	490.00	531.00	154.00	419.00	124.00	160.00	137.00	200.00	32.00	38.00	65.00	197.00	245.00	355.00	253.00	23.00	168.00	126.00	294.00	199.00	396.00	338.00	145.00	816.00	237.00	122.00	19.00	239.00	166.00	558.00	264.00	97.00	363.00	243.00	234.00	320.00	238.00	182.00	146.00	334.00	460.00	246.00	41.00	410.00	223.00	341.00	161.00	198.00
ZNF878	6.00	24.00	38.00	12.00	33.00	21.00	17.00	4.00	10.00	0.00	3.00	1.00	10.00	32.00	77.00	5.00	22.00	6.00	7.00	50.00	11.00	2.00	7.00	8.00	22.00	4.00	8.00	16.00	10.00	14.00	10.00	5.00	7.00	13.00	13.00	51.00	4.00	23.00	14.00	23.00	26.00	29.00	38.00	23.00	37.00	4.00	45.00	21.00	5.00
KAT2B	901.00	974.00	1403.00	431.00	2501.00	544.00	2462.00	618.00	193.00	311.00	720.00	99.00	1413.00	2408.00	1165.00	1378.00	861.00	758.00	245.00	999.00	1956.00	754.00	1467.00	614.00	1835.00	518.00	750.00	798.00	1032.00	238.00	574.00	557.00	895.00	2470.00	431.00	4545.00	366.00	789.00	560.00	1349.00	489.00	2477.00	541.00	907.00	605.00	607.00	3975.00	4169.00	602.00
NID2	1366.00	3333.00	2795.00	522.00	4063.00	2773.00	1912.00	2107.00	555.00	99.00	641.00	426.00	5874.00	1932.00	7121.00	998.00	1313.00	2160.00	2460.00	1989.00	978.00	1609.00	2150.00	1231.00	2062.00	2571.00	2746.00	1811.00	1957.00	1444.00	2686.00	107.00	1861.00	3142.00	5972.00	4633.00	3690.00	3317.00	1479.00	2332.00	1962.00	2949.00	1564.00	3566.00	2554.00	185.00	4217.00	2313.00	2388.00
ZNF703	1016.00	2141.00	2191.00	2093.00	969.00	12024.00	1115.00	2376.00	136.00	425.00	54685.00	545.00	6248.00	2254.00	1692.00	3412.00	3125.00	3628.00	4335.00	259.00	2209.00	15349.00	340.00	472.00	1461.00	266.00	3957.00	3386.00	286.00	1198.00	2382.00	1201.00	992.00	4238.00	2894.00	799.00	1496.00	2850.00	210.00	2735.00	280.00	861.00	223.00	2102.00	573.00	3066.00	177.00	6721.00	4536.00
STYXL1	678.00	1692.00	2347.00	1057.00	2972.00	2254.00	2175.00	1611.00	5180.00	4173.00	1338.00	4619.00	1346.00	3285.00	1464.00	1929.00	1534.00	751.00	1049.00	1608.00	1240.00	2149.00	2566.00	1531.00	1549.00	1600.00	1501.00	1826.00	1101.00	2159.00	1116.00	1920.00	1136.00	3397.00	1654.00	2198.00	2007.00	2564.00	730.00	1430.00	918.00	1807.00	2694.00	2491.00	1746.00	3327.00	2296.00	1422.00	1940.00
SPR	1742.00	6065.00	5465.00	3906.00	1955.00	4822.00	13598.00	3704.00	3031.00	15215.00	4094.00	5573.00	1486.00	3008.00	1685.00	3327.00	2297.00	1051.00	993.00	3446.00	3765.00	3346.00	3087.00	1508.00	782.00	1414.00	2611.00	5944.00	5161.00	1221.00	1035.00	4463.00	1761.00	4009.00	1570.00	9689.00	4216.00	6246.00	991.00	2618.00	1166.00	2752.00	3782.00	5500.00	2284.00	4110.00	1466.00	2408.00	4814.00
ZNF700	531.00	901.00	1457.00	478.00	1297.00	958.00	1050.00	1217.97	773.00	361.00	707.00	371.00	872.00	1588.96	868.00	899.00	1752.00	976.00	617.00	767.86	933.00	828.90	972.00	497.00	1906.00	364.00	818.00	965.00	770.00	693.00	774.00	878.00	809.00	1193.00	878.00	1823.00	622.00	1278.00	584.00	924.00	911.00	1180.00	874.00	1362.00	705.00	703.00	1843.00	793.00	983.00
ZNF707	425.00	898.00	1807.00	279.00	653.00	496.00	330.00	1232.00	1246.00	576.00	812.00	1456.00	612.00	491.00	1695.00	403.00	538.00	608.00	300.00	802.00	507.00	1022.00	1235.00	712.00	443.00	787.00	1005.00	752.00	1442.00	2369.00	519.00	757.00	805.00	1895.00	307.00	578.00	438.00	1998.00	197.00	694.00	575.00	1222.00	520.00	774.00	365.00	738.00	539.00	442.00	1065.00
ZNF706	1696.00	5342.00	5911.00	1250.00	11443.00	1536.00	3603.00	2903.00	6624.00	2081.00	2978.00	3150.00	3218.00	12313.00	5153.00	2232.00	19159.00	2053.00	1168.00	7848.00	29549.00	6927.00	5064.00	2595.00	8860.00	7358.00	3701.00	5580.00	3100.00	5535.00	2445.00	2510.00	1618.00	10297.00	1861.00	5123.00	3018.00	5554.00	1276.00	2116.00	3866.00	9007.00	2922.00	4215.00	10779.00	3423.00	5520.00	7369.00	3176.00
ZNF704	152.00	2464.00	3403.00	321.00	4804.00	338.00	736.00	606.00	112.00	17.00	571.00	55.00	1925.00	1667.00	1734.00	965.00	1034.00	411.00	239.00	1221.00	4870.00	239.00	240.00	667.00	4474.00	474.00	1057.00	1271.00	820.00	2226.00	935.00	114.00	227.00	2228.00	462.00	2116.00	229.00	1981.00	813.00	488.00	2313.00	4777.00	2163.00	1184.00	207.00	343.00	1225.00	1192.00	1362.00
ZC3H10	280.00	843.00	777.00	428.00	310.00	711.00	401.00	649.00	337.00	497.00	659.00	661.00	478.00	515.00	1215.00	558.00	596.00	536.00	215.00	256.00	828.00	602.00	1541.00	332.00	380.00	398.00	374.00	784.00	598.00	577.00	1135.00	395.00	359.00	659.00	673.00	1012.00	423.00	1057.00	203.00	466.00	236.00	803.00	480.00	935.00	263.00	881.00	849.00	930.00	697.00
RNF114	1753.00	7471.00	7672.00	2024.00	12696.00	2963.00	11617.00	7345.00	3733.00	2934.00	3837.00	2637.00	5178.00	7426.00	11620.00	6408.00	12321.00	3254.00	2071.00	11079.00	7097.00	5540.00	8611.00	3762.00	49852.00	5134.00	3569.00	4754.00	4519.00	2489.00	4114.00	2770.00	3873.00	7651.00	3549.00	7164.00	3460.00	5930.00	1975.00	3609.00	2895.00	9350.00	4074.00	10597.00	7311.00	4776.00	8516.00	7047.00	4432.00
RNF115	870.00	3443.00	2166.00	774.00	2414.00	793.00	1597.00	1355.00	839.00	290.00	2881.00	300.00	2391.00	3273.00	1837.00	1962.00	2702.00	1240.00	1423.00	1565.00	1388.00	1694.00	1596.00	1308.00	2439.00	1171.00	1840.00	2548.00	964.00	966.00	1768.00	911.00	912.00	3858.00	1874.00	3039.00	1268.00	1518.00	884.00	1057.00	1046.00	3001.00	1643.00	3458.00	3699.00	1161.00	2528.00	2688.00	2594.00
ZC3H15	1122.00	6617.00	8582.00	1964.00	5261.00	3132.00	7067.00	3275.00	3540.00	1186.00	4130.00	1092.00	3504.00	5386.00	6948.00	4684.00	6094.00	2177.00	2452.00	6237.00	4230.00	5716.00	6578.00	2136.00	3782.00	2865.00	3802.00	4658.00	4221.00	2598.00	3791.00	2960.00	2000.00	6251.00	3499.00	7409.00	2340.00	3966.00	2396.00	2234.00	4990.00	6207.00	6308.00	9897.00	14424.00	3408.00	7344.00	5094.00	4456.00
ZC3H14	1422.00	5638.00	6343.00	2088.00	7383.00	2670.00	3504.00	4233.00	2041.00	1513.00	3733.00	1536.00	4374.00	6644.00	4435.00	3823.00	6201.00	2637.00	2816.00	2339.00	2173.00	2867.00	6421.00	1619.00	6244.00	1724.00	2496.00	3636.00	2630.00	2803.00	3096.00	3148.00	1401.00	3273.00	3035.00	9626.00	2373.00	5049.00	2358.00	2300.00	3002.00	3661.00	9548.00	7779.00	3932.00	4217.00	4792.00	5161.00	6331.00
SPN	417.00	460.00	658.00	113.00	540.00	168.00	300.00	610.00	76.00	86.00	279.00	174.00	1430.00	2478.00	893.00	2614.00	149.00	1064.00	120.00	812.00	927.00	694.00	3082.00	1055.00	479.00	914.00	208.00	216.00	1179.00	175.00	205.00	24.00	880.00	305.00	400.00	1113.00	563.00	822.00	110.00	1234.00	370.00	833.00	173.00	285.00	542.00	232.00	3989.00	684.00	365.00
RNF111	608.00	5484.00	3265.00	982.00	2399.00	1348.00	2733.00	1854.00	817.00	372.00	1143.00	444.00	1951.00	3028.00	2709.00	2825.00	2671.00	1531.00	1494.00	1061.00	1384.00	3133.00	2040.00	1354.00	3541.00	761.00	1738.00	1990.00	1786.00	1129.00	937.00	1813.00	1169.00	3249.00	1806.00	5013.00	1128.00	1660.00	1335.00	1314.00	1142.00	3506.00	2179.00	3525.00	1916.00	1211.00	3731.00	5476.00	2808.00
NACAP1	230.00	289.00	250.00	139.00	432.00	302.00	114.00	508.00	320.00	395.00	550.00	255.00	290.00	432.00	386.00	301.00	454.00	244.00	89.00	150.00	240.00	257.00	380.00	120.00	435.00	390.00	253.00	382.00	127.00	204.00	295.00	330.00	173.00	596.00	235.00	384.00	271.00	273.00	131.00	414.00	302.00	475.00	308.00	346.00	246.00	647.00	500.00	236.00	260.00
ZC3H18	1119.00	3533.00	2371.00	1206.00	2148.00	3991.00	2769.00	1784.00	1334.00	1447.00	1876.00	716.00	2239.00	2419.00	7020.00	1648.00	638.00	1516.00	1124.00	2597.00	1786.00	1992.00	2584.00	1318.00	1015.00	1713.00	2577.00	1605.00	1567.00	934.00	1309.00	1654.00	1150.00	3123.00	1237.00	1476.00	1634.00	1960.00	466.00	2178.00	1795.00	2071.00	2256.00	1811.00	1985.00	1339.00	1801.00	1471.00	1943.00
GRIN1	23.00	137.00	81.00	25.00	31.00	48.00	81.00	148.00	5.00	334.00	32.00	58.00	81.00	178.00	47.00	54.00	17.00	185.00	40.00	14.00	6.00	17.00	23.00	51.00	14.00	12.00	1498.00	271.00	106.00	77.00	47.00	273.00	24.00	43.00	33.00	30.00	38.00	19.00	16.00	157.00	16.00	33.00	11.00	24.00	68.00	40.00	71.00	93.00	103.00
FOXQ1	34.00	5.00	2.00	12.00	19.00	45.00	8.00	95.00	942.00	6.00	15.00	45.00	61.00	15.00	52.00	21.00	17.00	48.00	29.00	178.00	2.00	69.00	55.00	5.00	42.00	23.00	210.00	5.00	21.00	12.00	210.00	0.00	63.00	89.00	95.00	112.00	120.00	41.00	66.00	13.00	39.00	133.00	150.00	25.00	10.00	48.00	54.00	11.00	17.00
DHX9	2709.00	25561.00	29246.00	8169.00	16267.00	11646.00	15040.00	13747.00	5587.00	4406.00	11754.00	3024.00	14506.00	15820.00	18512.00	14935.00	18993.00	8139.00	9908.00	11025.00	12990.00	16351.00	17308.00	7211.00	23647.00	8716.00	16848.00	17396.00	11600.00	8434.00	18025.00	6140.00	8795.00	19234.00	11169.00	23769.00	6293.00	11167.00	5839.00	7839.00	15430.00	31303.00	18623.00	24064.00	28663.00	7898.00	26440.00	27033.00	19241.00
TCOF1	1383.00	3162.00	4850.00	1265.00	1684.00	3496.00	3309.00	2735.00	3611.00	2927.00	3173.00	3230.00	2908.00	3994.00	4736.00	2298.00	1859.00	1816.00	1326.00	4653.00	2072.00	3435.00	7203.00	2527.00	2302.00	4201.00	3501.00	3024.00	2738.00	1806.00	3218.00	2930.00	1896.00	5022.00	2156.00	2808.00	2345.00	2299.00	818.00	2595.00	3749.00	5301.00	3257.00	3575.00	7300.00	2392.00	4157.00	2533.00	3511.00
LRRTM3	0.00	0.00	0.00	92.89	0.00	1.00	0.00	0.00	0.00	0.00	0.00	0.00	6.00	482.85	5.00	0.00	0.00	0.00	3.00	0.00	0.00	0.00	0.00	0.00	0.00	0.00	0.00	0.00	0.00	0.00	0.00	0.00	5.00	0.00	0.00	1.00	3.00	0.00	1.00	7.00	0.00	0.00	0.00	58.00	1.00	2.00	26.00	0.00	0.00
NUP98	2071.00	9141.00	8978.00	3709.00	14692.00	4724.00	7120.00	7166.00	3859.00	2287.00	6276.00	2149.00	8824.00	7835.00	10567.00	10701.00	8744.00	4986.00	4244.00	7347.00	4815.00	6964.00	10444.00	4805.00	8642.00	4664.00	9727.00	8843.00	8867.00	5051.00	8405.00	3244.00	2873.00	10550.00	4650.00	15704.00	3874.00	6073.00	4964.00	4875.00	3765.00	13844.00	12983.00	15639.00	18338.00	5968.00	20865.00	16742.00	12517.00
XPC	1594.00	5951.00	3539.00	2711.00	2701.00	3255.00	2556.00	4804.00	605.00	1717.00	3342.00	1297.00	4288.00	5249.00	3999.00	4218.00	2633.00	3531.00	2102.00	1830.00	3880.00	4799.00	4442.00	1962.00	1645.00	1408.00	4528.00	3174.00	3983.00	2203.00	4578.00	2275.00	2495.00	3423.00	2338.00	5796.00	1494.00	4484.00	1460.00	3113.00	2832.00	3436.00	6094.00	2647.00	2469.00	3008.00	5170.00	2656.00	4254.00
SP1	3313.00	20685.00	17205.00	3889.00	11590.00	5188.00	8307.00	9686.00	2860.00	2074.00	6135.00	2435.00	10783.00	12077.00	13617.00	11647.00	11659.00	5556.00	6019.00	5674.00	8515.00	12018.00	10737.00	6075.00	16522.00	4481.00	10346.00	10265.00	9383.00	6266.00	11506.00	4389.00	4588.00	14970.00	7331.00	21798.00	6754.00	10019.00	5204.00	6089.00	5110.00	13507.00	12259.00	15069.00	12072.00	6440.00	14269.00	13998.00	11452.00
GRINA	6069.00	31844.00	43790.00	7007.00	32109.00	34303.00	20792.00	15730.00	15224.00	25375.00	17903.00	40388.00	13726.00	10156.00	21424.00	19627.00	127812.00	8533.00	5349.00	17418.00	15143.00	18036.00	32274.00	10634.00	38299.00	25119.00	30698.00	22609.00	31103.00	25650.00	15225.00	15220.00	11773.00	51412.00	5416.00	16152.00	13802.00	24560.00	5418.00	11949.00	12934.00	42447.00	14038.00	36599.00	12612.00	13954.00	15698.00	8369.00	22997.00
SP3	1924.00	11676.00	7464.00	2023.00	10332.00	4366.00	10667.00	6255.00	2752.00	1055.00	4324.00	1198.00	7017.00	7999.00	11154.00	8800.00	11538.00	4589.00	5371.00	4892.00	5964.00	3863.00	7242.00	3489.00	9192.00	2327.00	7948.00	6557.00	5196.00	3750.00	6439.00	3752.00	3595.00	7460.00	5256.00	16294.00	4460.00	6337.00	4171.00	3921.00	11663.00	6619.00	13828.00	13752.00	9171.00	6012.00	11416.00	9686.00	8442.00
NUP93	706.00	3830.00	2735.00	1051.00	4364.00	2229.00	2523.00	1768.00	1875.00	1147.00	1386.00	1073.00	1870.00	1962.00	2307.00	2318.00	1175.00	1318.00	3043.00	5471.00	1458.00	1409.00	3335.00	1734.00	1514.00	3977.00	2496.00	1340.00	1852.00	1236.00	1929.00	868.00	1405.00	4962.00	1492.00	6287.00	2319.00	2175.00	519.00	1531.00	2962.00	2724.00	4310.00	9506.00	6036.00	1242.00	3333.00	3201.00	1358.00
SP5	47.00	354.00	3.00	3.00	123.00	9.00	28.00	222.00	17.00	11.00	135.00	4.00	62.00	44.00	239.00	42.00	19.00	52.00	15.00	5.00	19.00	2.00	4.00	20.00	7.00	1.00	18.00	6.00	131.00	83.00	207.00	3.00	7.00	2.00	322.00	119.00	6.00	1.00	5.00	54.00	36.00	14.00	39.00	1085.00	1.00	48.00	7.00	2.00	17.00
LOC441208	31.00	122.00	116.00	79.00	177.00	97.00	72.00	188.00	53.00	32.00	175.00	38.00	311.00	75.00	174.00	83.00	12.00	116.00	83.00	73.00	19.00	185.00	261.00	55.00	43.00	47.00	221.00	109.00	152.00	72.00	77.00	145.00	73.00	99.00	50.00	123.00	50.00	118.00	35.00	115.00	105.00	159.00	243.00	104.00	43.00	90.00	70.00	237.00	335.00
CAMKV	0.00	6.00	3.00	5.00	3.00	0.00	30.00	1.00	83.00	0.00	0.00	1.00	0.00	4.00	0.00	5.00	0.00	0.00	15.00	19.00	0.00	2.00	4.00	0.00	0.00	268.00	3.00	0.00	2.00	0.00	2.00	0.00	1.00	0.00	0.00	0.00	2.00	5.00	0.00	0.00	0.00	1.00	1.00	0.00	30.00	2.00	9.00	7.00	2.00
OR5B3	0.00	0.00	0.00	1.00	0.00	0.00	0.00	0.00	0.00	0.00	0.00	0.00	0.00	0.00	0.00	0.00	0.00	0.00	0.00	0.00	0.00	0.00	0.00	0.00	0.00	0.00	0.00	0.00	0.00	0.00	0.00	0.00	0.00	0.00	0.00	0.00	0.00	0.00	0.00	0.00	0.00	0.00	0.00	0.00	0.00	0.00	0.00	0.00	0.00
GOLIM4	588.00	3926.00	3519.00	857.00	2335.00	1675.00	2145.00	1754.00	224.00	12.00	856.00	24.00	4051.00	5599.00	3840.00	1991.00	574.00	1947.00	1626.00	1514.00	1381.00	1297.00	1762.00	1043.00	1893.00	980.00	2589.00	1522.00	1718.00	1633.00	4113.00	314.00	842.00	1415.00	3102.00	3917.00	1756.00	1701.00	1409.00	1665.00	2243.00	4639.00	4637.00	6334.00	2697.00	485.00	5121.00	1674.00	3472.00
OPA3	598.00	2273.00	1391.00	773.00	2268.00	1812.00	1498.00	1791.00	1472.00	1252.00	1362.00	871.00	2066.00	1581.00	2384.00	1518.00	1246.00	1155.00	901.00	1222.00	1206.00	1078.00	1759.00	781.00	1505.00	612.00	1081.00	1490.00	1666.00	952.00	1908.00	969.00	1071.00	897.00	1326.00	1856.00	1223.00	2084.00	680.00	1624.00	1046.00	1464.00	1482.00	2552.00	2396.00	1550.00	1736.00	895.00	1768.00
OPA1	1386.00	10050.00	13001.00	2346.00	11360.00	5199.00	13626.00	4242.00	3293.00	1351.00	4058.00	891.00	5185.00	6847.00	5505.00	5918.00	5600.00	2412.00	3499.00	5432.00	4293.00	6853.00	7258.00	2115.00	11904.00	2501.00	4832.00	4734.00	4960.00	3102.00	6945.00	2793.00	3045.00	3761.00	5125.00	12396.00	3024.00	4794.00	2812.00	2529.00	5705.00	9198.00	13702.00	11892.00	15325.00	2989.00	13911.00	23037.00	5313.00
RAB40B	548.00	953.00	2679.00	388.00	694.00	877.00	1226.00	1604.00	1086.00	957.00	867.00	657.00	1287.00	833.00	1247.00	736.00	1214.00	901.00	335.00	359.00	518.00	515.00	1035.00	561.00	1576.00	465.00	710.00	571.00	602.00	781.00	332.00	1055.00	698.00	887.00	575.00	1230.00	605.00	752.00	329.00	1027.00	1044.00	1117.00	547.00	687.00	658.00	1182.00	1598.00	1147.00	530.00
RAB40A	24.00	2.00	2.00	3.00	2.00	4.00	16.00	22.00	24.00	18.00	10.00	9.00	21.00	38.00	4.00	5.00	0.00	26.00	10.00	0.00	0.00	4.00	3.00	11.00	7.00	3.00	19.00	8.00	5.00	1.00	3.00	10.00	4.00	11.00	8.00	7.00	10.00	12.00	4.00	4.00	4.00	9.00	1.00	9.00	1.00	5.00	7.00	5.00	35.00
FAM162B	78.00	10.00	24.00	16.00	25.00	32.00	30.00	64.00	4.00	27.00	42.00	12.00	104.00	40.00	14.00	82.00	34.00	78.00	10.00	27.00	14.00	9.00	24.00	88.00	24.00	38.00	32.00	6.00	10.00	11.00	4.00	4.00	16.00	33.00	33.00	68.00	65.00	31.00	38.00	199.00	27.00	14.00	3.00	11.00	3.00	25.00	37.00	29.00	45.00
COL7A1	290.00	348.00	95.00	130.00	81.00	1311.00	284.00	2707.00	1438.00	306.00	530.00	1799.00	1331.00	333.00	1216.00	237.00	57.00	1519.00	1164.00	154.00	31.00	310.00	469.00	414.00	43.00	251.00	5500.00	235.00	221.00	189.00	447.00	629.00	934.00	1084.00	1246.00	211.00	1099.00	339.00	41.00	896.00	482.00	382.00	2304.00	1111.00	139.00	441.00	54.00	47.00	474.00
ABCA2	1780.00	1754.00	3719.00	6028.00	1786.00	7048.00	12240.00	5749.00	1858.00	3822.00	3502.00	3075.00	6370.00	9394.00	6571.00	5218.00	4859.00	3527.00	2104.00	1505.00	5147.00	6054.00	4341.00	2148.00	6368.00	881.00	7149.00	4900.00	14754.00	2342.00	6013.00	7115.00	4028.00	6842.00	2411.00	2941.00	1459.00	4503.00	817.00	4794.00	785.00	6877.00	1906.00	3950.00	1698.00	2207.00	2743.00	10195.00	9287.00
GTSE1	71.00	1102.00	2088.00	304.00	407.00	814.00	661.00	94.00	590.00	64.00	466.00	44.00	197.00	388.00	1782.00	350.00	312.00	98.00	358.00	590.00	1172.00	699.00	955.00	308.00	640.00	375.00	621.00	498.00	288.00	115.00	578.00	122.00	604.00	637.00	130.00	147.00	163.00	295.00	13.00	121.00	694.00	894.00	2078.00	1536.00	1585.00	131.00	717.00	2572.00	730.00
FAM183A	0.00	8.00	59.00	26.00	1.00	160.00	63.00	16.00	6.00	130.00	4.00	293.00	19.00	15.00	54.00	20.00	11.00	4.00	3.00	23.00	97.00	68.00	15.00	1.00	12.00	6.00	69.00	3.00	16.00	105.00	39.00	382.00	0.00	3.00	5.00	24.00	46.00	3.00	1.00	18.00	4.00	22.00	0.00	33.00	21.00	7.00	0.00	16.00	6.00
OVCH2	1.00	0.00	0.00	1.00	0.00	1.00	1.00	26.00	0.00	0.00	2.00	0.00	2.00	1.00	5.00	9.00	0.00	27.00	0.00	0.00	0.00	0.00	0.00	9.00	6.00	0.00	16.00	0.00	0.00	0.00	1.00	0.00	7.00	10.00	0.00	12.00	0.00	5.00	2.00	7.00	0.00	0.00	0.00	1.00	5.00	3.00	41.00	4.00	5.00
OVCH1	5.00	0.00	0.00	4.00	13.00	0.00	0.00	0.00	0.00	0.00	0.00	0.00	12.00	1.00	1.00	2.00	1.00	0.00	0.00	0.00	0.00	0.00	16.00	0.00	8.00	0.00	1.00	0.00	0.00	0.00	1.00	0.00	0.00	0.00	0.00	1.00	0.00	0.00	0.00	0.00	0.00	0.00	0.00	0.00	7.00	0.00	0.00	0.00	3.00
FAM183B	6.00	1.00	2.00	7.00	1.00	0.00	13.00	11.00	4.00	4.00	20.00	2.00	1.00	4.00	0.00	11.00	2.00	4.00	4.00	3.00	2.00	1.00	1.00	4.00	1.00	0.00	1.00	1.00	1.00	0.00	3.00	1.00	6.00	9.00	0.00	0.00	5.00	1.00	2.00	7.00	3.00	4.00	0.00	4.00	3.00	5.00	11.00	0.00	4.00
PSAP	35469.00	127983.00	113514.00	84189.00	227015.00	72809.00	71121.00	96557.00	56126.00	81431.00	77642.00	82489.00	124310.00	151758.00	113362.00	148064.00	53335.00	124445.00	48443.00	79549.00	125647.00	88889.00	148652.00	59390.00	63478.00	61993.00	118900.00	64254.00	116796.00	40256.00	71458.00	50038.00	61531.00	77262.00	66135.00	118402.00	54919.00	83906.00	26489.00	72715.00	56156.00	142191.00	196856.00	239363.00	124203.00	57753.00	231604.00	74424.00	111665.00
KIAA0831	897.00	2650.00	2298.00	840.00	2650.00	952.00	1246.00	1713.00	681.00	731.00	1336.00	635.00	1671.00	1848.00	2008.00	2140.00	1843.00	1503.00	1132.00	1017.00	881.00	1250.00	2220.00	767.00	2207.00	612.00	1362.00	2267.00	1726.00	1330.00	1690.00	1034.00	1328.00	1297.00	1392.00	2916.00	959.00	2245.00	1132.00	1343.00	1124.00	1426.00	3535.00	3509.00	1323.00	1379.00	2375.00	1781.00	2202.00
SLC7A11	15.00	4708.99	262.98	164.00	1879.99	444.00	154.00	479.00	85.00	210.00	1468.00	8.00	328.00	1168.00	998.00	598.00	985.00	85.00	70.00	3072.00	5298.99	985.00	127.00	252.00	1400.00	310.00	180.00	696.00	69.00	33.00	92.00	519.00	183.00	226.00	163.00	185.95	48.00	147.00	45.00	118.00	261.00	1203.00	293.00	2555.99	1372.00	173.00	302.00	2223.97	325.00
SPPL2A	581.00	5173.00	4842.00	971.00	4864.00	1510.00	4501.00	2032.00	776.00	1514.00	1980.00	641.00	2685.00	3193.00	3682.00	2675.00	6770.00	1475.00	1371.00	3882.00	1729.00	2436.00	4340.00	2476.00	4018.00	1604.00	1275.00	2265.00	2058.00	1136.00	1622.00	1041.00	1412.00	4296.00	1882.00	7803.00	1434.00	1814.00	1465.00	1443.00	1075.00	4861.00	3122.00	5448.00	1665.00	1631.00	5257.00	3895.00	2794.00
SPPL2B	1803.00	3339.00	2241.00	1159.71	505.00	4631.00	2522.00	4217.00	1696.00	3881.00	3562.00	4064.00	2484.00	3310.00	1892.00	1841.00	1221.00	2665.00	1196.00	2340.00	1877.00	1832.00	1673.24	1430.00	1017.00	1323.00	2911.00	1773.00	1836.00	1845.00	1456.00	1524.00	3106.00	1554.00	1343.00	1978.00	1853.00	2968.00	591.00	3070.00	1177.00	1479.00	794.00	3023.00	1363.00	2308.00	1003.00	897.00	2957.00
MYO3A	4.00	0.00	0.00	8.00	21.00	1.00	84.00	3.00	1014.00	1.00	35.00	6.00	25.00	146.00	4.00	87.00	0.00	21.00	33.00	0.00	0.00	20.00	0.00	5.00	19.00	1.00	9.00	13.00	14.00	3.00	42.00	20.00	8.00	18.00	48.00	12.00	41.00	5.00	10.00	8.00	6.00	132.00	3.00	1.00	0.00	2.00	36.00	0.00	59.00
ITGA9	208.00	199.00	436.00	160.00	224.00	192.00	105.00	686.00	139.00	14.00	378.00	41.00	1283.00	892.00	351.00	1270.00	93.00	577.00	154.00	243.00	250.00	216.00	205.00	424.00	438.00	454.00	589.00	62.00	252.00	249.00	134.00	9.00	263.00	391.00	311.00	969.00	189.00	256.00	172.00	833.00	862.00	882.00	250.00	188.00	373.00	77.00	767.00	328.00	760.00
UGCG	254.00	1808.00	4424.00	459.00	1822.00	640.00	865.00	3450.00	26.00	23.00	1448.00	50.00	7324.00	1340.00	4101.00	6572.00	16865.00	2549.00	2141.00	443.00	673.00	9029.00	4826.00	1115.00	1763.00	375.00	3503.00	3055.00	3798.00	1125.00	1106.00	438.00	1632.00	1871.00	665.00	3892.00	793.00	1416.00	579.00	2270.00	1018.00	2968.00	625.00	3830.00	1642.00	665.00	2755.00	1732.00	1730.00
MYO3B	1.00	564.00	0.00	11.00	301.00	66.00	92.00	25.00	71.00	0.00	3.00	10.00	96.00	76.00	19.00	310.00	11.00	20.00	9.00	6.00	0.00	10.00	2.00	19.00	3.00	6.00	9.00	16.00	24.00	37.00	127.00	7.00	10.00	23.00	11.00	30930.00	23.00	3.00	4.00	12.00	45.00	1.00	81.00	262.00	21.00	1.00	8.00	7.00	5.00
ATP2A1	8.00	33.00	45.00	4.00	3.00	36.00	74.02	32.00	11.00	9.00	7.00	26.00	16.00	19.00	20.00	5.00	19.00	13.00	20.00	20.00	54.00	38.00	16.00	1.00	1.00	3.00	22.00	14.00	40.00	15.00	11.00	24.00	32.00	22.00	9.00	22.00	8.00	23.00	9.00	32.00	4.00	6.00	25.00	13.00	39.00	16.00	19.00	144.00	10.00
ATP2A2	4294.00	31119.00	65865.00	10498.00	22521.00	14610.00	18644.00	11213.00	3992.00	2383.00	13826.00	1715.00	20380.00	16725.00	26331.00	20005.00	15900.00	9134.00	9568.00	13419.00	17166.00	20543.00	28289.00	10100.00	34510.00	11961.00	17008.00	16781.00	14501.00	8569.00	18384.00	11675.00	8113.00	41446.00	10067.00	25467.00	9286.00	12815.00	5414.00	11338.00	11045.00	49955.00	25587.00	28008.00	29207.00	6373.00	45583.00	40985.00	33321.00
ATP2A3	1250.00	11756.00	3477.00	11954.00	927.00	9228.00	998.00	5794.00	201.00	9356.00	5118.00	13060.00	8471.00	30094.00	4345.00	5968.00	4482.00	5551.00	4018.00	1694.00	1354.00	691.00	24660.00	6466.00	1034.00	2412.00	5547.00	2301.00	5231.00	642.00	1237.00	4445.00	4728.00	8229.00	5598.00	7754.00	2549.00	3953.00	517.00	7121.00	1658.00	778.00	2484.00	1592.00	6410.00	7628.00	15230.00	18340.00	6357.00
ITGA1	1291.00	4272.82	2653.19	421.41	2575.47	2139.00	1557.48	1046.00	305.00	80.00	716.55	170.00	2432.87	2343.75	3293.42	2460.00	1704.00	858.54	1368.95	2533.89	842.06	1432.57	2863.42	1416.49	3274.25	2434.50	3721.55	1320.84	2061.45	641.00	2424.32	121.00	1251.00	3584.79	5011.38	5966.95	2086.00	2807.39	1570.62	2420.68	2653.38	6035.11	1724.77	3344.20	2582.44	366.34	4785.07	3591.79	2311.93
ITGA2	505.00	4578.00	5160.00	335.00	898.00	2429.00	1685.00	3564.00	397.00	444.00	718.00	570.00	2703.00	4238.00	4557.00	4085.00	7332.00	1987.00	2001.00	491.00	124.00	6450.00	773.00	2481.00	6616.00	1392.00	3474.00	2891.00	13592.00	1283.00	2617.00	6845.00	1214.00	5262.00	3872.00	2511.00	1777.00	1744.00	618.00	2252.00	1779.00	4850.00	440.00	6007.00	4196.00	1409.00	1435.00	1161.00	8674.00
NOP2	984.00	4237.00	5907.00	1017.00	2152.00	2692.00	1389.00	2026.00	3248.00	1487.00	2450.00	1601.00	1760.00	2483.00	1596.00	1798.00	1600.00	1046.00	1137.00	3246.00	2473.00	2168.00	3464.00	1246.00	2108.00	3024.00	1840.00	3399.00	817.00	1354.00	1331.00	1267.00	1315.00	1895.00	1191.00	2537.00	1977.00	2057.00	641.00	1673.00	4392.00	3703.00	1492.00	3790.00	3696.00	1494.00	6480.00	1708.00	2672.00
SUGT1L1	143.52	174.80	276.26	127.79	77.15	69.05	48.50	254.04	40.71	119.31	117.56	71.19	213.53	376.83	138.68	193.58	165.20	198.24	92.82	53.65	72.99	188.00	47.97	47.10	157.04	19.40	114.06	177.54	111.82	107.88	43.11	74.55	46.96	77.99	72.33	188.23	71.14	173.58	45.16	105.59	51.38	65.45	30.76	137.05	88.07	130.61	83.66	77.26	194.77
RIT2	0.00	0.00	1.00	2.00	1.00	0.00	0.00	5.00	1.00	0.00	2.00	3.00	0.00	2.00	0.00	0.00	0.00	0.00	2.00	0.00	0.00	1.00	1.00	0.00	1.00	0.00	0.00	0.00	1.00	1.00	0.00	0.00	0.00	0.00	1.00	0.00	5.00	0.00	0.00	0.00	23.00	1.00	0.00	4.00	9.00	0.00	0.00	0.00	0.00
RIT1	885.00	2890.00	2592.00	738.00	2311.00	974.00	4447.00	1977.00	1311.00	725.00	1855.00	660.00	2327.00	3992.00	2195.00	3440.00	3422.00	1397.00	1407.00	1651.00	2039.00	2989.00	2503.00	1385.00	2538.00	2505.00	1938.00	2413.00	1728.00	1607.00	1795.00	1039.00	921.00	2345.00	2294.00	2981.00	1703.00	1953.00	833.00	1693.00	2156.00	4171.00	1584.00	4030.00	2647.00	1409.00	5190.00	1412.00	2336.00
ITGA7	3953.00	484.00	183.00	248.00	206.00	588.00	247.00	1079.00	412.00	564.00	839.00	284.00	2426.00	1036.00	305.00	679.00	45.00	1127.00	148.00	274.00	109.00	374.00	168.00	900.00	89.00	521.00	1872.00	234.00	232.00	144.00	180.00	68.00	1234.00	557.00	291.00	648.00	393.00	1007.00	1014.00	3770.00	289.00	158.00	33.00	147.00	157.00	381.00	203.00	197.00	587.00
TRHR	0.00	0.00	1.00	2.00	0.00	0.00	1.00	0.00	1.00	0.00	0.00	0.00	0.00	0.00	0.00	1.00	0.00	1.00	0.00	0.00	0.00	0.00	0.00	0.00	0.00	0.00	0.00	0.00	0.00	0.00	1.00	0.00	0.00	2.00	0.00	0.00	0.00	0.00	0.00	1.00	0.00	0.00	0.00	0.00	0.00	0.00	1.00	0.00	0.00
DENND4A	373.71	3109.38	2772.98	946.98	1703.86	870.00	902.00	1116.51	336.53	327.60	841.09	167.33	2392.77	2352.00	1365.07	2360.64	1417.00	913.34	1222.00	1254.78	1893.00	3276.00	1503.88	994.60	2104.70	531.78	1445.85	1443.90	1030.00	795.84	1716.00	750.92	609.00	3576.95	1003.00	4182.46	644.00	891.81	782.00	1037.87	834.71	2329.96	926.00	2479.06	1130.00	609.92	4267.44	3834.25	1806.46
DENND4B	1957.88	2901.73	7213.68	1876.81	2820.98	1756.52	3947.64	2840.72	1890.00	901.94	3160.52	738.00	3562.79	5465.73	2759.10	3270.75	2383.89	2504.43	1566.81	1855.78	2014.87	2727.70	3180.59	1961.95	1981.00	1667.97	2201.93	3879.66	2699.83	974.97	2015.02	1492.95	1702.99	4482.82	1061.99	2332.79	1089.99	2021.89	564.00	3954.63	1433.84	3364.75	1110.91	2169.91	3557.96	1455.97	3929.85	4243.94	3891.56
HPD	15.00	6.00	5.00	3.00	2035.00	0.00	121.00	4.00	10.00	5.00	5.00	6.00	2.00	6.00	8.00	3.00	0.00	2.00	1.00	4.00	2.00	0.00	2.00	7.00	1.00	1.00	1.00	0.00	4.00	2.00	1.00	1.00	0.00	2.00	2.00	3.00	1.00	1.00	5.00	3.00	0.00	2.00	289.00	3.00	2.00	5.00	4.00	3.00	1.00
SWAP70	3742.00	6930.00	4540.00	1401.00	9165.00	2990.00	5026.00	4561.00	2278.00	658.00	3454.00	669.00	8321.00	8162.00	8264.00	7660.00	7377.00	4722.00	2226.00	2393.00	2356.00	3113.00	4914.00	4824.00	3541.00	3491.00	4468.00	7139.00	5222.00	3527.00	4680.00	1259.00	2143.00	5829.00	4681.00	11043.00	2565.00	6337.00	4214.00	5751.00	2834.00	7795.00	5509.00	11842.00	7558.00	4295.00	13151.00	3251.00	7342.00
PREB	1753.00	7669.00	7455.00	2428.00	4507.00	2910.00	8554.00	3073.00	4036.00	3672.00	2074.00	3458.00	3496.00	4531.00	3481.00	4590.00	8183.00	2106.00	1645.00	5941.00	6318.00	3543.00	7030.00	2933.00	2158.00	7417.00	4054.00	4279.00	2837.00	2498.00	3234.00	2701.00	1586.00	5490.00	2728.00	4565.00	4043.00	3945.00	1156.00	2959.00	2051.00	5608.00	7839.00	6968.00	4323.00	3246.00	5215.00	2264.00	5246.00
PHLDA1	2536.00	27926.00	1678.00	2506.00	1198.00	2723.00	1498.00	4744.00	942.00	3055.00	3632.00	2951.00	5309.00	2343.00	2091.00	4366.00	1609.00	2992.00	1460.00	1456.00	809.00	5865.00	2135.00	3038.00	1933.00	3895.00	25028.00	2237.00	864.00	514.00	1375.00	19549.00	2041.00	3616.00	1837.00	2318.00	1530.00	1155.00	795.00	4004.00	1522.00	3452.00	1601.00	4527.00	16402.00	1441.00	3197.00	3728.00	7618.00
PHLDA3	3302.00	700.00	953.00	1736.00	1818.00	1386.00	5826.00	4119.00	4916.00	2258.00	1661.00	7332.00	2251.00	5577.00	967.00	1761.00	1400.00	2476.00	743.00	397.00	331.00	1634.00	1251.00	1267.00	436.00	2475.00	2696.00	847.00	1283.00	2068.00	1692.00	1977.00	2437.00	742.00	2136.00	1296.00	2592.00	2440.00	864.00	2806.00	1318.00	840.00	2006.00	984.00	658.00	3334.00	582.00	835.00	2796.00
PHLDA2	159.00	194.00	243.00	698.00	186.00	504.00	4219.00	155.00	625.00	287.00	116.00	850.00	331.00	471.00	747.00	58.00	625.00	107.00	154.00	488.00	191.00	284.00	301.00	242.00	85.00	333.00	135.00	194.00	332.00	133.00	343.00	1135.00	156.00	297.00	378.00	131.00	178.00	270.00	37.00	221.00	38.00	484.00	194.00	796.00	113.00	122.00	52.00	330.00	2044.00
GAP43	9.00	5.00	2.00	10.00	27.00	46.00	12.00	47.00	43.00	1.00	6.00	14.00	29.00	3.00	13.00	18.00	3.00	19.00	9.00	6.00	2.00	45.00	18.00	35.00	12.00	5.00	7.00	7.00	2.00	13.00	16.00	0.00	11.00	7.00	37.00	6.00	14.00	20.00	6.00	20.00	16.00	32.00	12.00	5.00	57.00	13.00	11.00	10.00	23.00
PAMR1	463.00	86.00	139.00	63.00	41.00	139.00	131.00	576.00	901.00	89.00	159.00	67.00	299.00	722.00	188.00	549.00	241.00	589.00	141.00	22.00	77.00	165.00	216.00	790.00	261.00	355.00	764.00	50.00	361.00	66.00	81.00	17.00	74.00	290.00	201.00	341.00	448.00	197.00	56.00	1061.00	281.00	276.00	189.00	387.00	78.00	1026.00	844.00	180.00	437.00
C22orf26	14.00	25.00	16.00	24.00	22.00	15.00	13.00	31.00	14.00	86.00	31.00	27.00	53.00	27.00	71.00	53.00	10.00	38.00	17.00	18.00	111.00	35.00	32.00	21.00	3.00	19.00	33.00	19.00	18.00	9.00	28.00	12.00	37.00	38.00	27.00	32.00	29.00	43.00	16.00	47.00	6.00	27.00	58.00	54.00	13.00	22.00	62.00	82.00	14.00
LOC100289341	117.00	99.00	121.00	128.00	110.00	410.00	126.00	137.00	48.00	456.00	185.00	363.00	174.00	78.00	576.00	122.00	139.00	112.00	58.00	38.00	453.00	137.00	200.00	65.00	98.00	88.00	68.00	122.00	279.00	99.00	122.00	173.00	72.00	238.00	87.00	443.00	219.00	127.00	43.00	181.00	30.00	114.00	355.00	136.00	39.00	266.00	148.00	313.00	141.00
FBXL13	10.00	79.00	53.00	29.00	27.00	19.00	87.00	54.00	7.00	9.00	25.00	8.00	71.00	36.00	101.00	25.00	30.00	39.00	24.00	62.00	14.00	86.00	15.00	8.00	58.00	10.00	30.00	26.00	18.00	31.00	16.00	34.00	20.00	30.00	52.00	88.00	21.00	13.00	11.00	18.00	48.00	26.00	1453.00	70.00	1723.00	37.00	22.00	6.00	22.00
FBXL12	668.00	924.00	697.00	388.00	1020.00	765.00	850.00	1381.00	764.00	283.00	1018.00	306.00	1168.00	1066.00	760.00	778.00	439.00	699.00	451.00	684.00	610.00	400.00	817.00	574.00	600.00	726.00	708.00	573.00	796.00	603.00	759.00	636.00	622.00	522.00	699.00	1048.00	664.00	942.00	362.00	1142.00	2038.00	613.00	767.00	1386.00	1318.00	771.00	753.00	582.00	950.00
FBXL15	325.00	338.00	347.00	808.00	132.00	1120.00	288.00	545.00	783.00	3365.00	858.00	3280.00	699.00	631.00	469.00	233.00	134.00	722.00	73.00	471.00	417.00	508.00	376.00	365.00	128.00	545.00	352.00	448.00	423.00	228.00	243.00	513.00	470.00	218.00	236.00	364.00	474.00	581.00	75.00	783.00	229.00	195.00	88.00	414.00	329.00	903.00	192.00	429.00	760.00
HRH3	0.00	2.00	3.00	7.00	32.00	519.00	55.00	0.00	0.00	3.00	0.00	2.00	0.00	1.00	2.00	0.00	0.00	1.00	0.00	0.00	4.00	1.00	0.00	0.00	8.00	1.00	1.00	0.00	1.00	1.00	0.00	3.00	3.00	3.00	0.00	0.00	0.00	0.00	0.00	2.00	35.00	1.00	3.00	0.00	17.00	0.00	1.00	866.00	1.00
FBXL17	879.00	2121.00	3460.00	1477.00	2598.00	1672.00	2084.00	2050.00	511.00	1292.00	3290.00	910.00	2333.00	2587.00	1785.00	2241.00	4354.00	1423.00	1242.00	1425.00	879.00	3291.00	1321.00	1201.00	5062.00	567.00	1747.00	1955.00	2391.00	795.00	1007.00	2129.00	951.00	2766.00	1454.00	5903.00	844.00	1646.00	985.00	1181.00	1278.00	3057.00	1266.00	2602.00	1502.00	1949.00	3005.00	2745.00	1998.00
HRH1	285.00	713.00	260.00	145.00	639.00	426.00	1066.00	230.00	302.00	75.00	147.00	105.00	394.00	312.00	388.00	425.00	112.00	472.00	219.00	408.00	166.00	123.00	279.00	394.00	250.00	407.00	334.00	314.00	195.00	170.00	834.00	11.00	169.00	692.00	486.00	613.00	284.00	444.00	251.00	503.00	312.00	405.00	1617.00	830.00	622.00	221.00	596.00	256.00	405.00
FAM169A	193.00	973.00	451.00	278.00	702.00	67.00	165.00	314.00	42.00	299.00	1253.00	125.00	423.00	638.00	333.00	403.00	1466.00	147.00	98.00	80.00	338.00	2212.00	357.00	230.00	1241.00	90.00	157.00	102.00	772.00	117.00	81.00	150.00	74.00	1401.00	90.00	2149.00	89.00	102.00	64.00	315.00	243.00	2328.00	1029.00	3387.00	226.00	219.00	933.00	389.00	286.00
FBXL18	435.00	487.00	2216.00	906.00	2047.00	962.00	1874.00	1724.00	1317.00	388.00	1098.00	697.00	1380.00	2425.00	1048.00	1502.00	496.00	1041.00	1066.00	890.00	540.00	576.00	472.00	848.00	589.00	449.00	641.00	1714.00	3187.00	860.00	1594.00	2052.00	1393.00	500.00	583.00	422.00	395.00	1173.00	311.00	1295.00	613.00	2408.00	2476.00	947.00	1460.00	783.00	1070.00	1826.00	2472.00
FAM116A	1085.00	4106.00	3032.00	695.00	2672.00	1703.00	3112.00	2289.00	871.00	998.00	1238.00	593.00	2807.00	1500.00	2790.00	2697.00	3370.00	1736.00	1267.00	2135.00	2960.00	2920.00	2453.00	1241.00	2577.00	841.00	1895.00	2091.00	1265.00	1292.00	1786.00	1190.00	1144.00	3795.00	1627.00	4729.00	908.00	2210.00	1028.00	1435.00	1779.00	4533.00	2837.00	1938.00	2754.00	1774.00	3647.00	1656.00	2427.00
FAM169B	0.00	0.00	0.00	4.00	0.00	0.00	0.00	0.00	0.00	0.00	0.00	0.00	0.00	0.00	0.00	0.00	0.00	0.00	0.00	0.00	0.00	0.00	0.00	0.00	0.00	0.00	0.00	0.00	0.00	0.00	0.00	2.00	0.00	0.00	0.00	0.00	0.00	0.00	1.00	0.00	5.00	3.00	0.00	0.00	0.00	0.00	1.00	0.00	0.00
GHDC	1508.00	3301.00	3547.00	2674.00	1518.00	3389.00	1316.00	1937.00	1116.00	6997.00	2198.00	3619.00	2681.00	1931.00	4486.00	2562.00	1882.00	2514.00	992.00	1449.00	1896.00	1636.00	1919.00	1530.00	559.00	1566.00	2331.00	1134.00	2079.00	1493.00	951.00	2242.00	1788.00	1543.00	1663.00	4461.00	1284.00	3545.00	871.00	3412.00	535.00	2174.00	1513.00	2040.00	671.00	3402.00	1364.00	1779.00	4196.00
RPL34	14265.00	12250.00	17100.00	9489.00	8375.00	22987.00	6719.00	19824.00	11965.00	37932.00	18851.00	32878.00	24596.00	21212.00	20715.00	28278.00	23049.00	17213.00	5466.00	5078.00	11328.00	13179.00	20317.00	13516.00	18832.00	21119.00	14400.00	46681.00	5854.00	10822.00	7697.00	17739.00	6221.00	22482.00	11380.00	27883.00	21033.00	18741.00	7679.00	23095.00	16332.00	20071.00	8460.00	24774.00	22576.00	27824.00	28782.00	6475.00	16592.00
SDK1	290.00	69.00	2198.00	2987.00	155.00	1352.00	260.00	210.00	197.00	194.00	239.00	208.00	1113.00	1820.00	984.00	1163.00	17.00	260.00	176.00	122.00	133.00	566.00	204.00	240.00	477.00	238.00	717.00	1290.00	1306.00	77.00	366.00	378.00	190.00	425.00	159.00	180.00	166.00	561.00	85.00	506.00	1004.00	235.00	285.00	669.00	24.00	135.00	741.00	21.00	899.00
SDK2	71.00	7579.00	25.00	46.00	18.00	87.00	317.00	263.00	62.00	67.00	89.00	196.00	469.00	293.00	147.00	587.00	100.00	355.00	1298.00	25.00	5006.00	23.00	60.00	211.00	371.00	1130.00	3960.00	28.00	33.00	1977.00	40.00	58.00	94.00	350.00	168.00	168.00	314.00	1706.00	46.00	827.00	1006.00	138.00	701.00	89.00	1179.00	138.00	170.00	15.00	710.00
OR5H2	0.00	0.00	0.00	2.00	3.00	0.00	0.00	0.00	0.00	0.00	0.00	0.00	0.00	1.00	0.00	0.00	0.00	0.00	0.00	0.00	0.00	0.00	0.00	0.00	1.00	0.00	0.00	0.00	0.00	0.00	0.00	0.00	0.00	0.00	0.00	0.00	0.00	0.00	0.00	0.00	0.00	0.00	0.00	0.00	0.00	0.00	0.00	0.00	0.00
GRP	42.00	60.00	1.00	89.00	271.00	249.00	111.00	319.00	197.00	16.00	12.00	851.00	182.00	0.00	727.00	236.00	47.00	544.00	386.00	26.00	5.00	181.00	35.00	105.00	77.00	121.00	83.00	168.00	29.00	131.00	363.00	9.00	195.00	368.00	1136.00	726.00	1088.00	252.00	179.00	80.00	90.00	297.00	22.00	372.00	37.00	13.00	37.00	10.00	18.00
THSD4	2025.00	27864.00	12554.00	2004.00	1304.00	5814.00	470.00	8696.00	684.00	2409.00	14064.00	2477.00	15631.00	4174.00	7777.00	10988.00	8052.00	6824.00	8143.00	850.00	12541.00	19145.00	4921.00	2323.00	16606.00	494.00	23294.00	8922.00	6390.00	8654.00	10103.00	19952.00	5451.00	5425.00	3226.00	25457.00	5657.00	6181.00	2846.00	6486.00	1731.00	6250.00	1797.00	6045.00	1131.00	8457.00	2597.00	5958.00	10705.00
HPCAL4	1.00	9.00	6.00	16.00	5.00	4.00	16.00	9.00	13.00	3.00	23.00	1.00	72.00	24.00	12.00	31.00	2.00	12.00	5.00	3.00	26.00	4.00	16.00	18.00	5.00	6.00	7.00	4.00	7.00	2.00	19.00	5.00	15.00	9.00	5.00	40.00	12.00	6.00	1.00	27.00	6.00	6.00	34.00	6.00	16.00	7.00	24.00	9.00	6.00
THSD1	572.00	262.00	253.00	164.00	398.00	515.00	322.00	481.00	64.00	117.00	366.00	115.00	423.00	512.00	368.00	437.00	85.00	448.00	165.00	147.00	129.00	108.00	286.00	322.00	216.00	370.00	287.00	96.00	196.00	157.00	223.00	51.00	210.00	413.00	477.00	771.00	450.00	464.00	202.00	708.00	375.00	160.00	46.00	331.00	99.00	242.00	268.00	174.00	497.00
ZFP161	695.00	2558.00	2168.00	659.00	1538.00	739.00	1703.00	1428.00	551.00	485.00	1199.00	404.00	1200.00	1617.00	2404.00	1228.00	1954.00	1083.00	703.00	623.00	1167.00	1614.00	1446.00	785.00	1506.00	549.00	880.00	1071.00	1161.00	630.00	927.00	1030.00	650.00	1223.00	925.00	2727.00	882.00	1237.00	625.00	833.00	1005.00	1449.00	1572.00	1437.00	856.00	1208.00	2394.00	1750.00	1268.00
COL4A6	74.00	121.00	2.00	141.00	2.00	78.00	22.00	416.00	12.00	258.00	121.00	26.00	157.00	79.00	483.00	620.00	64.00	303.00	224.00	19.00	0.00	14.00	15.00	265.00	29.00	163.00	278.00	234.00	41.00	10.00	164.00	212.00	73.00	106.00	2404.00	176.00	179.00	115.00	250.00	164.00	77.00	34.00	2755.00	486.00	31.00	662.00	67.00	7.00	244.00
COL4A5	629.00	3301.00	405.00	1445.00	415.00	2088.00	805.00	2745.00	293.00	757.00	3509.00	475.00	1522.00	2701.00	4832.00	2044.00	1458.00	2444.00	5310.00	603.00	40.00	167.00	654.00	1108.00	192.00	1099.00	1653.00	3296.00	1125.00	197.00	3748.00	2082.00	2648.00	1696.00	6356.00	2916.00	3906.00	3187.00	3013.00	1483.00	870.00	2382.00	8725.00	9776.00	980.00	4729.00	1246.00	274.00	1076.00
COL4A4	29.00	63.00	68.00	42.00	627.00	119.00	87.00	76.00	251.00	12.00	42.00	18.00	443.00	618.00	95.00	199.00	3.00	193.00	22.00	121.00	89.00	164.00	158.00	166.00	66.00	155.00	54.00	14.00	80.00	27.00	62.00	46.00	56.00	172.00	50.00	68.00	26.00	235.00	37.00	483.00	132.00	61.00	131.00	42.00	90.00	49.00	1657.00	1185.00	132.00
COL4A3	0.00	9.00	3.00	16.00	200.00	24.00	92.00	31.00	91.00	3.00	11.00	2.00	113.00	281.00	6.00	34.00	3.00	85.00	5.00	66.00	5.00	22.00	19.00	38.00	13.00	34.00	16.00	3.00	12.00	8.00	6.00	54.00	27.00	14.00	10.00	29.00	4.00	37.00	4.00	92.00	10.00	10.00	6.00	5.00	11.00	16.00	266.00	186.00	17.00
COL4A2	27708.00	19964.00	19371.00	6218.00	7398.00	37939.00	17948.00	14492.00	7518.00	3422.00	16817.00	6064.00	29165.00	11092.00	22164.00	17180.00	7506.00	14172.00	9303.00	16000.00	12661.00	6926.00	17640.00	11126.00	6636.00	34697.00	24359.00	16462.00	20512.00	6247.00	27048.00	2692.00	21529.00	17080.00	42135.00	23855.00	25364.00	36342.00	13119.00	38139.00	20240.00	35699.00	10062.00	24787.00	11031.00	6064.00	9513.00	20016.00	27267.00
COL4A1	24912.00	30631.00	29600.00	6323.00	12313.00	34310.00	26285.00	10562.00	4415.00	1866.00	17977.00	2615.00	26771.00	9108.00	27114.00	17723.00	18368.00	10769.00	11804.00	22469.00	15121.00	8219.00	19933.00	17869.00	15073.00	47062.00	24887.00	19823.00	20599.00	6368.00	30608.00	2979.00	16458.00	22892.00	47574.00	38831.00	30031.00	35926.00	17823.00	31813.00	27485.00	45535.00	13035.00	33527.00	18069.00	4685.00	15878.00	31290.00	25997.00
GRN	11105.00	41178.00	23511.00	10822.00	46496.00	19313.00	22299.00	28580.00	30498.00	38271.00	14534.00	40880.00	21385.00	16730.00	27789.00	26724.00	14556.00	33775.00	9195.00	22418.00	20960.00	14291.00	32470.00	20965.00	7034.00	18196.00	16462.00	15539.00	27684.00	8772.00	10620.00	13238.00	21327.00	15615.00	13661.00	18246.00	17044.00	23476.00	3717.00	22237.00	6669.00	24031.00	22946.00	42809.00	18817.00	22930.00	25278.00	14313.00	25297.00
CHST3	1434.00	885.00	684.00	392.00	3956.00	950.00	388.00	1488.00	872.00	156.00	616.00	301.00	1734.00	857.00	1060.00	2183.00	245.00	1488.00	764.00	2371.00	257.00	259.00	456.00	1398.00	775.00	1763.00	2737.00	474.00	923.00	741.00	1193.00	39.00	598.00	1435.00	1326.00	1307.00	661.00	1859.00	492.00	1367.00	978.00	1121.00	3140.00	737.00	11661.00	602.00	2971.00	479.00	1819.00
CHST2	463.00	256.00	189.00	72.00	169.00	586.00	191.00	461.00	1461.00	63.00	225.00	87.00	740.00	673.00	343.00	576.00	181.00	429.00	156.00	489.00	289.00	188.00	635.00	343.00	88.00	857.00	286.00	123.00	241.00	81.00	144.00	55.00	342.00	223.00	249.00	294.00	354.00	550.00	62.00	1347.00	184.00	237.00	154.00	241.00	2574.00	291.00	6788.00	220.00	282.00
CHST5	14.00	14.24	32.20	24.00	2.00	35.09	8.00	11.06	9.00	53.00	10.05	44.00	8.15	9.04	34.08	6.08	9.00	11.19	3.00	9.01	16.05	33.05	7.04	6.06	17.03	17.13	17.07	6.00	20.11	15.06	1.01	46.04	3.00	10.10	3.04	7.04	9.00	10.06	7.02	19.12	29.23	9.04	0.00	4.09	25.16	9.00	5.00	1.00	9.05
CHST4	3.00	0.00	2.00	9.00	2.00	0.00	20.00	5.00	10.00	0.00	6.00	1.00	15.00	12.00	6.00	41.00	5.00	17.00	1.00	4.00	0.00	0.00	0.00	15.00	4.00	82.00	10.00	1.00	6.00	1.00	0.00	7.00	2.00	0.00	8.00	3.00	5.00	1.00	1.00	18.00	4.00	13.00	148.00	1.00	137.00	9.00	237.00	2.00	11.00
CHST7	316.00	84.00	98.00	62.00	56.00	235.00	178.00	185.00	119.00	130.00	592.00	131.00	420.00	200.00	147.00	184.00	99.00	240.00	56.00	93.00	80.00	90.00	201.00	156.00	126.00	200.00	137.00	97.00	194.00	33.00	78.00	44.00	114.00	74.00	154.00	118.00	126.00	160.00	59.00	354.00	146.00	127.00	69.00	156.00	102.00	187.00	131.00	94.00	162.00
CHST6	9.00	41.00	74.00	22.00	214.00	131.00	414.00	95.00	74.00	94.00	11.00	85.00	317.00	120.00	68.00	52.00	16.00	244.00	182.00	9.00	16.00	781.00	10.00	24.00	19.00	202.00	43.00	83.00	66.00	91.00	127.00	84.00	31.00	48.00	135.00	98.00	105.00	231.00	122.00	57.00	41.00	50.00	114.00	23.00	330.00	18.00	1232.00	43.00	42.00
ITGAX	1086.00	775.00	1679.00	214.00	1084.00	452.00	1728.00	1337.00	565.00	197.00	651.00	434.00	2347.00	1587.00	1700.00	1754.00	829.00	3365.00	390.00	1185.00	2007.00	1022.00	2315.00	802.00	678.00	906.00	586.00	766.00	2122.00	431.00	835.00	154.00	1177.00	711.00	903.00	1025.00	535.00	1312.00	151.00	1211.00	294.00	1019.00	564.00	687.00	1143.00	451.00	4553.00	993.00	547.00
OR8J1	0.00	0.00	0.00	2.00	0.00	0.00	0.00	0.00	0.00	0.00	0.00	0.00	0.00	0.00	0.00	0.00	0.00	0.00	0.00	0.00	0.00	0.00	0.00	0.00	0.00	0.00	0.00	0.00	0.00	0.00	0.00	0.00	0.00	0.00	0.00	0.00	0.00	0.00	0.00	0.00	0.00	0.00	0.00	0.00	0.00	0.00	0.00	0.00	0.00
C16orf90	0.00	0.00	0.00	4.00	0.00	0.00	0.00	1.00	5.00	0.00	1.00	1.00	0.00	0.00	0.00	0.00	0.00	2.00	0.00	0.00	0.00	0.00	0.00	0.00	0.00	1.00	0.00	0.00	0.00	0.00	0.00	0.00	1.00	0.00	0.00	0.00	0.00	0.00	0.00	0.00	0.00	0.00	0.00	0.00	0.00	0.00	3.00	0.00	0.00
HLX	456.00	183.00	161.00	82.00	126.00	604.00	323.00	417.00	297.00	242.00	377.00	358.00	451.00	482.00	272.00	321.00	166.00	498.00	84.00	254.00	262.00	113.00	306.00	347.00	93.00	629.00	225.00	98.00	171.00	110.00	180.00	75.00	191.00	208.00	302.00	269.00	331.00	436.00	143.00	1480.00	156.00	304.00	133.00	297.00	132.00	246.00	220.00	123.00	354.00
RAMP3	3353.00	4720.00	265.00	921.00	313.00	5567.00	584.00	1667.00	352.00	1340.00	1066.00	7469.00	1696.00	1759.00	897.00	2389.00	98.00	1864.00	889.00	390.00	887.00	723.00	2201.00	1403.00	199.00	1700.00	2029.00	272.00	486.00	4085.00	127.00	340.00	1552.00	677.00	1507.00	6756.00	1855.00	5149.00	344.00	5260.00	536.00	769.00	76.00	10918.00	160.00	1390.00	640.00	358.00	801.00
HLCS	444.00	5713.00	6273.00	2232.00	3437.00	2074.00	5609.00	2554.00	2214.00	1292.00	2837.00	1137.00	2075.00	3444.00	1814.00	2022.00	3032.00	1290.00	1492.00	2002.00	6600.00	5530.00	1938.00	1168.00	3485.00	865.00	3440.00	2785.00	3138.00	1601.00	3709.00	1249.00	1356.00	2588.00	1479.00	5819.00	1248.00	1711.00	1115.00	1620.00	2867.00	5755.00	3981.00	3713.00	2353.00	1762.00	2844.00	3030.00	5125.00
NOG	4.00	5.00	1.00	53.00	10.00	10.00	3.00	29.00	6.00	417.00	35.00	17.00	40.00	38.00	8.00	7.00	9.00	22.00	3.00	0.00	2.00	8.00	10.00	5.00	11.00	100.00	7.00	19.00	3.00	3.00	8.00	5.00	2.00	19.00	21.00	4.00	23.00	11.00	5.00	14.00	6.00	24.00	71.00	4.00	0.00	13.00	2.00	0.00	10.00
ITGAV	3408.00	13003.00	14881.00	3237.00	20805.00	5872.00	8573.00	7772.00	3230.00	1333.00	6578.00	1906.00	15686.00	9776.00	15373.00	9331.00	6655.00	7502.00	8467.00	4445.00	6249.00	5943.00	6011.00	4808.00	11803.00	4106.00	12939.00	8737.00	9842.00	4054.00	10445.00	5337.00	5830.00	13103.00	13846.00	31099.00	4988.00	10635.00	8325.00	8520.00	9528.00	15279.00	24285.00	24321.00	20382.00	5135.00	19500.00	8720.00	13807.00
SIGMAR1	2187.00	3592.00	13953.00	2250.00	4206.00	3020.00	5477.00	2158.00	5132.00	2321.00	1219.00	2291.00	2769.00	3154.00	5128.00	2121.00	5975.00	1784.00	1424.00	4688.00	3199.00	2589.00	1305.00	2364.00	2140.00	9848.00	2969.00	1939.00	2248.00	3729.00	3670.00	3648.00	2036.00	3329.00	2439.00	5853.00	4114.00	3093.00	1091.00	2506.00	1349.00	5893.00	3200.00	3195.00	9441.00	2639.00	5171.00	4176.00	4466.00
CAMK1	929.42	507.59	526.75	798.66	151.64	417.19	418.70	674.24	659.04	2917.48	715.99	928.30	804.28	1174.06	738.11	502.07	253.55	614.40	177.72	362.61	760.78	1101.07	1246.42	440.77	188.38	565.86	523.51	518.93	511.36	181.89	771.28	256.00	460.47	210.13	496.43	899.24	465.99	558.77	341.77	983.10	247.93	449.65	354.77	595.74	252.76	762.88	774.26	279.36	489.46
ITGAL	1131.00	1757.00	1881.00	189.00	1672.00	875.00	3234.00	1193.00	295.00	193.00	615.00	892.00	3376.00	4973.00	2721.00	6126.00	1641.00	1935.00	698.00	2555.00	2473.00	1669.00	10487.00	2271.00	844.00	2059.00	406.00	447.00	5616.00	2326.00	630.00	91.00	2063.00	1515.00	1532.00	4074.00	1136.00	5527.00	165.00	3200.00	811.00	2699.00	621.00	1484.00	503.00	673.00	8608.00	1918.00	756.00
ITGAM	1174.00	1000.00	1108.00	197.00	833.00	389.00	1026.00	762.00	379.00	148.00	422.00	223.00	1658.00	2431.00	1405.00	1577.00	473.00	2335.00	391.00	1080.00	1237.00	860.00	1413.00	671.00	428.00	759.00	564.00	989.00	2756.00	413.00	658.00	136.00	556.00	433.00	760.00	879.00	317.00	1034.00	135.00	618.00	260.00	1208.00	1092.00	1423.00	1175.00	408.00	2977.00	660.00	894.00
LOC286359	0.00	0.00	0.00	4.00	1.00	1.00	0.00	0.00	0.00	0.00	1.00	0.00	0.00	0.00	1.00	0.00	0.00	0.00	0.00	0.00	0.00	0.00	0.00	0.00	0.00	0.00	0.00	0.00	0.00	0.00	0.00	0.00	0.00	0.00	0.00	1.00	0.00	0.00	0.00	0.00	0.00	1.00	0.00	1.00	0.00	0.00	0.00	1.00	0.00
HLF	580.00	54.00	84.00	82.00	134.00	108.00	155.00	914.00	498.00	103.00	2776.00	36.00	1055.00	849.00	296.00	2013.00	212.00	1633.00	110.00	26.00	20.00	78.00	46.00	572.00	426.00	320.00	872.00	202.00	76.00	229.00	77.00	10.00	196.00	180.00	62.00	531.00	330.00	85.00	198.00	647.00	324.00	184.00	415.00	163.00	316.00	843.00	264.00	259.00	401.00
NOV	845.00	181.00	156.00	287.00	316.00	190.00	123.00	375.00	3641.00	214.00	356.00	68.00	1602.00	1561.00	447.00	565.00	216.00	1323.00	77.00	646.00	172.00	74.00	147.00	734.00	548.00	235.00	267.00	101.00	102.00	233.00	348.00	90.00	143.00	604.00	238.00	671.00	323.00	416.00	487.00	787.00	480.00	175.00	74.00	2522.00	717.00	430.00	214.00	106.00	250.00
ITGAD	25.00	1.00	81.00	1.00	74.00	20.00	29.00	41.00	0.00	4.00	26.00	0.00	355.00	47.00	22.00	68.00	7.00	112.00	11.00	19.00	13.00	25.00	191.00	12.00	8.00	51.00	10.00	6.00	47.00	15.00	22.00	0.00	57.00	33.00	9.00	7.00	28.00	62.00	0.00	38.00	4.00	79.00	3.00	3.00	2.00	3.00	746.00	70.00	11.00
ZNF701	188.00	1296.00	1347.00	190.00	515.00	480.00	256.00	663.00	179.00	123.00	478.00	64.00	654.00	767.00	730.00	555.00	812.00	356.00	472.00	355.00	205.00	389.00	762.00	247.00	1288.00	234.00	428.00	543.00	543.00	344.00	696.00	234.00	245.00	762.00	734.00	949.00	461.00	670.00	496.00	336.00	1245.00	801.00	936.00	1235.00	733.00	305.00	617.00	734.00	579.00
FAM134A	2493.00	12951.00	9532.00	7270.00	8712.00	8727.00	12571.00	7846.00	11417.00	10835.00	9212.00	8309.00	9141.00	9557.00	18333.00	10021.00	12809.00	6608.00	3802.00	5386.00	11600.00	8793.00	11578.00	4651.00	4583.00	4597.00	11050.00	9575.00	9073.00	7059.00	5917.00	6827.00	6250.00	8971.00	5481.00	10970.00	7316.00	10838.00	2987.00	7545.00	4336.00	6015.00	8161.00	13639.00	9302.00	9119.00	6716.00	8761.00	11284.00
SMAD9	37.00	26.00	12.00	13.00	93.00	19.00	40.00	55.00	5.00	0.00	19.00	0.00	326.00	97.00	43.00	178.00	5.00	102.00	17.00	11.00	15.00	32.00	70.00	50.00	386.00	31.00	85.00	2.00	47.00	15.00	183.00	11.00	31.00	49.00	45.00	133.00	22.00	32.00	22.00	128.00	108.00	162.00	56.00	40.00	132.00	5.00	295.00	133.00	145.00
TRERF1	993.00	1582.00	4634.00	641.00	996.00	2262.00	1077.00	1129.00	234.00	853.00	1593.00	649.00	2300.00	2614.00	2050.00	2072.00	2249.00	1056.00	650.00	422.00	1335.00	1889.00	1353.00	1021.00	2135.00	567.00	1296.00	1349.00	3824.00	1273.00	4582.00	1251.00	1163.00	955.00	1563.00	2887.00	328.00	3179.00	724.00	1712.00	742.00	2376.00	767.00	3091.00	414.00	808.00	2125.00	640.00	2178.00
LRPAP1	2678.00	9124.00	7005.00	5812.00	3576.00	6205.00	7854.00	6207.00	12255.00	24889.00	9912.00	9323.00	6948.00	11680.00	5375.00	5180.00	1848.00	7305.00	2708.00	3177.00	8044.00	8658.00	8798.00	4686.00	1062.00	3294.00	7038.00	4321.00	4611.00	3086.00	5792.00	7387.00	4631.00	2697.00	3953.00	7268.00	6027.00	5142.00	1762.00	6498.00	3995.00	6852.00	3152.00	7849.00	1946.00	8271.00	5452.00	2377.00	8069.00
SMAD5	1554.00	8661.00	10888.00	1569.00	3931.00	2604.00	4226.00	4258.00	1125.00	602.00	4262.00	681.00	4374.00	5450.00	8606.00	4669.00	8877.00	2647.00	3640.00	394.00	2427.00	7261.00	3153.00	2305.00	17336.00	2093.00	4028.00	4201.00	3839.00	2722.00	4321.00	4116.00	2476.00	8113.00	3496.00	10365.00	2388.00	4197.00	2812.00	2920.00	4829.00	11306.00	3761.00	7309.00	4934.00	3490.00	6008.00	5805.00	5896.00
SMAD6	171.00	177.00	280.00	135.00	101.00	241.00	111.00	248.00	61.00	147.00	416.00	123.00	108.00	353.00	544.00	228.00	74.00	216.00	104.00	192.00	87.00	227.00	185.00	154.00	379.00	371.00	71.00	147.00	179.00	123.00	321.00	152.00	323.00	206.00	158.00	257.00	180.00	287.00	150.00	384.00	125.00	241.00	322.00	479.00	126.00	201.00	264.00	245.00	318.00
SMAD7	1265.00	3550.00	1916.00	1165.00	1299.00	2388.00	632.00	2311.00	3408.00	474.00	1701.00	719.00	2939.00	1814.00	2141.00	1683.00	1423.00	1320.00	868.00	1965.00	3036.00	2239.00	2354.00	1252.00	2022.00	998.00	1438.00	847.00	1874.00	1809.00	1552.00	958.00	1167.00	2366.00	1529.00	3314.00	2146.00	2833.00	1047.00	2157.00	891.00	1858.00	1421.00	1662.00	1717.00	1363.00	1984.00	4335.00	1445.00
GOLPH3L	1121.00	14663.00	4764.00	1979.00	3617.00	2565.00	5469.00	3123.00	4080.00	2810.00	3327.00	1164.00	3281.00	16510.00	3327.00	4384.00	12158.00	2262.00	2276.00	1442.00	9473.00	7265.00	10959.00	2580.00	3257.00	1702.00	2190.00	21907.00	2938.00	2306.00	7501.00	2151.00	972.00	9304.00	6510.00	5418.00	3106.00	4102.00	1514.00	2869.00	2766.00	12252.00	2561.00	6181.00	5230.00	4492.00	2157.00	2891.00	6923.00
SMAD1	1138.00	3754.00	2252.00	944.00	2470.00	2333.00	1716.00	2925.00	490.00	466.00	1556.00	427.00	2081.00	3032.00	4247.00	3109.00	3656.00	1888.00	2254.00	1158.00	1871.00	2590.00	3090.00	2246.00	4454.00	1601.00	2285.00	2381.00	1053.00	1175.00	1621.00	1479.00	1039.00	4293.00	1633.00	4704.00	1763.00	2111.00	1113.00	2251.00	4769.00	2503.00	4341.00	4739.00	1689.00	1605.00	2736.00	2280.00	2417.00
SMAD2	2147.00	11839.00	10488.00	2514.00	8602.00	4846.00	3973.00	5259.00	6921.00	1784.00	4460.00	1766.00	5617.00	3844.00	5475.00	7177.00	12502.00	3646.00	3908.00	6247.00	3360.00	7033.00	6435.00	4196.00	11947.00	3623.00	5309.00	6591.00	5450.00	3935.00	3387.00	3214.00	1968.00	9808.00	4826.00	8709.00	4882.00	6725.00	2755.00	3330.00	3618.00	9048.00	4646.00	11430.00	7285.00	4200.00	10549.00	7830.00	6203.00
SMAD3	2257.00	3929.00	3703.00	1442.00	1417.00	3152.00	1172.00	3136.00	2757.00	1240.00	2548.00	1226.00	3229.00	4416.00	8141.00	7518.00	4081.00	2217.00	1596.00	772.00	4673.00	2892.00	3620.00	2802.00	8455.00	1398.00	2404.00	2486.00	2204.00	850.00	1722.00	3068.00	4098.00	6786.00	1763.00	3926.00	1918.00	8949.00	1285.00	3009.00	1275.00	1853.00	823.00	8364.00	941.00	2556.00	3590.00	3410.00	4612.00
MUS81	971.00	1729.00	1796.00	843.00	838.00	1137.00	1005.00	1775.00	2002.00	711.00	1273.00	1257.00	1946.00	1389.00	2238.00	987.00	961.00	1410.00	682.00	1286.00	1873.00	971.00	1808.00	985.00	934.00	839.00	1880.00	1608.00	1141.00	859.00	987.00	1248.00	1312.00	1364.00	812.00	1706.00	794.00	1374.00	267.00	1421.00	867.00	1256.00	932.00	2353.00	1271.00	1251.00	1016.00	1016.00	2257.00
AMMECR1L	910.00	3499.00	3034.00	1110.00	2778.00	1868.00	1543.00	2076.00	1160.00	931.00	2550.00	821.00	2507.00	3043.00	4013.00	2377.00	2726.00	1273.00	1656.00	2323.00	1478.00	2849.00	3341.00	1436.00	3499.00	1017.00	3048.00	2216.00	3198.00	1530.00	1758.00	1370.00	1224.00	3623.00	1728.00	4552.00	1386.00	2425.00	1294.00	1719.00	2664.00	2122.00	2492.00	2682.00	4131.00	1556.00	2514.00	3771.00	2546.00
TMPRSS11A	0.00	24.00	0.00	1.00	1.00	0.00	42.00	0.00	0.00	2.00	0.00	1.00	0.00	22.00	1.00	0.00	0.00	0.00	0.00	0.00	0.00	0.00	0.00	0.00	0.00	0.00	2.00	0.00	2.00	0.00	0.00	0.00	2.00	0.00	0.00	5.00	0.00	0.00	0.00	0.00	1.00	0.00	0.00	0.00	0.00	0.00	1.00	13.00	0.00
TMPRSS11B	0.00	0.00	0.00	6.00	0.00	0.00	0.00	0.00	0.00	0.00	0.00	0.00	0.00	0.00	0.00	11.00	0.00	0.00	0.00	0.00	0.00	0.00	0.00	0.00	0.00	0.00	0.00	0.00	0.00	0.00	0.00	0.00	0.00	0.00	0.00	0.00	0.00	0.00	0.00	0.00	0.00	0.00	0.00	0.00	0.00	0.00	1.00	0.00	0.00
IGF2R	2982.00	26494.00	24508.00	5171.00	19128.00	7207.00	11551.00	8858.00	2179.00	636.00	6209.00	1462.00	13789.00	11187.00	15742.00	10902.00	6578.00	8547.00	3972.00	10344.00	7017.00	3672.00	12758.00	6749.00	12251.00	4394.00	9338.00	9350.00	10086.00	4925.00	7895.00	3673.00	5294.00	6814.00	7603.00	14705.00	3559.00	8617.00	2325.00	7050.00	10484.00	16534.00	12447.00	27239.00	11225.00	3998.00	14194.00	9486.00	8912.00
TMPRSS11F	0.00	2.00	2.00	1.00	3.00	0.00	14.00	0.00	0.00	0.00	0.00	0.00	0.00	4.00	0.00	1.00	0.00	0.00	1.00	0.00	0.00	1.00	0.00	0.00	0.00	0.00	0.00	0.00	1.00	0.00	0.00	0.00	1.00	0.00	1.00	1.00	0.00	0.00	0.00	0.00	0.00	0.00	0.00	0.00	1.00	0.00	0.00	17.00	0.00
ABHD14B	4243.00	1342.00	8186.00	3045.00	6728.00	4720.00	10526.00	7231.00	2688.00	11752.00	4789.00	6114.00	5064.00	4063.00	2851.00	4201.00	8579.00	3550.00	2560.00	4890.00	5563.00	4780.00	5714.00	2484.00	1998.00	2488.00	3191.00	3888.00	3042.00	3587.00	5027.00	3718.00	2096.00	7359.00	2277.00	8256.00	3306.00	7095.00	2189.00	5259.00	1098.00	6000.00	8152.00	2797.00	3032.00	7351.00	4942.00	1784.00	4930.00
RAD21L1	0.00	19.00	28.00	0.00	68.00	2.00	34.00	1.00	1.00	0.00	0.00	0.00	24.00	2.00	5.00	1.00	0.00	0.00	0.00	0.00	1.00	0.00	4.00	0.00	4.00	0.00	0.00	0.00	0.00	0.00	3.00	0.00	0.00	0.00	0.00	0.00	10.00	0.00	0.00	0.00	0.00	1.00	0.00	0.00	0.00	0.00	1.00	9.00	0.00
SLC36A4	204.00	603.00	695.00	328.00	1295.00	757.00	816.00	209.00	488.00	70.00	164.00	200.00	304.00	217.00	793.00	381.00	339.00	235.00	127.00	330.00	500.00	216.00	784.00	253.00	599.00	722.00	250.00	224.00	319.00	58.00	76.00	408.00	196.00	279.00	260.00	451.00	275.00	181.00	147.00	273.00	363.00	1190.00	940.00	91.00	868.00	108.00	1440.00	775.00	349.00
SLC36A3	0.00	0.00	0.00	5.00	0.00	0.00	0.00	1.00	0.00	0.00	0.00	0.00	0.00	0.00	0.00	0.00	0.00	0.00	0.00	0.00	0.00	0.00	0.00	0.00	1.00	0.00	0.00	0.00	0.00	0.00	0.00	0.00	2.00	0.00	0.00	0.00	0.00	0.00	0.00	1.00	0.00	3.00	0.00	0.00	0.00	0.00	0.00	0.00	0.00
CKS1B	350.00	2865.00	6005.00	721.00	1698.00	2336.00	6470.00	998.00	5976.00	1886.00	2156.00	2175.00	769.00	1435.00	2440.00	1326.00	3227.00	582.00	852.00	3532.00	2257.00	1906.00	4910.00	1776.00	3228.00	4703.00	1665.00	1761.00	2174.00	1304.00	2592.00	1070.00	931.00	4715.00	1472.00	1856.00	1184.00	1150.00	481.00	717.00	3950.00	5646.00	3059.00	2465.00	5431.00	1303.00	4913.00	7603.00	1737.00
SLC36A1	357.00	1477.00	1829.00	190.00	1308.00	918.00	1384.00	733.00	544.00	101.00	1923.00	222.00	1571.00	1187.00	1049.00	775.00	811.00	921.00	515.00	1239.00	369.00	453.00	1268.00	589.00	2946.00	723.00	1429.00	428.00	1301.00	514.00	584.00	288.00	807.00	1595.00	1153.00	1151.00	591.00	1163.00	507.00	660.00	771.00	1731.00	1894.00	1392.00	1703.00	188.00	3137.00	2075.00	1033.00
LXN	435.00	489.00	688.00	511.00	582.00	1764.00	281.00	818.00	1552.00	605.00	412.00	220.00	828.00	3879.00	1143.00	925.00	281.00	786.00	401.00	290.00	1182.00	317.00	1486.00	686.00	331.00	1491.00	891.00	205.00	754.00	505.00	1180.00	473.00	331.00	1309.00	745.00	517.00	937.00	1402.00	488.00	731.00	349.00	2436.00	367.00	1444.00	1019.00	838.00	9244.00	417.00	838.00
C14orf115	0.00	0.00	0.00	7.00	0.00	0.00	12.00	1.00	4.00	0.00	0.00	3.00	5.00	14.00	0.00	0.00	0.00	1.00	0.00	7.00	0.00	0.00	0.00	0.00	0.00	0.00	0.00	0.00	0.00	0.00	0.00	0.00	0.00	0.00	1.00	0.00	0.00	0.00	0.00	0.00	0.00	0.00	0.00	0.00	4.00	0.00	1.00	0.00	0.00
RNF112	24.00	17.00	5.00	10.00	3.00	7.00	20.00	46.00	94.00	13.00	11.00	16.00	48.00	226.00	11.00	10.00	0.00	24.00	9.00	4.00	9.00	8.00	17.00	18.00	8.00	16.00	21.00	3.00	7.00	8.00	35.00	1.00	12.00	25.00	7.00	7.00	10.00	6.00	4.00	28.00	82.00	6.00	16.00	7.00	14.00	6.00	39.00	9.00	36.00
ERICH1	431.00	400.00	641.00	210.00	2653.00	583.00	892.00	476.00	304.00	230.00	432.00	143.00	883.00	913.00	563.00	566.00	303.00	550.00	138.00	277.00	492.00	564.00	494.00	488.00	448.00	443.00	696.00	222.00	588.00	214.00	398.00	660.00	353.00	415.00	321.00	530.00	367.00	510.00	129.00	634.00	197.00	471.00	306.00	673.00	806.00	308.00	997.00	240.00	802.00
C14orf119	1003.00	4905.00	3385.00	1389.00	4016.00	2231.00	2384.00	2921.00	3037.00	2781.00	2941.00	2745.00	2494.00	3960.00	3184.00	3138.00	4539.00	1800.00	1564.00	1680.00	2804.00	1326.00	6378.00	1743.00	4763.00	2241.00	2240.00	3295.00	2583.00	2096.00	2862.00	1833.00	1351.00	4568.00	3188.00	5144.00	3437.00	3826.00	1487.00	2443.00	1601.00	2532.00	4572.00	5414.00	2197.00	3825.00	4849.00	1928.00	4296.00
ART1	0.00	0.00	0.00	3.00	8.00	0.00	0.00	9.00	0.00	0.00	0.00	0.00	2.00	3.00	6.00	4.00	0.00	0.00	2.00	0.00	0.00	0.00	0.00	23.00	0.00	1.00	0.00	0.00	13.00	1.00	0.00	0.00	0.00	0.00	0.00	3.00	0.00	0.00	0.00	0.00	1.00	0.00	112.00	3.00	0.00	0.00	1.00	2.00	16.00
ART3	10.00	3.00	1.00	1.00	3.00	9.00	5.00	7.00	1316.00	0.00	2.00	1.00	11.00	1.00	4.00	9.00	0.00	2.00	2.00	452.00	2.00	1.00	13.00	117.00	4.00	77.00	3.00	2.00	2.00	1.00	0.00	0.00	4.00	4.00	1.00	2.00	2.00	2.00	0.00	16.00	3.00	10.00	6.00	142.00	168.00	1.00	186.00	4.00	7.00
HERC2P2	2590.00	3141.00	2649.00	1980.00	1115.00	572.00	2140.00	2747.00	1262.00	249.00	1975.00	273.00	2162.00	5472.00	1517.00	1193.00	1107.00	2018.00	787.00	2740.00	1809.00	1538.00	1545.00	1210.00	2232.00	405.00	1965.00	1677.00	2383.00	502.00	465.00	1442.00	2138.00	2497.00	1498.00	2077.00	891.00	1005.00	691.00	2554.00	1453.00	1478.00	270.00	2683.00	605.00	998.00	2293.00	2718.00	1851.00
ART5	20.00	3.00	4.00	4.00	32.00	19.00	3.00	58.00	15.00	55.00	16.00	28.00	34.00	28.00	50.00	18.00	7.00	51.00	10.00	0.00	4.00	10.00	11.00	45.00	5.00	27.00	42.00	2.00	30.00	9.00	13.00	2.00	26.00	7.00	12.00	32.00	28.00	11.00	16.00	55.00	27.00	11.00	1.00	11.00	17.00	22.00	55.00	13.00	29.00
ART4	3.00	0.00	2.00	2.00	0.00	1.00	3.00	6.00	1.00	0.00	2.00	0.00	60.00	310.00	8.00	27.00	0.00	9.00	5.00	4.00	3.00	28.00	2.00	10.00	13.00	2.00	8.00	0.00	9.00	0.00	4.00	0.00	3.00	5.00	1.00	19.00	7.00	7.00	3.00	10.00	14.00	7.00	116.00	2.00	1.00	6.00	14.00	3.00	10.00
HMGCLL1	6.00	10.00	11.00	42.00	2.00	364.00	3.00	31.00	83.00	55.00	564.00	27.00	50.00	274.00	306.00	97.00	426.00	56.00	388.00	0.00	0.00	619.00	4.00	43.00	41.00	36.00	95.00	79.00	186.00	150.00	1.00	62.00	6.00	8.00	5.00	10.00	5.00	26.00	2.00	26.00	2.00	17.00	3.00	25.00	215.00	519.00	143.00	31.00	24.00
TCEA2	679.00	1398.00	1229.00	791.00	208.00	2035.00	366.00	1412.00	1098.00	4023.00	1364.00	2514.00	944.00	1094.00	986.00	554.00	523.00	924.00	333.00	350.00	795.00	1863.00	2402.00	522.00	341.00	763.00	849.00	1072.00	582.00	403.00	644.00	1090.00	1054.00	285.00	755.00	865.00	1101.00	931.00	262.00	1063.00	535.00	444.00	552.00	1139.00	701.00	1240.00	328.00	388.00	1656.00
TCEA3	959.00	5568.00	8375.00	2732.00	1513.00	3238.00	7581.00	5174.00	10352.00	14905.00	6048.00	5380.00	2341.00	5958.00	2129.00	3087.00	2254.00	3018.00	2777.00	2392.00	10297.00	5420.00	4179.00	2557.00	531.00	1096.00	5278.00	4288.00	3395.00	2403.00	4028.00	4766.00	1346.00	2818.00	1772.00	7402.00	5278.00	2744.00	1567.00	3159.00	1651.00	4092.00	1811.00	4709.00	1573.00	5938.00	1309.00	4029.00	6732.00
TCEA1	1580.00	12404.00	11173.00	2061.00	8718.00	2285.00	4184.00	3850.00	2411.00	2143.00	4397.00	3000.00	3475.00	3808.00	7125.00	4474.00	17409.00	2584.00	2259.00	14272.00	4904.00	7716.00	5318.00	1928.00	11892.00	5346.00	5491.00	4278.00	3008.00	8897.00	4795.00	4653.00	2378.00	5129.00	2494.00	12553.00	4208.00	8671.00	2541.00	2616.00	3099.00	18733.00	8499.00	5800.00	5566.00	6087.00	10413.00	6185.00	3443.00
MGC57346	164.00	721.09	2094.91	240.73	411.00	701.73	551.36	513.00	893.67	321.96	93.97	115.00	579.24	843.46	1086.81	487.97	687.00	389.83	159.74	404.00	844.00	378.88	390.00	210.78	1840.54	228.00	743.65	301.00	657.59	233.48	383.43	436.00	224.00	696.00	249.53	675.00	226.68	515.72	213.00	395.00	376.40	837.00	520.32	690.39	636.74	279.43	509.00	985.00	662.39
COX4I2	212.00	58.00	40.00	22.00	33.00	242.00	89.00	104.00	49.00	360.00	79.00	232.00	98.00	58.00	96.00	136.00	50.00	114.00	36.00	14.00	27.00	45.00	75.00	114.00	15.00	90.00	43.00	31.00	20.00	16.00	57.00	14.00	41.00	53.00	72.00	95.00	169.00	68.00	32.00	264.00	54.00	50.00	15.00	36.00	19.00	66.00	28.00	19.00	55.00
COX4I1	7914.00	10058.00	8110.00	7217.00	11562.00	14484.00	14006.00	9247.00	16578.00	54758.00	10503.00	15934.00	9035.00	10478.00	9148.00	9285.00	2991.00	7984.00	4361.00	13467.00	6522.00	6631.00	16076.00	7661.00	2238.00	18308.00	9829.00	6832.00	5550.00	3309.00	5013.00	11123.00	6140.00	9362.00	5196.00	6313.00	18076.00	8304.00	2651.00	9563.00	7899.00	8995.00	6709.00	12530.00	11906.00	14663.00	12170.00	2937.00	6952.00
BFAR	1682.00	5215.00	6531.00	1664.00	5007.00	4256.00	4329.00	3513.00	2890.00	1604.00	2930.00	2532.00	3545.00	5036.00	4788.00	3731.00	5035.00	2297.00	2494.00	2834.00	5549.00	3462.00	5725.00	2243.00	4703.00	4222.00	3297.00	3960.00	6450.00	5766.00	4410.00	3273.00	2131.00	6061.00	3820.00	9273.00	2873.00	6745.00	2053.00	2882.00	3097.00	6171.00	5000.00	6089.00	7123.00	3075.00	5132.00	5016.00	3354.00
AIMP1	1377.02	6267.26	5953.50	1621.48	3279.17	5118.98	4532.75	3560.57	2101.00	3632.00	3121.45	2006.00	3082.83	4385.40	6782.13	3655.47	7956.08	2167.38	1869.26	3337.21	4685.74	5600.21	4152.67	1803.04	4388.07	2892.50	3187.18	3362.69	2022.76	2095.81	2255.60	2777.00	1125.27	5716.38	1395.00	5971.95	2603.87	2379.18	1504.00	2030.42	2792.84	6084.39	3233.95	5782.15	6224.84	3230.82	5118.69	26453.70	2870.41
SNORD115-13	0.00	0.00	0.00	0.00	0.00	0.00	0.00	0.00	0.00	0.00	0.00	0.00	0.00	0.00	0.00	0.00	0.00	0.00	0.00	0.00	0.00	0.00	0.00	0.00	0.00	0.00	0.00	0.00	0.00	0.00	0.00	0.00	0.00	0.00	0.00	0.00	0.00	0.00	0.00	1.00	0.00	0.00	0.00	0.00	0.00	0.00	0.00	0.00	0.00
EDA	139.00	211.00	254.00	364.00	190.00	160.00	421.00	188.00	122.00	27.00	127.00	73.00	324.00	715.00	67.00	118.00	29.00	169.00	27.00	24.00	41.00	42.00	40.00	70.00	214.00	54.00	238.00	63.00	86.00	41.00	169.00	44.00	119.00	112.00	106.00	240.00	119.00	123.00	86.00	142.00	122.00	111.00	78.00	36.00	353.00	105.00	132.00	261.00	198.00
OR6P1	0.00	0.00	0.00	3.00	0.00	0.00	0.00	0.00	0.00	0.00	0.00	0.00	0.00	0.00	0.00	0.00	0.00	0.00	0.00	0.00	0.00	0.00	0.00	0.00	0.00	0.00	0.00	0.00	0.00	0.00	0.00	0.00	0.00	0.00	0.00	0.00	0.00	0.00	0.00	0.00	0.00	0.00	0.00	0.00	0.00	0.00	0.00	0.00	0.00
CCDC116	9.00	8.00	5.00	11.00	9.00	2.00	15.00	5.00	3.00	5.00	7.00	11.00	20.00	22.00	11.00	2.00	4.00	11.00	4.00	4.00	9.00	2.00	10.00	7.00	4.00	2.00	19.00	5.00	6.00	2.00	9.00	4.00	3.00	5.00	6.00	11.00	9.00	10.00	1.00	9.00	2.00	1.00	1.00	14.00	16.00	3.00	5.00	10.00	4.00
CCDC117	701.00	5254.00	10220.00	2487.00	4133.00	2992.00	4892.00	1610.00	1118.00	1175.00	3358.00	818.00	2120.00	3469.00	7658.00	2458.00	52759.00	1503.00	2709.00	2012.00	5383.00	31242.00	7236.00	1647.00	5355.00	2295.00	2282.00	2904.00	3130.00	2011.00	3947.00	982.00	1967.00	11300.00	1945.00	3957.00	1698.00	4025.00	1622.00	1449.00	3846.00	15383.00	4001.00	4636.00	1968.00	2799.00	9444.00	6964.00	2993.00
CCDC114	31.00	165.00	204.00	32.00	18.00	286.00	276.00	70.00	82.00	491.00	153.00	327.00	21.00	16.00	194.00	40.00	73.00	91.00	48.00	22.00	304.00	218.00	51.00	5.00	41.00	2.00	142.00	193.00	84.00	204.00	177.00	258.00	154.00	57.00	94.00	101.00	28.00	60.00	13.00	171.00	5.00	45.00	36.00	71.00	11.00	64.00	24.00	39.00	20.00
CCDC115	1284.00	2893.00	2272.00	1625.00	2822.00	2897.00	2206.00	3424.00	2276.00	2538.00	2906.00	1773.00	2565.00	4107.00	2493.00	2738.00	2793.00	2042.00	1491.00	3001.00	2268.00	4689.00	3769.00	1630.00	1269.00	1519.00	3016.00	2012.00	3485.00	2581.00	1766.00	2419.00	1749.00	1858.00	2342.00	5011.00	2924.00	3243.00	923.00	2313.00	1699.00	1309.00	3376.00	4608.00	1986.00	3987.00	2890.00	2242.00	2344.00
CCDC112	212.00	1203.00	821.00	540.00	631.00	822.00	524.00	630.00	376.00	191.00	495.00	135.00	452.00	769.00	1222.00	502.00	1269.00	362.00	540.00	386.00	745.00	545.00	954.00	405.00	1319.00	396.00	694.00	769.00	836.00	548.00	621.00	930.00	388.00	835.00	746.00	1144.00	758.00	1115.00	349.00	255.00	894.00	827.00	403.00	889.00	2395.00	645.00	1444.00	1014.00	667.00
CCDC113	121.00	4326.00	1854.00	1046.00	573.00	1332.00	932.00	1017.34	190.00	702.00	395.00	209.76	463.54	998.00	1765.00	773.45	729.00	249.00	1755.00	995.00	1374.00	1316.00	463.00	258.00	608.00	502.00	1630.00	1542.00	685.00	599.00	1511.00	1819.00	598.00	1251.00	765.00	1727.00	959.00	477.00	434.00	472.00	685.00	2019.00	1395.00	2650.00	1157.00	644.00	225.00	236.00	1312.00
CCDC110	9.00	446.00	107.00	151.00	236.00	292.00	63.00	328.00	54.00	175.00	172.00	82.00	130.00	246.00	244.00	75.00	351.00	46.00	126.00	73.00	532.00	188.00	76.00	71.00	139.00	46.00	141.00	244.00	132.00	204.00	185.00	256.00	21.00	179.00	108.00	860.00	226.00	47.00	86.00	79.00	385.00	393.00	29.00	523.00	76.00	206.00	295.00	558.00	296.00
CCDC111	186.08	871.66	947.08	355.34	480.42	402.57	800.11	847.12	122.35	335.11	580.54	203.92	730.31	648.23	1101.38	608.46	1946.43	483.93	341.19	379.30	806.79	1137.30	782.84	306.73	670.07	264.04	543.60	588.87	444.53	333.21	680.66	259.55	214.61	901.44	351.65	1580.86	314.57	481.11	228.18	412.71	585.33	1231.14	1108.89	1448.70	285.17	591.03	1560.19	1236.29	528.00
C16orf61	268.93	1149.62	1594.10	524.99	1653.12	829.96	1526.28	408.44	1014.50	1388.15	652.22	611.58	489.37	661.01	1305.21	491.34	870.88	328.50	286.14	1697.87	712.97	848.20	2002.68	489.24	1202.80	1209.50	667.19	347.24	629.87	334.00	436.10	502.27	367.34	1460.26	425.91	740.57	658.56	679.88	163.00	421.99	1255.12	1104.41	1312.22	877.59	1891.01	593.40	2274.86	686.71	394.88
LEO1	599.00	3322.00	4755.00	2017.00	1343.00	1772.00	3653.00	3023.00	544.00	1944.00	2536.00	974.00	1767.00	4213.00	3579.00	2836.00	2177.00	1418.00	1771.00	3424.00	2616.00	4027.00	5180.00	2059.00	1999.00	1068.00	1623.00	2515.00	1357.00	1611.00	1887.00	2459.00	868.00	3558.00	2033.00	7568.00	1928.00	2127.00	1261.00	1321.00	1093.00	3061.00	1944.00	4652.00	4105.00	2666.00	2793.00	3781.00	2655.00
ATP1A4	35.00	5.00	2.00	3.00	354.00	35.00	77.00	94.00	0.00	4.00	855.00	25.00	129.00	341.00	3.00	492.00	16.00	8.00	39.00	0.00	44.00	7.00	88.00	93.00	54.00	7.00	164.00	40.00	111.00	10.00	5.00	29.00	41.00	1.00	32.00	130.00	132.00	10.00	1.00	62.00	4.00	24.00	0.00	46.00	4.00	372.00	7.00	0.00	8.00
ATP1A3	17.00	492.00	723.00	1268.00	32.00	1471.00	675.00	14.00	272.00	8.00	10.00	3.00	105.00	412.00	33.00	203.00	2.00	27.00	3.00	50.00	402.00	20.00	243.00	87.00	81.00	64.00	195.00	22.00	28.00	5.00	2.00	38.00	440.00	12.00	18.00	16.00	69.00	25.00	7.00	84.00	25.00	201.00	487.00	483.00	741.00	12.00	138.00	2693.00	69.00
ATP1A2	377.00	20.00	3.00	85.00	1297.00	79.00	101.00	214.00	4.00	76.00	335.00	21.00	450.00	135.00	59.00	291.00	7.00	169.00	52.00	2.00	6.00	34.00	21.00	73.00	55.00	26.00	850.00	24.00	20.00	39.00	16.00	2.00	205.00	114.00	21.00	255.00	93.00	109.00	1498.00	343.00	76.00	32.00	25.00	2.00	6.00	147.00	7.00	17.00	94.00
ATP1A1	14303.00	44238.94	97332.92	32982.95	84802.89	42572.95	30864.97	39875.87	46816.97	22466.94	81499.91	11083.85	35488.84	52327.97	24121.95	51698.94	23663.98	25845.91	23323.98	55358.95	19583.93	35868.96	35171.99	45662.97	17159.99	21132.99	24607.97	32285.98	18010.95	13418.94	22708.93	20896.90	15008.99	29168.95	26176.98	55376.95	19844.97	26067.96	21370.97	24087.97	24665.98	53221.99	55883.99	76809.91	55812.96	35194.91	51712.96	54103.93	75070.97
MGRN1	2672.00	8209.00	6151.00	2689.00	4726.00	9146.00	6994.00	5694.00	1918.00	2950.00	6476.00	4808.00	5834.00	6150.00	5524.00	5485.00	3975.00	3770.00	2741.00	2920.00	6393.00	3889.00	5765.00	3667.00	4396.00	2215.00	5512.00	6001.00	8695.00	6944.00	4177.00	3536.00	4560.00	6449.00	4525.00	10827.00	3684.00	9886.00	2342.00	5876.00	2655.00	4274.00	8189.00	8663.00	5260.00	3794.00	3713.00	7390.00	6388.00
TCP1	2917.01	25767.52	31592.61	7518.97	16321.37	18779.89	13130.63	8859.72	8525.88	3227.57	9843.63	5261.85	7113.25	12541.77	17794.51	10636.74	13827.61	5110.98	3466.55	26931.29	13911.01	4130.28	18244.48	6714.36	17995.89	8905.68	7077.97	10879.02	6427.08	9340.00	5773.74	7539.14	6108.27	13149.80	7040.85	15867.89	4623.32	10221.74	2688.73	5129.25	13649.29	23367.53	14058.80	23058.24	20709.71	7557.56	12262.53	11408.37	5328.75
CRTAP	9119.00	11353.00	15997.00	4188.00	14086.00	6784.00	11107.00	11760.00	4280.00	7604.00	6099.00	6457.00	14317.00	12499.00	11584.00	10112.00	10977.00	9568.00	3607.00	7435.00	8836.00	9728.00	10189.00	6509.00	7416.00	7882.00	12612.00	12631.00	7479.00	5468.00	10191.00	5424.00	5589.00	13337.00	9401.00	20497.00	6926.00	9525.00	5065.00	9294.00	8214.00	15923.00	7905.00	9502.00	9432.00	8581.00	12131.00	9765.00	10590.00
SPHK2	433.05	985.03	885.29	667.00	429.10	1680.11	606.27	1149.11	938.70	1855.62	1250.03	1057.76	1078.04	1246.56	863.06	593.10	425.16	998.08	333.07	472.14	1310.15	1567.34	868.13	509.16	246.02	490.05	621.92	886.36	909.21	611.00	1006.47	804.01	845.00	450.04	612.07	810.06	728.34	1243.01	256.00	1276.16	464.05	711.32	353.00	1491.26	831.12	1006.11	375.15	685.00	1107.17
SPHK1	517.59	916.42	907.47	323.76	486.82	1962.96	1406.12	1325.90	1567.48	893.00	531.65	2947.00	1384.26	354.00	1446.60	682.59	120.45	1442.84	531.76	408.23	308.79	461.87	793.07	827.00	95.78	1180.19	1155.28	652.68	898.38	453.83	756.29	50.08	1019.38	625.07	1296.48	703.13	1268.02	1781.20	307.34	1382.22	402.22	501.22	1666.87	592.04	524.52	441.86	787.06	165.29	552.51
DPT	5998.00	514.00	889.00	699.00	4051.00	743.00	454.00	2634.00	407.00	799.00	1740.00	2101.00	13408.00	20352.00	1609.00	2924.00	41.00	3163.00	494.00	226.00	984.00	1243.00	1863.00	778.00	297.00	1157.00	1281.00	217.00	794.00	1759.00	724.00	22.00	2072.00	505.00	911.00	1298.00	2544.00	8984.00	1731.00	3849.00	857.00	178.00	3013.00	720.00	248.00	1577.00	2710.00	303.00	1064.00
BPESC1	1.00	0.00	0.00	7.00	0.00	0.00	0.00	0.00	1.00	0.00	0.00	1.00	0.00	0.00	0.00	1.00	0.00	0.00	0.00	1.00	0.00	0.00	0.00	0.00	0.00	0.00	0.00	0.00	0.00	0.00	0.00	0.00	0.00	0.00	0.00	0.00	0.00	0.00	0.00	0.00	0.00	0.00	0.00	0.00	1.00	0.00	0.00	0.00	0.00
IPO11	586.16	3115.24	5081.21	891.14	2633.89	1334.84	1486.95	1842.36	854.00	639.00	1729.17	860.00	2009.06	2178.83	2339.35	2288.11	3150.00	1244.90	1631.24	936.00	1081.00	3124.35	1984.25	1505.82	6401.94	989.48	1382.77	2010.15	2197.20	1400.29	1918.00	1402.44	602.00	4072.00	1210.00	4208.00	840.64	1869.00	1085.14	1337.10	2446.00	5150.00	3002.00	3560.72	2781.00	1105.43	2163.39	1832.00	2351.07
CUEDC2	1351.00	2945.00	2221.00	2168.00	744.00	2588.00	1372.00	1696.00	2305.00	8365.00	3373.00	4585.00	1976.00	2358.00	2485.00	2002.00	1067.00	1636.00	613.00	2398.00	2978.00	3868.00	3400.00	1407.00	836.00	2755.00	2292.00	2729.00	1757.00	1541.00	2282.00	2281.00	1562.00	1524.00	2041.00	2908.00	2633.00	2694.00	814.00	1976.00	2227.00	2229.00	1243.00	2201.00	2295.00	3220.00	1798.00	1151.00	2391.00
SP9	0.00	0.00	1.00	1.00	0.00	1.00	0.00	1.00	0.00	0.00	0.00	0.00	3.00	1.00	0.00	1.00	0.00	0.00	0.00	0.00	0.00	0.00	0.00	0.00	0.00	0.00	3.00	0.00	0.00	1.00	0.00	0.00	0.00	0.00	0.00	0.00	0.00	0.00	1.00	23.00	1.00	0.00	0.00	0.00	0.00	0.00	0.00	0.00	1.00
CPEB4	1110.00	9828.00	2523.00	1867.00	4889.00	1940.00	4387.00	4048.00	828.00	829.00	17087.00	369.00	6077.00	2944.00	3369.00	10768.00	17052.00	2250.00	2266.00	2797.00	6968.00	10778.00	2944.00	2036.00	3667.00	819.00	4076.00	3713.00	1672.00	1614.00	2507.00	2560.00	1015.00	2829.00	1949.00	8298.00	1207.00	2978.00	2398.00	2445.00	3788.00	6592.00	2980.00	11509.00	1705.00	2235.00	7314.00	3320.00	4442.00
CPEB1	13.00	13.00	3.00	10.00	11.00	5.00	22.00	39.00	13.00	1.00	29.00	3.00	67.00	44.00	25.00	88.00	2.00	67.00	6.00	0.00	14.00	52.00	10.00	19.00	21.00	10.00	61.00	11.00	12.00	20.00	44.00	7.00	17.00	31.00	24.00	57.00	17.00	67.00	15.00	41.00	42.00	26.00	237.00	39.00	16.00	21.00	37.00	92.00	20.00
CPEB3	288.00	1042.00	1411.00	179.00	571.00	249.00	407.00	376.00	140.00	141.00	419.00	79.00	637.00	791.00	606.00	841.00	859.00	411.00	170.00	705.00	351.00	580.00	505.00	364.00	890.00	135.00	393.00	565.00	346.00	471.00	533.00	393.00	206.00	614.00	344.00	1832.00	382.00	497.00	483.00	420.00	360.00	430.00	239.00	469.00	401.00	528.00	1062.00	622.00	1115.00
CPEB2	1087.00	3397.00	5730.00	2731.00	2848.00	1011.00	4418.00	3839.00	516.00	1695.00	4717.00	598.00	7385.00	4280.00	2299.00	4816.00	5325.00	2090.00	2433.00	881.00	3442.00	12183.00	3240.00	1295.00	5920.00	463.00	3911.00	6082.00	2698.00	1332.00	625.00	2023.00	1219.00	3498.00	1292.00	6363.00	1961.00	1490.00	2067.00	3698.00	1315.00	2723.00	534.00	4478.00	1550.00	2405.00	1832.00	1636.00	2807.00
RBMXL1	508.37	4049.56	3725.04	958.34	1721.72	1304.65	2065.84	1656.72	599.55	428.15	1091.69	356.00	2455.75	2244.36	4273.81	2412.86	1834.93	1031.57	1339.12	1491.83	2023.99	1857.82	2056.04	933.41	1707.83	1459.71	1504.09	1508.47	1331.82	1231.32	1177.10	806.56	720.70	1534.68	1324.44	3616.94	1161.81	1809.88	1246.49	1155.65	1194.25	2551.15	3073.32	2999.15	2528.26	1244.70	3950.04	2087.85	1727.19
RBMXL3	0.00	0.00	0.00	2.00	0.00	0.00	0.00	0.00	0.00	0.00	0.00	0.00	0.00	0.00	0.00	0.00	0.00	0.00	0.00	0.00	0.00	0.00	0.00	0.00	0.00	0.00	0.00	0.00	0.00	0.00	0.00	0.00	0.00	0.00	0.00	0.00	0.00	0.00	0.00	0.00	0.00	0.00	0.00	0.00	0.00	0.00	0.00	0.00	0.00
SRBD1	424.00	3011.00	1690.00	736.00	1846.00	853.00	2298.00	1212.00	200.00	403.00	802.00	321.00	1351.00	1158.00	2037.00	1301.00	1547.00	880.00	1352.00	1747.00	1348.00	763.00	1709.00	994.00	1247.00	818.00	1296.00	1081.00	1153.00	703.00	2103.00	857.00	644.00	2439.00	1299.00	4522.00	1388.00	1174.00	979.00	827.00	1330.00	2770.00	3164.00	3513.00	1182.00	1347.00	2608.00	1859.00	1746.00
ABAT	2232.00	3237.00	4340.00	1696.00	1471.00	2329.00	4083.00	3391.00	41.00	801.00	287.00	2305.00	4870.00	3549.00	2479.00	3049.00	6563.00	3039.00	4589.00	201.00	524.00	2737.00	6502.00	449.00	3598.00	192.00	4207.00	4633.00	18354.00	11074.00	4420.00	6762.00	2197.00	705.00	8991.00	42640.00	4255.00	6889.00	4692.00	2186.00	354.00	2782.00	953.00	6839.00	157.00	4186.00	1069.00	1889.00	8566.00
ZNF780A	338.00	2317.00	1730.00	515.00	2072.00	1573.00	494.00	958.00	330.00	501.00	596.00	370.00	661.00	1586.00	1478.00	1062.00	872.00	555.00	725.00	1078.00	728.00	1043.00	1460.00	400.00	1820.00	411.00	575.00	664.00	920.00	582.00	675.00	676.00	337.00	1156.00	898.00	2770.00	689.00	1093.00	827.00	504.00	717.00	1533.00	986.00	1499.00	793.00	901.00	1563.00	1558.00	1093.00
ZNF780B	570.00	1661.00	1796.00	506.00	862.00	1916.00	463.00	689.00	441.00	214.00	550.00	130.00	959.00	1344.00	796.00	919.00	572.00	668.00	465.00	942.00	594.00	1539.00	1032.00	329.00	2880.00	329.00	624.00	677.00	747.00	398.00	480.00	726.00	475.00	1314.00	883.00	2704.00	557.00	861.00	609.00	687.00	520.00	1089.00	672.00	1000.00	1180.00	602.00	1379.00	969.00	864.00
FRG1	799.00	2421.00	1406.00	782.00	1195.00	1069.00	1565.00	2016.00	1443.00	2312.00	1569.00	2315.00	1704.00	2079.00	2495.00	1824.00	2845.00	1183.00	978.00	1128.00	3134.00	1512.00	3493.00	1022.00	1882.00	1324.00	1312.00	1540.00	843.00	910.00	1086.00	954.00	611.00	2355.00	1120.00	2095.00	1984.00	1745.00	936.00	1043.00	1487.00	2337.00	2665.00	3581.00	1233.00	1655.00	3358.00	1468.00	1343.00
TP53TG5	0.00	4.95	0.00	0.00	0.00	0.00	0.00	5.02	0.00	71.50	0.00	1.52	4.41	2.58	1.86	28.63	0.00	0.00	0.00	0.00	0.00	12.30	2.93	0.00	0.00	0.00	0.00	7.22	0.00	0.00	1.85	0.00	2.93	0.00	1.18	1.33	0.00	0.00	0.00	2.72	0.00	0.00	0.00	1.62	0.00	2.63	0.00	0.00	0.00
RHEBL1	51.00	97.00	64.00	11.00	11.00	73.00	60.00	31.00	165.00	20.00	34.00	28.00	30.00	52.00	185.00	93.00	87.00	35.00	16.00	218.00	188.00	58.00	357.00	38.00	27.00	114.00	30.00	20.00	65.00	51.00	32.00	66.00	53.00	142.00	24.00	21.00	68.00	62.00	5.00	46.00	46.00	55.00	135.00	121.00	66.00	29.00	138.00	115.00	44.00
SIRPA	3810.00	3332.00	4617.00	1003.00	2435.00	1534.00	9319.00	2661.00	1743.00	603.00	1464.00	890.00	4413.00	2549.00	3571.00	4071.00	1937.00	4415.00	850.00	5174.00	2489.00	2719.00	4054.00	2423.00	1823.00	6891.00	3578.00	1276.00	3723.00	968.00	1624.00	372.00	2018.00	2457.00	2547.00	4072.00	2212.00	3019.00	932.00	4262.00	1406.00	3540.00	3138.00	1900.00	12733.00	1616.00	14223.00	1583.00	2796.00
IFT80	673.98	3761.45	4243.72	598.45	1113.01	1862.97	3142.23	1534.55	1251.99	229.03	1561.46	211.34	1615.17	1050.89	2981.24	1169.66	2109.52	1110.07	1060.88	1229.31	2322.06	2001.96	1664.83	553.57	1239.35	448.24	1862.61	1237.88	1536.19	1033.42	2537.12	1587.50	813.76	2379.39	1725.44	2104.49	886.72	1488.46	878.17	970.47	1205.94	2574.16	2703.94	2223.96	1938.99	866.18	2926.60	2312.65	1355.87
IFT81	296.00	3451.00	7283.00	797.00	503.00	1497.00	1211.00	1397.00	470.00	272.00	809.00	147.00	712.00	971.00	2937.00	1006.00	1788.00	677.00	836.00	549.00	1114.00	2760.00	1300.00	377.00	2338.00	377.00	1243.00	1139.00	811.00	788.00	701.00	1243.00	656.00	1450.00	1047.00	2158.00	438.00	1042.00	528.00	497.00	872.00	2131.00	920.00	1579.00	842.00	709.00	2151.00	1854.00	1160.00
IFT88	331.00	1787.00	2512.00	806.00	1152.00	1213.00	780.00	1252.00	153.00	611.00	1284.00	352.00	1169.00	1096.00	1419.00	914.00	1216.00	918.00	883.00	591.00	832.00	1157.00	697.00	356.00	3296.00	317.00	1096.00	1918.00	688.00	1020.00	679.00	1156.00	392.00	871.00	1145.00	3040.00	858.00	1195.00	695.00	628.00	630.00	1402.00	906.00	772.00	420.00	1092.00	472.00	891.00	1215.00
C11orf92	65.00	4.00	5.00	25.00	604.00	17.00	1374.42	175.00	54.00	5.00	93.31	39.00	121.22	372.00	41.00	297.00	1.00	258.47	11.00	123.00	2.00	17.00	13.00	122.00	257.00	99.00	293.00	2.00	283.00	9.00	108.00	1.00	82.00	176.00	24.00	94.00	35.00	33.00	12.00	52.00	90.00	166.00	260.25	14.00	3.00	47.30	35.00	155.00	69.00
IL10RA	1352.00	1182.00	2175.00	397.00	1229.00	581.00	926.00	2499.00	740.00	312.00	905.00	392.00	4193.00	4574.00	1639.00	6326.00	739.00	2733.00	404.00	2245.00	2157.00	1531.00	6079.00	3130.00	770.00	1917.00	704.00	558.00	2903.00	476.00	503.00	215.00	2039.00	999.00	805.00	2025.00	1032.00	1934.00	191.00	3983.00	605.00	1816.00	444.00	758.00	1136.00	700.00	8536.00	1402.00	3795.00
POU5F1B	28.21	27.00	35.00	12.67	25.00	329.85	45.00	34.00	308.00	24.00	32.00	73.00	48.96	20.00	93.29	39.00	13.00	34.34	6.00	57.94	50.00	16.00	44.00	38.00	28.00	47.00	53.00	71.00	30.00	89.00	10.32	44.40	30.98	18.00	5.00	19.00	32.00	217.00	5.00	19.98	27.34	13.00	10.00	22.22	51.00	127.00	11.00	28.70	68.99
SP2	827.00	2881.00	3586.00	1128.00	1854.00	1798.00	2215.00	2380.00	922.00	468.00	1832.00	454.00	2842.00	2649.00	2512.00	2152.00	2353.00	1778.00	750.00	1452.00	1553.00	1499.00	2006.00	1397.00	2570.00	851.00	1925.00	1468.00	1787.00	1055.00	1487.00	828.00	1609.00	1866.00	1231.00	2357.00	969.00	1956.00	618.00	2115.00	1311.00	1931.00	1430.00	2157.00	2863.00	1011.00	1649.00	2965.00	2549.00
PNOC	14.00	3.00	6.00	5.00	76.00	58.00	19.00	39.00	9.00	8.00	14.00	17.00	132.00	217.00	24.00	67.00	1.00	127.00	10.00	68.00	41.00	16.00	83.00	83.00	3.00	148.00	16.00	0.00	9.00	18.00	32.00	1.00	10.00	12.00	16.00	14.00	15.00	214.00	4.00	76.00	8.00	28.00	10.00	7.00	3.00	2.00	200.00	13.00	27.00
CNTF	9.00	75.93	57.32	12.01	56.76	3.00	10.07	44.00	2.00	1.00	12.00	8.00	42.00	47.00	48.35	28.58	56.31	16.00	17.05	21.00	14.00	32.47	17.00	16.00	260.12	20.00	23.00	18.90	46.65	17.49	21.29	32.00	29.00	25.00	11.89	90.86	14.00	19.00	14.45	21.00	46.00	142.40	16.00	95.97	74.00	12.00	39.26	48.00	78.12
MCM10	41.00	1541.00	2685.00	115.00	493.00	254.00	1302.00	87.00	436.00	33.00	196.00	45.00	119.00	374.00	6572.00	315.00	604.00	42.00	415.00	1317.00	1236.00	671.00	1589.00	347.00	1086.00	1114.00	390.00	300.00	394.00	339.00	815.00	116.00	257.00	1453.00	69.00	195.00	80.00	131.00	15.00	67.00	1461.00	1241.00	2892.00	921.00	2576.00	64.00	1974.00	4242.00	336.00
SP4	213.00	1010.00	1652.00	221.00	468.00	1098.00	573.00	519.00	241.00	44.00	477.00	36.00	886.00	674.00	804.00	1226.00	652.00	435.00	324.00	690.00	403.00	1185.00	624.00	422.00	986.00	425.00	515.00	320.00	556.00	209.00	967.00	332.00	428.00	428.00	431.00	903.00	292.00	472.00	256.00	513.00	1031.00	1049.00	1026.00	861.00	582.00	358.00	2133.00	1895.00	626.00
ZNF221	9.00	440.00	257.00	28.00	47.00	14.00	27.00	56.00	10.00	1.00	55.00	0.00	101.00	55.00	151.00	127.00	35.00	40.00	104.00	118.00	21.00	41.00	50.00	23.00	65.00	22.00	88.00	51.00	42.00	7.00	140.00	20.00	30.00	68.00	66.00	202.00	25.00	51.00	83.00	37.00	45.00	111.00	54.00	237.00	215.00	27.00	81.00	54.00	131.00
ATG4C	172.00	3650.00	1129.00	262.00	553.00	296.00	797.00	555.00	181.00	123.00	502.00	111.00	546.00	1142.00	1162.00	580.00	983.00	449.00	332.00	711.00	733.00	395.00	822.00	343.00	697.00	402.00	417.00	570.00	404.00	347.00	602.00	184.00	275.00	573.00	390.00	1222.00	320.00	673.00	296.00	358.00	648.00	1059.00	732.00	717.00	729.00	529.00	1816.00	556.00	589.00
ATG4B	1585.00	2531.00	3553.00	1493.00	2046.00	2766.00	5180.00	3519.00	3795.00	3984.00	4071.00	4123.00	2553.00	4134.00	2233.00	2137.00	1089.00	2322.00	1268.00	2160.00	1993.00	1598.00	2784.00	1745.00	961.00	1677.00	2329.00	1890.00	2681.00	1974.00	1516.00	2003.00	2777.00	2297.00	1607.00	2824.00	2219.00	3038.00	721.00	2622.00	1172.00	1413.00	1632.00	5209.00	4074.00	2936.00	1863.00	2875.00	2155.00
ATG4A	345.00	1735.00	1108.00	651.00	1450.00	939.00	1966.00	913.00	557.00	442.00	1103.00	393.00	817.00	1805.00	1308.00	1235.00	1604.00	633.00	534.00	901.00	1315.00	853.00	1686.00	646.00	388.00	890.00	652.00	892.00	490.00	450.00	981.00	600.00	380.00	1377.00	1275.00	2194.00	690.00	1103.00	647.00	560.00	562.00	1528.00	1242.00	2270.00	1314.00	1052.00	2353.00	783.00	1097.00
THUMPD2	426.00	652.00	1429.00	253.00	451.00	404.00	962.00	750.00	941.00	458.00	593.00	408.00	601.00	962.00	741.00	453.00	905.00	541.00	265.00	884.00	437.00	513.00	602.00	392.00	695.00	351.00	519.00	493.00	313.00	409.00	625.00	351.00	380.00	833.00	643.00	1077.00	518.00	509.00	298.00	323.00	465.00	981.00	678.00	1096.00	852.00	546.00	1807.00	771.00	505.00
KLRA1	76.00	252.00	407.00	19.00	125.00	29.00	113.00	217.00	11.00	10.00	134.00	2.00	137.00	145.00	70.00	118.00	122.00	118.00	102.00	61.00	48.00	293.00	55.00	43.00	344.00	21.00	100.00	126.00	19.00	32.00	84.00	119.00	61.00	75.00	46.00	190.00	62.00	80.00	62.00	62.00	62.00	264.00	17.00	63.00	66.00	96.00	280.00	67.00	77.00
ATG4D	393.72	1214.04	672.95	970.20	498.68	1798.90	2026.53	1493.94	2224.83	2809.02	1550.38	1441.25	747.54	1375.88	943.27	896.75	989.37	639.81	380.85	1451.45	1186.57	597.87	1688.00	665.58	816.21	512.00	947.64	746.14	804.73	483.84	422.23	1543.71	896.55	777.65	747.68	1117.55	1258.31	1116.59	239.03	1212.99	2567.20	649.77	261.60	2159.04	2318.65	1263.91	826.57	1147.57	1263.82
PHOX2A	0.00	0.00	0.00	3.00	1.00	0.00	0.00	0.00	0.00	3.00	0.00	1.00	0.00	0.00	0.00	0.00	0.00	2.00	0.00	0.00	0.00	0.00	0.00	0.00	0.00	0.00	0.00	0.00	0.00	0.00	0.00	0.00	0.00	1.00	0.00	1.00	0.00	0.00	0.00	2.00	0.00	0.00	0.00	0.00	0.00	0.00	0.00	0.00	0.00
SP7	2.00	0.00	1.00	8.00	0.00	5.00	0.00	4.00	2.00	8.00	3.00	0.00	1.00	10.00	2.00	1.00	0.00	7.00	0.00	0.00	2.00	9.00	1.00	0.00	0.00	0.00	3.00	0.00	0.00	1.00	5.00	0.00	3.00	0.00	0.00	1.00	1.00	1.00	0.00	1.00	0.00	2.00	17.00	9.00	0.00	1.00	5.00	3.00	0.00
SNORD114-31	0.00	0.00	0.00	0.00	0.00	0.00	0.00	0.00	0.00	0.00	0.00	0.00	0.00	0.00	0.00	0.00	0.00	0.00	0.00	0.00	0.00	0.00	0.00	0.00	0.00	0.00	0.00	0.00	0.00	0.00	0.00	0.00	0.00	0.00	0.00	0.00	0.00	0.00	0.00	0.00	0.00	0.00	0.00	0.00	0.00	0.00	0.00	0.00	0.00
LRGUK	32.00	139.00	15.00	14.00	37.00	142.00	32.00	59.00	4.00	22.00	16.00	63.00	58.00	24.00	244.00	21.00	37.00	79.00	44.00	3.00	50.00	17.00	19.00	16.00	24.00	5.00	22.00	105.00	37.00	58.00	50.00	126.00	105.00	16.00	134.00	176.00	58.00	65.00	36.00	107.00	13.00	74.00	2.00	37.00	24.00	46.00	5.00	5.00	61.00
UPK2	5.00	21.00	23.00	3.00	12.00	4.00	199.00	3.00	16.00	4.00	123.00	16.00	3.00	14.00	47.00	5.00	9.00	1.00	3.00	3.00	2.00	0.00	14.00	8.00	7.00	16.00	7.00	2.00	12.00	8.00	23.00	1.00	7.00	37.00	2.00	1.00	9.00	2.00	0.00	1.00	12.00	3.00	434.00	47.00	3.00	5.00	45.00	15.00	4.00
FAM171B	163.00	1413.00	885.00	217.00	635.00	1489.00	657.00	919.00	469.00	27.00	711.00	165.00	820.00	2091.00	1069.00	802.00	1488.00	404.00	490.00	206.00	119.00	322.00	981.00	397.00	950.00	582.00	603.00	141.00	397.00	140.00	244.00	668.00	565.00	736.00	417.00	1470.00	356.00	248.00	227.00	1179.00	1009.00	2024.00	411.00	1190.00	3195.00	271.00	3462.00	2029.00	2881.00
CFH	3114.00	2970.00	2741.00	1079.00	4380.00	2821.00	1264.00	3769.00	808.00	429.00	1193.00	732.00	13895.00	4762.00	4737.00	3948.00	1601.00	3527.00	1671.00	2585.00	1925.00	2710.00	6364.00	4606.00	2979.00	4747.00	1825.00	900.00	1926.00	1684.00	2951.00	30.00	1736.00	4534.00	3313.00	4839.00	4541.00	5492.00	2094.00	5173.00	3176.00	4483.00	3138.00	8856.00	1559.00	640.00	20664.00	2145.00	5296.00
GPT2	827.00	5550.00	1530.00	2460.00	10267.00	2328.00	2592.00	990.00	1635.00	2049.00	1260.00	4157.00	733.00	2006.00	1104.00	1092.00	12195.00	782.00	794.00	9471.00	1355.00	2531.00	2956.00	5393.00	2138.00	6526.00	1467.00	430.00	3383.00	10544.00	855.00	1529.00	976.00	4564.00	350.00	1373.00	685.00	3769.00	1350.00	1437.00	2580.00	6845.00	2151.00	3111.00	3893.00	880.00	1369.00	637.00	2054.00
FBXO3	723.00	1997.00	2872.00	1369.00	3498.00	1149.00	1524.00	2693.00	746.00	861.00	1906.00	573.00	2480.00	4269.00	3266.00	2912.00	3319.00	1955.00	1261.00	1362.00	1314.00	2666.00	2158.00	897.00	5270.00	783.00	3322.00	2143.00	2102.00	1330.00	1657.00	1424.00	1340.00	2830.00	1584.00	5348.00	1390.00	1983.00	1856.00	1333.00	1868.00	3373.00	1355.00	4120.00	4246.00	2095.00	4560.00	4730.00	3562.00
PNP	789.00	6844.00	3520.00	794.00	8477.00	3300.00	2956.00	956.00	3430.00	582.00	1611.00	842.00	1650.00	1506.00	2461.00	1856.00	4351.00	1217.00	592.00	4206.00	3983.00	996.00	7063.00	2710.00	6033.00	4137.00	2491.00	2552.00	3247.00	962.00	1316.00	1067.00	1384.00	6221.00	1978.00	1662.00	1988.00	2403.00	514.00	3435.00	1494.00	3975.00	6171.00	2349.00	3884.00	871.00	5613.00	3375.00	3303.00
ANKFY1	1521.00	15667.00	7596.00	2705.00	9374.00	3067.00	5489.00	4814.00	1470.00	1970.00	3951.00	1446.00	7115.00	7440.00	3344.00	6610.00	4229.00	3832.00	4682.00	6351.00	5741.00	6244.00	5889.00	2972.00	4956.00	4561.00	3913.00	5535.00	4902.00	3635.00	3447.00	1433.00	2514.00	5196.00	4043.00	11126.00	2517.00	7046.00	1860.00	3551.00	3361.00	6079.00	6086.00	6178.00	4573.00	3434.00	10176.00	5915.00	4722.00
C1orf14	1.00	0.00	0.00	4.00	0.00	0.00	0.00	7.00	1.00	0.00	0.00	0.00	1.00	1.00	0.00	0.00	0.00	1.00	0.00	0.00	0.00	0.00	0.00	1.00	0.00	0.00	0.00	3.00	0.00	0.00	0.00	0.00	1.00	0.00	0.00	0.00	0.00	0.00	0.00	0.00	5.00	0.00	0.00	28.00	0.00	0.00	0.00	0.00	2.00
CFB	53033.69	122163.56	27783.03	11599.15	494.66	4536.00	15414.33	20239.69	11556.93	141928.00	29190.00	14630.00	27297.78	57423.88	39739.97	252644.62	21557.00	14946.13	29817.00	53314.21	61825.20	3506.34	122570.69	53206.86	14117.96	10450.89	30097.63	106963.00	44440.52	3006.00	30870.60	13109.91	27605.05	9539.01	57642.85	87365.97	25133.00	15819.37	6038.14	24584.40	1053.52	38576.76	3816.63	30464.48	47624.03	25508.00	98068.80	1676.26	31848.11
OR5P3	0.00	0.00	0.00	4.00	0.00	0.00	2.00	2.00	0.00	0.00	2.00	0.00	0.00	0.00	2.00	0.00	0.00	1.00	0.00	0.00	0.00	0.00	0.00	2.00	0.00	0.00	0.00	0.00	0.00	0.00	1.00	0.00	2.00	0.00	0.00	0.00	0.00	0.00	0.00	0.00	0.00	0.00	0.00	0.00	1.00	0.00	1.00	1.00	0.00
OR5P2	1.00	0.00	0.00	2.00	0.00	0.00	0.00	1.00	0.00	0.00	0.00	0.00	0.00	0.00	1.00	1.00	0.00	1.00	0.00	0.00	0.00	0.00	0.00	1.00	1.00	0.00	0.00	0.00	0.00	0.00	0.00	0.00	0.00	0.00	0.00	0.00	0.00	1.00	0.00	1.00	0.00	0.00	0.00	0.00	1.00	0.00	3.00	0.00	0.00
MLLT4	2910.00	13729.00	26770.00	3588.00	12882.00	10525.00	6246.00	6670.00	4069.00	983.00	7018.00	2014.00	9873.00	7893.00	11558.00	10879.00	11842.00	5130.00	1936.00	10482.00	70245.00	3482.00	6765.00	3807.00	11988.00	2938.00	3406.00	7748.00	5371.00	6740.00	3886.00	4395.00	4809.00	6052.00	4297.00	13509.00	3192.00	7099.00	2328.00	4524.00	5573.00	8109.00	6871.00	11861.00	13617.00	5393.00	4331.00	10610.00	6124.00
CREBBP	2643.00	17084.00	14282.00	3063.00	7704.00	9584.00	6669.00	8347.00	1842.00	1854.00	5002.00	3032.00	10497.00	9186.00	11337.00	9390.00	5923.00	6197.00	5969.00	4577.00	8524.00	6261.00	7081.00	4786.00	14403.00	2535.00	6873.00	9963.00	12248.00	9213.00	8490.00	2736.00	4899.00	8834.00	6981.00	20682.00	4456.00	15992.00	4039.00	10083.00	6840.00	8594.00	13302.00	11810.00	11648.00	4150.00	10969.00	13608.00	11916.00
PNN	4021.00	11367.00	13155.00	2523.00	3815.00	4635.00	6460.00	6188.00	4966.00	1246.00	5627.00	1511.00	5589.00	9800.00	8382.00	5273.00	3035.00	4675.00	4001.00	3581.00	5914.00	6517.00	8837.00	2652.00	6406.00	2150.00	6894.00	6573.00	5232.00	2874.00	4501.00	3341.00	4600.00	7580.00	4894.00	8907.00	3107.00	4697.00	2183.00	4405.00	4751.00	6094.00	4811.00	7852.00	7576.00	3098.00	8905.00	4590.00	6031.00
ATP6V0E1	4428.00	13140.00	10879.00	3321.00	16986.00	6230.00	18617.00	8787.00	12248.00	12402.00	14915.00	11715.00	6509.00	12565.00	9874.00	10841.00	33083.00	6390.00	2873.00	12921.00	28427.00	11895.00	20405.00	7600.00	10622.00	8289.00	6313.00	6394.00	9505.00	5319.00	4555.00	9655.00	3425.00	9387.00	8568.00	14098.00	11886.00	10115.00	5083.00	6880.00	5784.00	11467.00	9458.00	21722.00	6282.00	11171.00	15994.00	5058.00	7035.00
ATP6V0E2	1317.90	3586.97	2247.94	1749.94	1665.00	5241.43	11343.88	8510.76	3618.67	9352.97	3832.92	9053.00	3384.81	10622.88	2777.00	4307.98	3618.00	3349.65	961.98	4190.97	3427.95	5559.85	8250.97	2575.92	2769.00	4606.93	3117.98	2064.97	2185.21	4009.99	903.00	7626.99	7225.85	4381.99	1502.00	6047.99	6093.95	2425.92	1022.00	4787.61	1943.84	6592.88	1260.91	9095.84	710.00	6280.93	1443.98	3080.76	3489.94
RNF128	686.00	267.00	370.00	9.00	14.00	64.00	7306.00	423.00	25.00	14.00	790.00	253.00	199.00	10.00	158.00	335.00	189.00	263.00	88.00	41.00	20.00	23.00	97.00	162.00	47.00	171.00	154.00	29.00	41.00	253.00	203.00	391.00	395.00	100.00	186.00	921.00	93.00	38.00	580.00	268.00	101.00	15695.00	25.00	163.00	143.00	800.00	2698.00	171.00	234.00
CFP	98.00	30.00	33.00	23.00	14.00	32.00	54.00	270.00	14.00	17.00	76.00	70.00	360.00	196.00	50.00	258.00	5.00	217.00	14.00	46.00	41.00	25.00	266.00	317.00	12.00	234.00	36.00	14.00	27.00	22.00	4.00	23.00	92.00	30.00	17.00	21.00	51.00	124.00	14.00	249.00	42.00	13.00	1.00	29.00	19.00	101.00	120.00	26.00	75.00
AAAS	1098.00	2825.00	3162.00	1215.00	1464.00	3216.00	1439.00	2383.00	1360.00	2037.00	2353.00	2314.00	1749.00	1946.00	2191.00	1708.00	1435.00	1566.00	1050.00	1255.00	1530.00	2089.00	3571.00	1105.00	1815.00	1130.00	1666.00	2502.00	1723.00	1458.00	2108.00	1675.00	1509.00	2251.00	1148.00	3463.00	1908.00	2981.00	601.00	1609.00	733.00	1637.00	1799.00	2941.00	1476.00	2349.00	1400.00	4251.00	1805.00
HAMP	126.00	92.00	105.00	4.00	52.00	10.00	53.00	21.00	28.00	50.00	9.00	38.00	14.00	10.00	78.00	52.00	63.00	28.00	16.00	50.00	44.00	42.00	129.00	38.00	44.00	14.00	28.00	18.00	46.00	0.00	28.00	5.00	41.00	81.00	12.00	30.00	82.00	106.00	0.00	31.00	7.00	95.00	6.00	25.00	80.00	109.00	107.00	18.00	17.00
EDC3	1033.00	4526.00	5132.00	1115.00	1634.00	1780.00	2126.00	2736.00	2572.00	1867.00	2399.00	1411.00	2240.00	3077.00	2942.00	2676.00	2034.00	1573.00	1516.00	1068.00	2009.00	2556.00	2811.00	1697.00	2756.00	1156.00	2557.00	2548.00	1666.00	1633.00	2472.00	2155.00	1870.00	5252.00	1908.00	3351.00	1909.00	1967.00	1199.00	1796.00	1311.00	2971.00	1785.00	4601.00	2499.00	1647.00	3564.00	4458.00	3250.00
SIDT1	668.00	7120.00	4831.00	313.00	2982.00	555.00	1898.00	1541.00	97.00	3840.00	2221.00	907.00	3269.00	3586.00	3231.00	3111.00	1913.00	1817.00	1557.00	119.00	129.00	1973.00	1757.00	1323.00	8430.00	482.00	1870.00	2472.00	8532.00	591.00	2231.00	1453.00	1597.00	3046.00	2647.00	5494.00	2055.00	2485.00	1765.00	3227.00	1884.00	1099.00	9858.00	2897.00	2402.00	3674.00	1446.00	499.00	1311.00
SIDT2	2048.17	2079.91	4485.84	6041.20	7750.64	3878.64	2614.67	2942.03	1133.57	1856.32	3125.93	2323.14	4462.97	6640.26	2328.06	3392.56	3925.02	3096.32	2273.32	2187.08	1570.37	2970.62	5429.38	2264.81	3842.03	1938.41	2492.62	3111.07	4958.55	2834.50	3363.93	2167.56	1839.61	5482.63	2435.03	9418.25	3330.67	4403.21	2497.99	3914.65	1677.47	2501.57	2221.39	6223.71	2739.03	2455.33	3790.37	10111.58	5090.89
KIF21B	549.00	346.00	271.00	110.00	2312.00	158.00	830.00	666.00	79.00	23.00	509.00	38.00	1566.00	2036.00	408.00	1604.00	67.00	739.00	158.00	269.00	498.00	395.00	1095.00	654.00	414.00	759.00	220.00	200.00	836.00	91.00	169.00	19.00	2297.00	659.00	194.00	443.00	128.00	520.00	69.00	1436.00	234.00	1287.00	195.00	230.00	323.00	151.00	2343.00	729.00	447.00
PISRT1	0.00	0.00	0.00	0.00	0.00	0.00	0.00	0.00	0.00	0.00	0.00	0.00	0.00	0.00	0.00	0.00	0.00	0.00	0.00	0.00	0.00	0.00	0.00	0.00	0.00	0.00	0.00	0.00	0.00	0.00	0.00	0.00	0.00	0.00	0.00	0.00	0.00	0.00	0.00	0.00	0.00	0.00	0.00	0.00	0.00	0.00	0.00	0.00	0.00
SIX4	438.00	2356.00	2501.00	433.00	3918.00	1279.00	529.00	1423.00	255.00	252.00	3157.00	101.00	325.00	1429.00	2098.00	1608.00	2966.00	213.00	1240.00	411.00	364.00	1861.00	717.00	865.00	6016.00	477.00	484.00	591.00	2638.00	349.00	1198.00	1172.00	2857.00	2519.00	626.00	3376.00	516.00	1285.00	114.00	455.00	1251.00	1753.00	848.00	2058.00	1910.00	451.00	1273.00	1332.00	1258.00
LOC283070	581.00	1009.00	1841.00	373.00	437.00	1633.00	1303.00	1086.00	1480.00	487.00	1438.00	450.00	938.00	1407.00	3934.00	1456.00	396.00	641.00	497.00	569.00	666.00	774.00	652.00	737.00	591.00	499.00	810.00	410.00	869.00	239.00	326.00	94.00	348.00	1184.00	775.00	728.00	537.00	1057.00	176.00	623.00	1161.00	866.00	584.00	704.00	984.00	1305.00	1267.00	262.00	488.00
SIX6	2.00	1.00	0.00	1.00	0.00	0.00	0.00	0.00	1.00	0.00	0.00	0.00	0.00	1.00	0.00	0.00	0.00	0.00	0.00	0.00	0.00	0.00	0.00	0.00	0.00	0.00	1.00	0.00	0.00	0.00	0.00	0.00	0.00	2.00	0.00	1.00	0.00	2.00	0.00	1.00	0.00	0.00	0.00	0.00	7.00	0.00	0.00	0.00	0.00
SIX1	602.00	4700.00	2438.00	33.00	3356.00	4266.00	80.00	988.00	19.00	276.00	161.00	182.00	251.00	4885.00	1529.00	1190.00	1102.00	198.00	970.00	696.00	23.00	3449.00	78.00	85.00	4210.00	732.00	460.00	12.00	2380.00	42.00	2975.00	1150.00	2191.00	8727.00	280.00	5523.00	164.00	2804.00	123.00	542.00	3454.00	2640.00	58.00	208.00	1622.00	490.00	1682.00	1958.00	59.00
SIX2	233.00	432.00	1800.00	1241.00	1084.00	2325.00	140.00	46.00	110.00	1188.00	84.00	73.00	132.00	63.00	644.00	10.00	80.00	187.00	30.00	21.00	2716.00	21.00	327.00	459.00	94.00	383.00	64.00	488.00	191.00	29.00	1196.00	262.00	97.00	27.00	412.00	240.00	126.00	549.00	87.00	168.00	112.00	850.00	1470.00	40.00	1342.00	430.00	159.00	1717.00	55.00
SIX3	8.00	364.00	1461.00	1.00	2.00	4.00	280.00	12.00	35.00	0.00	1.00	5.00	6.00	6.00	18.00	5.00	1.00	28.00	0.00	3.00	12.00	0.00	1.00	0.00	0.00	88.00	12.00	2.00	1.00	2.00	35.00	1.00	244.00	4.00	3.00	7.00	15.00	7.00	1.00	89.00	3.00	493.00	11.00	81.00	773.00	54.00	95.00	12.00	9.00
CNPY4	524.00	965.00	830.00	736.00	1161.00	1283.00	816.00	886.00	1062.00	1091.00	641.00	831.00	1135.00	1031.00	1119.95	780.00	601.00	1001.00	599.00	670.00	567.00	1050.00	1676.00	627.00	214.00	1516.00	872.00	639.00	781.00	712.00	1011.00	1076.00	573.00	784.00	1371.00	1353.00	1161.00	1318.69	366.00	833.00	458.00	929.00	811.89	1344.00	511.00	926.00	966.93	614.00	666.00
NAALAD2	85.00	20.00	37.00	28.00	25.00	19.00	36.00	53.00	25.00	15.00	22.00	14.00	174.00	116.00	76.00	58.00	16.00	69.00	20.00	12.00	11.00	26.00	13.00	34.00	40.00	27.00	44.00	12.00	14.00	14.00	20.00	4.00	57.00	32.00	25.00	45.00	24.00	23.00	99.00	77.00	10.00	64.00	159.00	15.00	17.00	14.00	50.00	153.00	35.00
CNPY2	1407.00	9207.00	3514.00	3798.00	3926.00	5388.00	2512.00	3657.00	2984.00	12387.00	4444.00	5227.00	3579.00	8030.00	5381.00	2634.00	3098.00	2547.00	1866.00	2300.00	3984.00	4394.00	9890.00	2730.00	2410.00	5727.00	2621.00	4047.00	3197.00	2067.00	4087.00	3567.00	2150.00	2699.00	3174.00	5753.00	4814.00	3261.00	1120.00	2786.00	1400.00	4619.00	3164.00	7936.00	3230.00	5342.00	7907.00	2672.00	5310.00
CNPY1	0.00	0.00	0.00	2.00	0.00	0.00	4.00	0.00	0.00	0.00	0.00	5.00	0.00	1.00	1.00	0.00	0.00	0.00	0.00	0.00	0.00	0.00	0.00	0.00	0.00	0.00	0.00	3.00	0.00	0.00	0.00	2.00	0.00	0.00	0.00	0.00	2.00	0.00	1.00	0.00	0.00	0.00	0.00	0.00	0.00	0.00	0.00	0.00	0.00
COPG2	554.00	1796.00	2769.00	1242.00	775.00	701.00	1726.00	2509.00	657.00	1237.00	2742.00	1126.00	1821.00	1508.00	2378.00	3631.00	2199.00	1013.00	1668.00	2246.00	1604.00	3391.00	2313.00	489.00	2819.00	1890.00	1123.00	1794.00	515.00	1323.00	971.00	1833.00	1855.00	2678.00	1637.00	3771.00	2451.00	1027.00	393.00	1159.00	1991.00	1875.00	1671.00	3194.00	3122.00	2667.00	2144.00	2126.00	1409.00
HMG20A	1141.00	4399.00	3527.00	1089.00	2234.00	2535.00	1938.00	2836.00	1288.00	710.00	2360.00	584.00	2482.00	3013.00	3438.00	2716.00	3780.00	1565.00	1847.00	1611.00	1352.00	3429.00	2786.00	1645.00	3205.00	1552.00	2342.00	2140.00	2086.00	1719.00	2110.00	2098.00	1588.00	4096.00	2370.00	4966.00	1919.00	1945.00	1199.00	1552.00	1789.00	3153.00	1772.00	4016.00	2426.00	1702.00	5932.00	3812.00	2523.00
HMG20B	3833.00	5572.00	12416.00	3347.00	819.00	12887.00	5071.00	10947.00	7567.00	8389.00	10172.00	9662.00	5969.00	8182.00	4992.00	3713.00	2214.00	4658.00	3491.00	5940.00	6023.00	4085.00	9694.00	3323.00	3220.00	2989.00	8009.00	5732.00	4780.00	5620.00	4928.00	5594.00	4095.00	3100.00	4744.00	6304.00	5911.00	6697.00	1860.00	5734.00	4546.00	5707.00	6290.00	5802.00	3909.00	9148.00	2057.00	4160.00	7398.00
PHOSPHO2	25.00	374.03	464.78	300.00	171.81	396.19	320.00	366.58	213.00	452.00	434.39	197.98	225.40	513.72	391.10	201.00	574.00	239.00	306.50	114.00	325.00	213.69	823.71	136.00	436.68	47.00	281.42	367.44	381.23	185.49	233.89	248.00	163.00	461.46	308.00	910.36	183.00	245.47	216.46	232.00	111.94	233.00	63.00	466.17	133.57	317.00	425.48	291.00	277.00
AAGAB	1071.00	12302.00	10959.00	2696.00	4306.00	3529.00	5429.00	4645.00	2133.00	2973.00	4791.00	5407.00	3691.00	5672.00	6707.00	6396.00	9189.00	2669.00	2769.00	3003.00	4806.00	7174.00	8722.00	3841.00	7057.00	1854.00	3881.00	5397.00	3648.00	4550.00	3940.00	6574.00	1764.00	9276.00	4710.00	12235.00	3610.00	6041.00	2692.00	2329.00	2149.00	7362.00	2210.00	7968.00	2852.00	4447.00	5949.00	8839.00	5502.00
C4orf19	431.00	1073.58	314.63	144.76	15.00	37.48	533.00	387.63	132.40	110.03	49.78	503.74	29.00	260.35	2623.89	101.00	95.94	28.23	60.98	29.64	4.42	2007.55	574.34	1211.38	240.90	692.00	147.41	21.84	2290.00	21.99	70.64	595.80	283.16	849.04	258.62	1299.00	18.18	65.82	16.00	240.37	45.06	2201.00	458.00	3406.08	380.05	46.42	5836.48	23.56	882.85
C3orf79	0.00	0.00	0.00	0.00	0.00	0.00	1.00	0.00	1.00	0.00	0.00	0.00	0.00	0.00	0.00	0.00	0.00	0.00	0.00	0.00	0.00	0.00	0.00	0.00	0.00	0.00	0.00	0.00	0.00	0.00	0.00	0.00	0.00	0.00	0.00	0.00	0.00	0.00	0.00	0.00	0.00	0.00	0.00	0.00	0.00	0.00	0.00	0.00	0.00
C3orf77	0.00	0.00	0.00	12.00	0.00	0.00	0.00	0.00	0.00	0.00	0.00	0.00	0.00	0.00	0.00	0.00	0.00	0.00	0.00	0.00	0.00	0.00	0.00	0.00	0.00	0.00	0.00	0.00	0.00	0.00	0.00	0.00	0.00	0.00	0.00	0.00	0.00	0.00	0.00	0.00	0.00	0.00	0.00	0.00	0.00	0.00	0.00	0.00	0.00
C3orf75	589.00	2085.00	4164.00	853.00	1084.00	1397.00	1480.00	1279.00	875.00	2113.00	1083.00	2042.00	931.00	853.00	1560.00	1134.00	900.00	904.00	577.00	903.00	1821.00	1630.00	2050.00	574.00	435.00	1012.00	979.00	1143.00	655.00	1147.00	805.00	1137.00	473.00	1274.00	746.00	1835.00	983.00	1837.00	402.00	807.00	906.00	1771.00	540.00	1344.00	697.00	1854.00	1114.00	516.00	1203.00
C3orf74	0.00	0.00	0.00	5.00	0.00	0.00	1.00	2.00	0.00	0.00	1.00	0.00	2.00	2.00	2.00	0.00	0.00	1.00	0.00	1.00	1.00	1.00	0.00	1.00	0.00	1.00	0.00	0.00	1.00	0.00	3.00	0.00	2.00	2.00	1.00	0.00	0.00	0.00	1.00	2.00	0.00	2.00	0.00	0.00	9.00	0.00	0.00	4.00	1.00
LOC144776	0.00	0.00	0.00	5.00	0.00	0.00	0.00	0.00	0.00	0.00	0.00	0.00	0.00	0.00	0.00	0.00	0.00	0.00	0.00	0.00	0.00	0.00	0.00	0.00	0.00	0.00	0.00	0.00	0.00	0.00	0.00	0.00	0.00	0.00	0.00	0.00	0.00	0.00	0.00	0.00	0.00	0.00	0.00	0.00	0.00	0.00	4.00	0.00	0.00
C3orf72	2.00	1.00	0.00	10.00	7.00	0.00	10.00	1.00	1.00	0.00	0.00	2.00	0.00	1.00	0.00	0.00	2.00	0.00	0.00	1.00	2.00	0.00	0.00	2.00	0.00	3.00	1.00	0.00	0.00	2.00	3.00	0.00	6.00	6.00	3.00	0.00	1.00	0.00	5.00	0.00	7.00	1.00	112.00	1.00	2.00	0.00	1.00	3.00	2.00
C3orf71	73.00	56.00	49.00	71.38	85.00	116.89	124.00	100.21	58.00	192.00	114.14	193.00	100.83	58.15	136.00	44.04	142.67	103.36	30.00	119.42	152.55	144.19	120.00	35.00	14.00	47.00	51.18	75.00	46.26	44.00	84.14	85.00	46.00	123.40	49.00	148.00	84.00	99.00	29.00	111.26	23.00	158.36	54.00	67.28	37.14	211.57	54.06	35.00	64.08
C3orf70	145.00	336.00	1491.00	65.00	276.00	125.00	1404.00	293.00	263.00	10.00	98.00	343.00	365.00	278.00	120.00	309.00	123.00	155.00	314.00	133.00	59.00	55.00	1848.00	252.00	157.00	128.00	200.00	93.00	680.00	560.00	77.00	266.00	75.00	2001.00	400.00	313.00	202.00	153.00	169.00	215.00	291.00	194.00	752.00	161.00	109.00	51.00	455.00	511.00	572.00
SHOX2	245.00	130.00	183.00	24.00	625.00	302.00	735.00	355.00	109.00	17.00	103.00	64.00	667.00	445.00	253.00	207.00	50.00	343.00	189.00	119.00	58.00	132.00	144.00	74.00	100.00	99.00	282.00	76.00	83.00	49.00	125.00	4.00	168.00	269.00	218.00	280.00	269.00	282.00	189.00	260.00	116.00	302.00	410.00	149.00	134.00	51.00	379.00	277.00	190.00
ZFP82	115.00	918.00	604.00	309.00	145.00	212.00	380.00	436.00	394.00	101.00	301.00	129.00	370.00	455.00	471.00	394.00	381.00	262.00	304.00	755.00	424.00	70.00	709.00	124.00	792.00	353.00	271.00	301.00	302.00	191.00	362.00	223.00	289.00	368.00	251.00	762.00	362.00	330.00	196.00	162.00	623.00	524.00	452.00	373.00	734.00	387.00	1263.00	445.00	366.00
CHFR	888.00	2280.00	3946.00	562.00	1987.00	1068.00	2543.00	1877.00	636.00	346.00	1370.00	574.00	1852.00	2178.00	2381.00	1253.00	750.00	1076.00	752.00	1515.00	992.00	1022.00	2656.00	824.00	1277.00	1557.00	1189.00	1529.00	1362.00	765.00	1186.00	883.00	832.00	2301.00	980.00	1420.00	870.00	1268.00	402.00	1155.00	716.00	1748.00	1129.00	1878.00	2018.00	911.00	2325.00	2551.00	1174.00
EFHA1	980.00	2961.00	7240.00	1106.00	8294.00	1887.00	2462.00	2807.00	1211.00	1638.00	3688.00	1160.00	3047.00	3408.00	3401.00	2621.00	3131.00	2448.00	1812.00	1737.00	1323.00	2117.00	2738.00	1268.00	13387.00	1400.00	2109.00	3263.00	1889.00	2983.00	2028.00	2155.00	925.00	2443.00	2642.00	5483.00	3107.00	3701.00	2067.00	1165.00	1504.00	2647.00	2480.00	2713.00	2057.00	3316.00	3876.00	2059.00	3009.00
EFHA2	225.00	52.00	34.00	15.00	44.00	29.00	27.00	186.00	27.00	1.00	64.00	18.00	171.00	184.00	99.00	113.00	26.00	132.00	35.00	7.00	13.00	106.00	37.00	56.00	122.00	25.00	135.00	13.00	18.00	22.00	40.00	292.00	78.00	86.00	57.00	251.00	61.00	62.00	57.00	92.00	52.00	167.00	59.00	30.00	172.00	38.00	158.00	35.00	140.00
SYPL1	3481.00	23902.00	11206.00	1833.00	19193.00	2571.00	14033.00	7864.00	6762.00	6816.00	5844.00	3493.00	7679.00	15092.00	16616.00	9997.00	20232.00	6561.00	5109.00	5740.00	4599.00	8494.00	11497.00	6657.00	18333.00	4697.00	6317.00	11578.00	3794.00	7406.00	4810.00	11706.00	3669.00	8600.00	7396.00	32097.00	5034.00	6085.00	2959.00	6889.00	5379.00	12866.00	9411.00	17365.00	20570.00	8423.00	10153.00	3469.00	12355.00
STXBP1	1131.00	1951.00	1693.00	3309.00	629.00	8333.00	6274.00	1471.00	544.00	1151.00	684.00	619.00	1672.00	1329.00	2713.00	1516.00	1606.00	1244.00	959.00	726.00	1661.00	771.00	2828.00	1602.00	1924.00	850.00	3301.00	1055.00	2051.00	317.00	1169.00	1604.00	1277.00	1717.00	1171.00	1465.00	995.00	1475.00	700.00	2249.00	1648.00	807.00	2271.00	1250.00	294.00	896.00	1132.00	4825.00	2326.00
NUDT9P1	7.00	8.00	12.00	5.00	0.00	6.00	8.00	6.00	6.00	0.00	4.00	2.00	8.00	10.00	13.00	13.00	3.00	8.00	0.00	0.00	1.00	10.00	15.00	6.00	1.00	5.00	5.00	2.00	2.00	0.00	0.00	1.00	6.00	4.00	4.00	13.00	1.00	6.00	2.00	10.00	6.00	8.00	1.00	1.00	4.00	6.00	29.00	5.00	6.00
SYPL2	43.00	67.00	32.00	26.00	346.00	40.00	46.00	23.00	61.00	4.00	18.00	28.00	78.00	78.00	30.00	33.00	15.00	50.00	15.00	25.00	9.00	13.00	47.00	31.00	109.00	33.00	50.00	32.00	70.00	19.00	22.00	2.00	22.00	77.00	72.00	80.00	42.00	79.00	26.00	63.00	57.00	79.00	23.00	22.00	17.00	2.00	13.00	42.00	30.00
RFX8	46.00	17.00	15.00	3.00	22.00	30.00	47.00	37.00	7.00	5.00	2.00	33.00	40.00	14.00	66.00	15.00	13.00	91.00	45.00	14.00	8.00	9.00	46.00	15.00	12.00	22.00	33.00	14.00	12.00	26.00	37.00	6.00	22.00	20.00	29.00	33.00	22.00	47.00	11.00	25.00	9.00	5.00	45.00	58.00	7.00	2.00	57.00	31.00	13.00
NPR3	105.00	52.00	8.00	20.00	76.00	69.00	3.00	48.00	697.00	0.00	70.00	22.00	37.00	104.00	22.00	75.00	53.00	16.00	12.00	245.00	9.00	45.00	17.00	16.00	269.00	18.00	228.00	13.00	200.00	81.00	624.00	2.00	12.00	88.00	175.00	132.00	71.00	120.00	56.00	64.00	162.00	1098.00	1126.00	91.00	187.00	6.00	16.00	6.00	109.00
RFX4	0.00	0.00	3.00	2.00	0.00	3.00	24.00	0.00	20.00	1.00	1.00	1.00	2.00	0.00	0.00	0.00	0.00	0.00	0.00	1.00	0.00	0.00	0.00	0.00	1.00	3.00	6.00	0.00	1.00	0.00	1.00	0.00	2.00	4.00	0.00	0.00	0.00	0.00	2.00	0.00	2.00	8.00	0.00	0.00	5.00	0.00	19.00	4.00	1.00
RFX5	1887.00	4560.00	7867.00	2334.00	2188.00	1969.00	3972.00	3282.00	1772.00	768.00	3966.00	1241.00	3914.00	9606.00	6867.00	4660.00	5425.00	2667.00	2436.00	5118.00	3310.00	3919.00	10914.00	3953.00	2668.00	2522.00	2507.00	4381.00	7939.00	3005.00	1718.00	2621.00	1996.00	5875.00	5011.00	5287.00	1883.00	4000.00	1294.00	3101.00	2604.00	10249.00	3403.00	5264.00	9978.00	3227.00	7611.00	5568.00	3120.00
RFX6	0.00	3.00	0.00	7.00	0.00	1.00	12.00	43.00	2.00	4.00	3181.00	0.00	7.00	16.00	7.00	1203.00	7.00	4.00	0.00	1.00	0.00	1.00	0.00	10.00	9.00	1.00	3.00	2.00	1.00	2.00	1.00	0.00	0.00	22.00	0.00	1.00	0.00	2.00	0.00	48.00	1.00	32.00	0.00	1.00	0.00	188.00	2.00	1.00	8.00
RFX7	566.00	5151.00	3469.00	682.00	2033.00	1496.00	2460.00	1406.00	732.00	432.00	579.00	410.00	2150.00	2149.00	3391.00	2920.00	1852.00	1145.00	1519.00	2580.00	1425.00	2472.00	2378.00	967.00	4857.00	772.00	1626.00	1852.00	1508.00	997.00	806.00	1688.00	1332.00	2522.00	1917.00	7075.00	1198.00	2235.00	1082.00	1353.00	1118.00	2935.00	3245.00	3396.00	1478.00	1265.00	3349.00	4729.00	2116.00
NRXN3	44.00	398.00	47.00	1125.00	901.00	20.00	112.00	185.00	26.00	7.00	623.00	40.00	299.00	247.00	242.00	1248.00	458.00	41.00	92.00	14.00	38.00	13.00	1046.00	155.00	108.00	41.00	96.00	109.00	74.00	13.00	38.00	168.00	36.00	57.00	59.00	2133.00	50.00	76.00	19.00	111.00	36.00	197.00	75.00	383.00	15.00	237.00	133.00	294.00	2156.00
RFX1	616.00	744.00	824.00	893.00	670.00	3109.00	1415.00	1653.00	750.00	1074.00	1646.00	715.00	1892.00	1409.00	1983.00	1137.00	573.00	1217.00	619.00	867.00	975.00	691.00	1073.00	730.00	635.00	739.00	1151.00	1301.00	912.00	605.00	1005.00	1007.00	882.00	907.00	785.00	1577.00	929.00	1535.00	357.00	1624.00	1130.00	901.00	874.00	1958.00	1106.00	1024.00	727.00	1053.00	1971.00
NRXN1	8.00	8.00	8.00	596.00	28.00	609.00	8.00	44.00	18.00	10.00	11.00	4.00	30.00	2367.00	10.00	145.00	1.00	59.00	56.00	0.00	1.00	3.00	6.00	115.00	96.00	922.00	20.00	2.00	121.00	2.00	36.00	83.00	11.00	317.00	1.00	6.00	6.00	8.00	8.00	43.00	135.00	5.00	0.00	12.00	51.00	135.00	13.00	816.00	25.00
RFX3	34.00	363.00	624.00	80.00	118.00	93.00	104.00	249.00	183.00	27.00	128.00	15.00	354.00	159.00	202.00	371.00	280.00	161.00	117.00	142.00	183.00	196.00	174.00	92.00	362.00	75.00	252.00	416.00	122.00	183.00	281.00	36.00	63.00	384.00	513.00	351.00	38.00	150.00	68.00	160.00	178.00	353.00	179.00	106.00	411.00	215.00	343.00	221.00	390.00
YDJC	394.00	624.00	1014.00	454.00	639.00	1216.00	1280.00	887.00	1172.00	1915.00	1300.00	1674.00	998.00	919.00	1011.00	548.00	776.00	598.00	358.00	612.00	1580.00	639.00	1059.00	583.00	483.00	2252.00	693.00	717.00	836.00	445.00	669.00	509.00	482.00	765.00	305.00	427.00	774.00	962.00	186.00	925.00	498.00	1054.00	683.00	1800.00	679.00	1471.00	1002.00	737.00	1295.00
RFPL2	5.00	2.00	15.00	5.00	4.00	94.00	64.00	2.00	8.00	7.00	2.00	0.00	12.00	15.00	8.00	0.00	6.00	13.00	0.00	3.00	3.00	34.00	6.00	0.00	1.00	3.00	2.00	4.00	2.00	0.00	4.00	2.00	3.00	8.00	3.00	7.00	2.00	1.00	0.00	3.00	7.00	20.00	1.00	4.00	5.00	1.00	16.00	6.00	4.00
APC	736.00	5223.00	4517.00	978.00	7563.00	1161.00	1821.00	1978.00	685.00	555.00	1706.00	326.00	3256.00	3490.00	3533.00	3347.00	3815.00	1514.00	2308.00	2108.00	1653.00	3286.00	1674.00	1273.00	6617.00	859.00	3647.00	2201.00	3580.00	1495.00	2860.00	1434.00	1388.00	5250.00	2264.00	6253.00	1427.00	3204.00	1792.00	1575.00	3241.00	4702.00	3126.00	5171.00	4597.00	1294.00	5419.00	3874.00	3271.00
TMEM179B	1489.00	4127.00	3118.00	1703.00	6545.00	2754.00	2421.00	3012.00	3018.70	2650.00	2042.00	4837.00	3030.00	1483.00	3200.00	3413.00	7252.00	2121.00	1181.00	2833.00	1685.00	1623.00	4567.00	1876.00	3424.00	2571.00	1239.00	3036.00	3081.00	2192.00	2164.00	4120.00	1999.00	3191.00	2539.00	5777.00	4135.00	2955.00	754.00	2381.00	1287.00	3550.00	2596.00	3986.00	2091.00	5002.00	3245.00	2204.00	5260.00
ABCE1	1376.00	7823.00	12006.00	1991.85	8625.00	4191.00	3529.00	3345.00	1459.00	1081.00	4694.00	885.00	4617.00	5332.00	7724.00	5161.00	9907.00	2356.00	2898.00	6240.00	4869.00	4375.00	5832.00	2631.00	9810.00	3733.00	4076.00	6234.00	2397.00	3218.00	3319.00	2567.00	1922.00	7746.00	2638.00	9259.00	3043.00	3237.00	1907.00	2731.00	6245.00	11176.00	17285.00	10255.00	12577.00	3359.00	11214.00	13490.00	4855.00
UQCRC2	3311.00	11894.00	14661.00	5036.00	9999.00	9839.00	13868.00	8390.00	5189.00	7271.00	7869.00	6025.00	8344.00	10352.00	8416.00	9451.00	13603.00	5257.00	6652.00	15043.00	10184.00	7535.00	15221.00	6425.00	12192.00	6360.00	7103.00	15938.00	14467.00	13174.00	6885.00	6742.00	4519.00	9099.00	7536.00	19255.00	5592.00	17175.00	5656.00	6822.00	6722.00	14139.00	15085.00	17899.00	19615.00	7069.00	22771.00	15141.00	8021.00
XPNPEP1	921.00	4119.00	3249.00	1555.00	2312.00	1159.00	3700.00	2024.00	2334.00	771.00	1791.00	1270.00	3010.00	3556.00	2857.00	4075.00	2517.00	2176.00	1028.00	4540.00	2170.00	2913.00	4487.00	2443.00	3860.00	2404.00	2453.00	1996.00	1437.00	1493.00	4326.00	1746.00	1316.00	4624.00	1930.00	3350.00	1850.00	1663.00	1293.00	1970.00	2882.00	3071.00	2472.00	2690.00	5298.00	2103.00	7309.00	2750.00	3028.00
XPNPEP2	81.00	16.00	31.00	16.00	36.00	9.00	41.00	93.00	5.00	5.00	15.00	13.00	241.00	27.00	19.00	76.00	5.00	87.00	3.00	13.00	28.00	7.00	32.00	89.00	18.00	110.00	59.00	1.00	14.00	8.00	6.00	2.00	26.00	19.00	12.00	32.00	27.00	121.00	35.00	183.00	22.00	5.00	10.00	9.00	20.00	10.00	236.00	14.00	130.00
XPNPEP3	117.11	1191.79	1164.28	338.60	1500.20	365.94	747.05	322.16	194.16	425.39	613.33	263.77	774.31	815.29	2244.30	729.81	1599.84	298.20	477.15	354.41	1620.53	1302.32	693.04	442.42	937.76	288.23	644.74	805.93	360.17	373.18	1261.82	255.30	414.78	1253.73	434.21	998.71	210.38	550.62	427.01	499.05	374.75	1589.47	1314.80	1376.36	1199.11	496.58	1255.46	1217.59	794.47
GGCX	552.00	3978.00	4894.00	882.00	9540.00	1095.00	5229.00	2007.00	1994.00	1305.00	2143.00	1238.00	2198.00	2254.00	3541.00	2553.00	1798.00	1219.00	1504.00	2008.00	3209.00	2293.00	3430.00	1594.00	1614.00	1327.00	1647.00	1982.00	2232.00	1368.00	3751.00	1220.00	1391.00	3336.00	1571.00	4303.00	1062.00	2333.00	1211.00	1096.00	700.00	4348.00	6702.00	8573.00	1821.00	1670.00	2271.00	1795.00	4047.00
PAPLN	534.00	279.00	305.00	130.00	549.00	240.00	237.00	1840.00	308.00	198.00	869.00	596.00	3562.90	3431.00	1350.00	2565.00	102.00	1571.00	543.00	107.00	604.00	363.00	1221.00	1300.00	330.00	438.00	880.00	164.00	322.00	1615.00	781.00	106.00	1236.00	453.00	816.00	746.00	802.00	2025.00	285.16	2022.00	517.40	251.00	1537.00	902.00	440.00	372.00	1719.00	739.00	1138.00
ADNP	2030.00	24101.00	23355.00	4562.00	20855.00	7472.00	12532.00	7923.00	2526.00	903.00	6556.00	814.00	8821.00	13133.00	18771.00	10037.00	12873.00	5629.00	6690.00	7388.00	14760.00	16014.00	11793.00	4466.00	19051.00	4763.00	8923.00	9952.00	9205.00	5818.00	9539.00	5411.00	6885.00	16076.00	6772.00	17842.00	4871.00	8923.00	5559.00	5572.00	11186.00	16122.00	16606.00	19404.00	22185.00	5950.00	14603.00	25721.00	9300.00
PM20D2	252.00	75.00	118.00	343.00	338.00	1266.00	512.00	432.00	1102.00	82.00	216.00	99.00	866.00	587.00	628.00	762.00	409.00	774.00	77.00	718.00	1062.00	200.00	375.00	350.00	1351.00	380.00	506.00	2436.00	176.00	124.00	95.00	453.00	190.00	300.00	533.00	561.00	134.00	202.00	100.00	447.00	417.00	187.00	1010.00	217.00	6481.00	817.00	1815.00	1482.00	456.00
ZNF57	133.00	858.00	590.00	147.00	378.00	329.00	362.00	400.00	617.00	98.00	337.00	153.00	319.00	298.00	244.00	338.00	558.00	173.00	177.00	426.00	480.00	233.00	436.00	262.00	537.00	193.00	307.00	290.00	277.00	266.00	231.00	181.00	172.00	273.00	231.00	469.00	217.00	367.00	153.00	169.00	363.00	336.00	253.00	467.00	484.00	218.00	423.00	221.00	363.00
AHRR	82.00	64.00	273.00	21.00	172.00	372.00	187.00	590.00	140.00	32.00	99.00	65.00	253.00	390.00	108.00	94.00	9.00	125.00	187.00	19.00	123.00	19.00	176.00	98.00	274.00	79.00	390.00	93.00	103.00	233.00	37.00	124.00	112.00	939.00	90.00	159.00	94.00	202.00	31.00	96.00	85.00	49.00	400.00	317.00	107.00	78.00	31.00	148.00	87.00
KHDRBS1	3892.00	34464.00	18472.00	6520.00	7983.00	10885.00	13740.00	11359.00	7714.00	8286.00	8238.00	6251.00	10877.00	9126.00	19527.00	12387.00	14856.00	7033.00	7901.00	9670.00	10592.00	10983.00	20878.00	6997.00	15585.00	9710.00	11658.00	10999.00	8338.00	7408.00	9629.00	9576.00	6855.00	12428.00	10175.00	21330.00	10391.00	11818.00	5466.00	7566.00	12898.00	17565.00	19555.00	19603.00	19300.00	9691.00	16682.00	17691.00	12035.00
RPS15AP10	3.00	61.00	38.00	9.00	10.00	1.00	15.00	13.00	1.00	0.00	9.00	2.00	4.00	8.00	36.00	13.00	21.00	3.00	14.00	3.00	11.00	16.00	5.00	7.00	29.00	7.00	16.00	12.00	9.00	8.00	19.00	7.00	9.00	21.00	11.00	45.00	3.00	8.00	19.00	3.00	9.00	13.00	5.00	22.00	13.00	1.00	16.00	8.00	18.00
KHDRBS2	0.00	2.00	0.00	3.00	1.00	0.00	1.00	4.00	0.00	0.00	4.00	4.00	12.00	12.00	0.00	5.00	0.00	22.00	0.00	0.00	0.00	2.00	1.00	1.00	2.00	0.00	0.00	0.00	0.00	1.00	0.00	36.00	1.00	0.00	0.00	12.00	2.00	5.00	0.00	2.00	0.00	0.00	0.00	0.00	0.00	1.00	1.00	1.00	1.00
STAC2	1386.00	4.00	6.00	244.00	22754.00	49.00	263.00	2340.00	340.00	61.00	3405.00	67.00	607.00	8.00	272.00	7476.00	21.00	3205.00	256.00	3060.00	2.00	7.00	77.00	9965.00	404.00	5133.00	4745.00	11.00	50.00	33.00	422.00	4.00	338.00	581.00	43.00	408.00	47.00	111.00	87.00	3315.00	837.00	8714.00	2832.00	16.00	26.00	2863.00	495.00	4.00	1764.00
LOC283404	0.00	1.00	3.00	2.00	0.00	0.00	4.00	4.00	7.00	0.00	0.00	1.00	3.00	7.00	3.00	0.00	1.00	0.00	0.00	0.00	0.00	3.00	0.00	3.00	3.00	5.00	0.00	1.00	1.00	0.00	6.00	1.00	2.00	1.00	0.00	1.00	2.00	2.00	0.00	0.00	1.00	2.00	2.00	0.00	9.00	0.00	19.00	5.00	1.00
DYNC1I2	1555.00	10075.00	6122.00	3602.00	7142.00	4038.00	6495.00	3337.00	2346.00	2449.00	4653.00	977.00	12114.00	9012.00	9052.00	6551.00	6350.00	7898.00	2790.00	4474.00	4901.00	2961.00	9736.00	2822.00	4701.00	2882.00	6431.00	6982.00	5879.00	4314.00	6045.00	3465.00	2583.00	6609.00	8620.00	11772.00	5065.00	7546.00	3666.00	4241.00	8731.00	5651.00	5982.00	7017.00	5503.00	6667.00	6202.00	6806.00	6697.00
REG1A	0.00	0.00	0.00	3.00	0.00	0.00	0.00	0.00	10.00	3.00	0.00	0.00	1.00	0.00	0.00	0.00	0.00	0.00	0.00	0.00	0.00	0.00	0.00	0.00	0.00	0.00	0.00	0.00	0.00	0.00	0.00	0.00	0.00	0.00	0.00	0.00	0.00	0.00	0.00	1.00	0.00	0.00	0.00	0.00	0.00	0.00	0.00	10.00	0.00
LHCGR	38.00	4.00	1.00	6.00	0.00	0.00	0.00	1.00	0.00	0.00	0.00	0.00	0.00	3.00	0.00	0.00	0.00	1.00	1.00	0.00	0.00	0.00	0.00	0.00	0.00	0.00	6.00	0.00	0.00	0.00	0.00	0.00	0.00	0.00	0.00	0.00	0.00	1.00	3.00	8.00	2.00	0.00	0.00	0.00	0.00	1.00	0.00	1.00	0.00
OR1Q1	0.00	0.00	0.00	5.00	2.00	0.00	10.00	2.00	0.00	0.00	1.00	0.00	0.00	0.00	1.00	1.00	0.00	0.00	0.00	0.00	0.00	1.00	0.00	0.00	1.00	0.00	0.00	0.00	0.00	0.00	4.00	0.00	0.00	1.00	0.00	4.00	0.00	3.00	1.00	4.00	0.00	3.00	0.00	0.00	9.00	0.00	0.00	3.00	0.00
INF2	4922.00	4017.00	3571.00	3908.00	2087.00	3031.00	12392.00	9217.00	22537.00	6225.00	3856.00	8431.00	7122.00	8375.00	6049.00	4147.00	1782.00	4832.00	4479.00	2297.00	2228.00	1322.00	9488.00	4334.00	1211.00	2479.00	5297.00	4884.00	2867.00	3459.00	6188.00	2726.00	4853.00	7210.00	5456.00	5209.00	4922.00	5132.00	1365.00	5866.00	2401.00	5594.00	2929.00	9653.00	4282.00	3523.00	3782.00	8633.00	15830.00
C11orf2	3398.00	2428.00	3302.00	2584.00	3431.00	5452.00	1357.00	6122.00	6604.00	5267.00	4621.00	6202.00	7402.00	3782.00	4549.00	4341.00	1092.00	5565.00	1191.00	2452.00	2585.00	1810.00	3124.00	3330.00	1601.00	3675.00	5448.00	4677.00	3520.00	2349.00	2901.00	3197.00	3442.00	3328.00	1937.00	3118.00	2346.00	5254.00	698.00	5814.00	2687.00	3916.00	1517.00	4175.00	2814.00	4898.00	2910.00	2492.00	9530.00
C11orf1	537.00	249.85	400.82	685.76	1269.00	581.00	762.71	596.86	467.00	1050.00	560.00	1109.93	705.00	808.55	877.72	1886.63	2471.91	556.66	220.85	554.81	574.00	513.91	413.46	431.79	486.81	594.00	500.93	1871.00	884.88	782.78	656.86	1229.90	239.00	1200.88	693.00	2989.37	1390.95	860.49	636.00	555.88	267.00	1830.85	489.89	1702.29	894.00	2136.86	857.00	408.00	470.82
TARS2	758.00	3567.00	4007.00	1795.00	1712.00	2509.00	2863.00	2552.00	2366.00	1627.00	3205.00	858.00	2231.00	6853.00	1956.00	2180.00	1438.00	1812.00	1684.00	2108.00	1776.00	3859.00	5111.00	1543.00	929.00	1138.00	1363.00	5820.00	1089.00	1470.00	3021.00	981.00	892.00	3870.00	2255.00	3159.00	1247.00	1933.00	669.00	1750.00	1292.00	3930.00	1681.00	3229.00	5227.00	2463.00	2573.00	3630.00	2705.00
DPYSL2	5958.00	2220.00	3577.00	1159.00	4430.00	4456.00	2303.00	3819.00	1587.00	1006.00	2951.00	2579.00	7625.00	4289.00	4446.00	9336.00	2297.00	5700.00	1542.00	4363.00	1906.00	3656.00	5940.00	4988.00	4005.00	7163.00	4836.00	2777.00	3157.00	1479.00	3420.00	4407.00	4030.00	4325.00	5493.00	5594.00	3744.00	7970.00	1885.00	6182.00	3428.00	3433.00	5801.00	3498.00	6374.00	3188.00	8028.00	5350.00	6295.00
FLJ36031	542.00	968.00	740.00	223.00	2248.00	659.00	738.00	1175.00	1766.00	263.00	745.00	384.00	1718.00	1050.00	1035.00	884.00	558.00	776.00	257.00	1451.00	217.00	341.00	1060.00	868.00	891.00	1821.00	586.00	944.00	495.00	267.00	331.00	741.00	330.00	511.00	770.00	822.00	485.00	553.00	230.00	2024.00	383.00	952.00	750.00	1253.00	4619.00	706.00	2175.00	495.00	978.00
OSTM1	1267.00	2829.00	4032.00	1090.00	4616.00	1547.00	2982.00	1367.00	649.00	429.00	1717.00	388.00	1896.00	2254.00	3960.00	2297.00	1849.00	1374.00	857.00	1862.00	1928.00	1214.00	2195.00	1128.00	3242.00	1379.00	1242.00	1287.00	1707.00	671.00	2939.00	1064.00	1039.00	2316.00	1796.00	3595.00	1166.00	2268.00	756.00	1556.00	1121.00	3367.00	2791.00	3080.00	2448.00	1285.00	4264.00	2120.00	1288.00
C11orf9	12.00	94.00	92.00	18.00	84.00	17.00	191.00	388.00	338.00	15.00	14.00	20.00	69.00	709.00	108.00	59.00	11.00	56.00	91.00	68.00	105.00	11.00	57.00	29.00	315.00	211.00	62.00	29.00	81.00	42.00	134.00	29.00	337.00	32.00	51.00	62.00	57.00	15.00	4.00	78.00	115.00	134.00	81.00	1112.00	2038.00	26.00	112.00	152.00	114.00
KRTAP10-12	0.00	0.00	0.00	1.00	0.00	0.00	0.00	0.00	0.00	0.00	0.00	0.00	0.00	0.00	0.00	0.00	0.00	0.00	0.00	0.00	0.00	0.00	0.00	0.00	1.00	0.00	0.00	0.00	0.00	0.00	0.00	0.00	0.00	0.00	0.00	0.00	0.00	0.00	0.00	0.00	0.00	0.00	0.00	0.00	0.00	0.00	0.00	0.00	0.00
KRTAP10-11	0.00	0.00	0.00	0.00	0.00	0.00	0.00	0.00	0.00	0.00	0.00	0.00	0.00	0.00	0.00	0.00	0.00	0.00	0.00	0.00	0.00	0.00	0.00	0.00	0.00	0.00	0.00	0.00	0.00	0.00	0.00	0.00	0.00	0.00	0.00	0.00	0.00	0.00	0.00	0.00	0.00	0.00	0.00	0.00	0.00	0.00	0.00	0.00	0.00
KRTAP10-10	0.00	0.00	0.00	2.00	0.00	0.00	0.00	0.00	0.00	0.00	0.00	0.00	0.00	0.00	0.00	0.00	0.00	0.00	0.00	0.00	0.00	0.00	0.00	0.00	0.00	0.00	0.00	0.00	0.00	0.00	0.00	0.00	0.00	0.00	0.00	0.00	0.00	0.00	0.00	0.00	0.00	0.00	0.00	0.00	0.00	0.00	0.00	0.00	0.00
IGFBP2	2719.00	88490.00	2950.00	16465.00	59.00	6748.00	2991.00	8038.00	3000.00	50422.00	18749.00	31187.00	5440.00	4931.00	5981.00	4941.00	4331.00	7370.00	2445.00	397.00	510.00	4499.00	10461.00	2462.00	1327.00	11356.00	4303.00	5965.00	5375.00	8510.00	23654.00	7948.00	12288.00	6376.00	6712.00	8774.00	9706.00	7232.00	1371.00	8007.00	5134.00	3407.00	1324.00	5067.00	4804.00	15318.00	4731.00	3415.00	4729.00
IGFBP3	18880.00	1718.00	4256.00	1471.00	7206.00	14708.00	8290.00	5900.00	14016.00	1571.00	4779.00	3096.00	10499.00	3372.00	6374.00	6112.00	6873.00	6373.00	1945.00	4387.00	1674.00	5989.00	12378.00	5940.00	6205.00	11726.00	6650.00	2113.00	2870.00	2272.00	4208.00	8630.00	5242.00	7194.00	7006.00	8016.00	8115.00	8137.00	3108.00	8104.00	4300.00	41579.00	46650.00	13893.00	3603.00	3532.00	54714.00	3009.00	4960.00
IGFBP1	7.00	0.00	0.00	1.00	0.00	6.00	0.00	7.00	1.00	0.00	0.00	0.00	15.00	2.00	4.00	8.00	2.00	3.00	0.00	1.00	0.00	0.00	0.00	3.00	30.00	1.00	2.00	0.00	0.00	2.00	0.00	8.00	4.00	0.00	6.00	2.00	1.00	0.00	1.00	3.00	0.00	10.00	2.00	6.00	1.00	4.00	5.00	12.00	17.00
BOP1	101.00	906.00	2383.00	387.00	797.00	2077.00	577.00	298.00	1228.00	1881.00	1381.00	2172.00	713.00	157.00	736.00	338.00	102.00	559.00	167.00	1981.00	666.00	417.00	427.00	623.00	419.00	1995.00	503.00	1795.00	684.00	1974.00	521.00	507.00	329.00	1174.00	262.00	196.00	264.00	1818.00	70.00	957.00	1417.00	2023.00	694.00	764.00	526.00	1068.00	787.00	373.00	1014.00
IGFBP7	24071.00	11892.00	7786.00	6999.00	10051.00	25705.00	10645.95	15658.00	5913.00	5180.00	13857.98	7211.00	27455.00	17361.00	21479.00	22751.00	7255.00	17367.00	8630.00	6720.00	8202.00	9194.00	16995.00	15597.00	9262.00	24128.00	11417.00	6016.00	9602.00	8951.00	13569.00	1776.00	10139.00	18434.00	23342.00	25544.96	28823.00	27300.00	7085.00	31651.00	14169.00	19919.00	4776.00	12813.00	6334.00	7917.00	20783.00	7554.00	15254.00
IGFBP4	37956.00	120801.00	24507.00	32698.00	16372.00	19150.00	7922.00	40346.00	14685.00	82347.00	16929.00	66202.00	87943.00	12914.00	73977.00	169445.00	66784.00	42966.00	26286.00	5426.00	67659.00	22962.00	52222.00	32664.00	21641.00	46930.00	47668.00	28935.00	24582.00	35100.00	51046.00	10216.00	31461.00	74525.00	26955.00	99050.00	124685.00	65053.00	11693.00	63762.00	17387.00	51772.00	8338.00	27948.00	5204.00	22003.00	29928.00	22210.00	55650.00
IGFBP5	17213.00	20010.00	141980.00	5568.00	34063.00	24311.00	3704.00	35734.00	5164.00	10955.00	6617.00	4569.00	33113.00	56728.00	19797.00	13895.00	5309.00	96552.00	9090.00	5468.00	4978.00	38298.00	40951.00	6997.00	601496.00	17283.00	44424.00	12033.00	338711.00	26060.00	316649.00	5285.00	19430.00	19643.00	61119.00	47317.00	53892.00	19461.00	13994.00	16058.00	10630.00	211935.00	49617.00	151879.00	17715.00	30881.00	21095.00	23442.00	12575.00
SKP2	66.00	689.00	2052.00	139.00	681.00	404.00	808.00	308.00	100.00	51.00	331.00	49.00	276.00	486.00	1257.00	284.00	477.00	154.00	309.00	389.00	469.00	469.00	364.00	247.00	1080.00	787.00	312.00	388.00	654.00	382.00	806.00	242.00	366.00	926.00	232.00	922.00	79.00	241.00	139.00	209.00	898.00	1408.00	1569.00	706.00	1496.00	128.00	2072.00	1261.00	403.00
CYP2R1	528.00	1482.00	1158.00	357.00	5637.00	620.00	976.00	659.00	752.00	584.00	1168.00	654.00	805.00	941.00	742.00	539.00	718.00	674.00	471.00	531.00	511.00	1248.00	561.00	396.00	1333.00	364.00	665.00	810.00	1002.00	678.00	792.00	603.00	217.00	889.00	418.00	2182.00	673.00	909.00	542.00	473.00	522.00	1619.00	781.00	843.00	554.00	690.00	1702.00	1414.00	1041.00
CKLF	469.00	1749.00	1282.00	612.00	1974.00	786.00	1478.00	598.00	1178.00	1462.00	490.00	806.00	825.00	933.00	1747.00	896.00	870.00	657.00	534.00	1560.00	997.00	935.00	2028.00	673.00	566.00	1604.00	667.00	557.00	977.00	398.00	586.00	480.00	623.00	897.00	877.00	900.00	1506.00	921.00	222.00	599.00	888.00	1187.00	1252.00	1239.00	1073.00	648.00	1745.00	384.00	510.00
ZNF193	258.00	684.00	1060.00	381.00	245.00	618.00	352.00	674.00	867.00	239.00	637.00	336.00	334.00	755.00	620.00	488.00	386.00	428.00	738.00	946.00	493.00	252.00	968.00	310.00	599.00	388.00	453.00	664.00	474.00	358.00	538.00	396.00	367.00	770.00	619.00	917.00	698.00	836.00	329.00	373.00	652.00	416.00	267.00	924.00	426.00	662.00	619.00	602.00	510.00
C15orf26	3.00	24.00	2.00	0.00	24.00	5.00	2.00	3.00	0.00	6.00	2.00	13.00	3.00	4.00	8.00	6.00	0.00	4.00	3.00	1.00	1.00	0.00	5.00	8.00	7.00	5.00	2.00	7.00	4.00	24.00	8.00	416.00	2.00	4.00	8.00	13.00	8.00	3.00	0.00	7.00	3.00	1.00	3.00	3.00	3.00	4.00	5.00	2.00	2.00
C15orf27	22.00	67.00	56.00	14.00	20.00	57.00	86.00	68.00	61.00	13.00	43.00	16.00	137.00	75.00	52.00	146.00	11.00	56.00	43.00	192.00	47.00	33.00	100.00	61.00	20.00	60.00	18.00	24.00	34.00	27.00	32.00	7.00	72.00	59.00	44.00	12.00	56.00	37.00	12.00	45.00	52.00	56.00	11.00	29.00	9.00	10.00	173.00	66.00	29.00
C15orf24	1395.00	4612.00	3238.00	2224.00	2798.00	2318.00	2912.00	2483.00	4071.00	4928.00	3745.00	2221.00	2465.00	4351.00	3009.00	3043.00	6191.00	1997.00	1496.00	5430.00	2626.00	3357.00	4970.00	2657.00	2252.00	2731.00	2302.00	2324.00	1622.00	1426.00	978.00	4428.00	1573.00	4015.00	2561.00	4746.00	4281.00	2469.00	1486.00	2621.00	790.00	3800.00	2271.00	5420.00	2069.00	3827.00	4226.00	2738.00	3193.00
GJA3	0.00	12.00	10.00	8.00	19.00	8.00	16.00	6.00	60.00	3.00	4.00	6.00	27.00	72.00	14.00	2.00	5.00	16.00	17.00	3.00	3.00	8.00	6.00	2.00	23.00	5.00	1.00	5.00	6.00	37.00	15.00	4.00	0.00	9.00	18.00	6.00	22.00	9.00	3.00	4.00	4.00	17.00	12.00	31.00	4.00	1.00	20.00	23.00	1.00
GJA4	1525.00	365.00	536.00	316.00	474.00	1905.00	900.00	726.00	308.00	623.00	663.00	395.00	621.00	616.00	827.00	1342.00	292.00	614.00	234.00	394.00	295.00	306.00	686.00	778.00	350.00	1496.00	477.00	353.00	302.00	212.00	319.00	71.00	405.00	842.00	790.00	1101.00	1196.00	869.00	275.00	2607.00	541.00	546.00	132.00	624.00	198.00	429.00	462.00	388.00	762.00
C15orf23	190.00	1957.00	3492.00	536.00	2106.00	1085.00	895.00	581.00	555.00	286.00	606.00	288.00	314.00	550.00	1070.00	560.00	1204.00	342.00	455.00	2556.00	1671.00	1347.00	1706.00	667.00	1728.00	1421.00	1001.00	1199.00	667.00	772.00	1618.00	829.00	385.00	2616.00	514.00	1852.00	566.00	885.00	195.00	249.00	780.00	1587.00	1684.00	1878.00	2597.00	741.00	1913.00	5287.00	652.00
C15orf21	132.00	397.00	407.00	154.00	113.00	91.00	314.00	110.00	139.00	173.00	81.00	100.00	341.00	304.00	202.00	282.00	121.00	289.00	132.00	170.00	142.00	111.00	291.00	353.00	68.00	83.00	71.00	154.00	171.00	57.00	275.00	52.00	63.00	121.00	65.00	272.00	130.00	107.00	21.00	102.00	173.00	186.00	105.00	447.00	200.00	218.00	255.00	192.00	206.00
GJA8	0.00	1.00	0.00	5.00	0.00	0.00	0.00	0.00	0.00	0.00	0.00	0.00	0.00	157.00	0.00	0.00	0.00	0.00	0.00	0.00	0.00	0.00	0.00	0.00	0.00	0.00	0.00	0.00	0.00	0.00	0.00	0.00	0.00	0.00	0.00	0.00	0.00	0.00	0.00	0.00	0.00	0.00	0.00	1.00	0.00	0.00	0.00	0.00	0.00
GJA9	4.00	33.00	21.00	10.00	25.00	10.00	121.81	24.00	30.00	37.00	7.00	28.00	4.00	13.00	52.95	9.00	16.00	11.00	13.00	14.00	10.00	21.00	33.00	29.00	13.00	8.00	10.00	19.00	19.00	5.37	49.00	5.00	8.00	27.00	10.67	37.84	24.00	2.00	11.00	15.00	19.00	34.00	26.00	45.88	16.00	19.00	50.00	10.00	4.00
C15orf28	3.00	19.00	38.00	6.00	16.00	2.00	11.00	22.00	2.00	1.00	16.00	1.00	31.00	21.00	17.00	32.00	6.00	8.00	15.00	3.00	6.00	43.00	4.00	6.00	8.00	11.00	8.00	29.00	3.00	11.00	13.00	1.00	10.00	58.00	17.00	29.00	5.00	7.00	6.00	11.00	5.00	25.00	5.00	14.00	13.00	1.00	27.00	37.00	51.00
C15orf29	587.00	1758.00	1356.00	510.00	878.00	719.00	853.00	902.00	1187.00	488.00	987.00	434.00	1112.00	1136.00	1263.00	778.00	1545.00	728.00	588.00	1327.00	776.00	1486.00	1174.00	742.00	2214.00	665.00	738.00	737.00	690.00	616.00	342.00	1235.00	590.00	1419.00	931.00	1898.00	728.00	885.00	538.00	583.00	393.00	1307.00	906.00	1711.00	1271.00	1124.00	1700.00	2193.00	854.00
OR4D1	0.00	0.00	0.00	1.00	0.00	0.00	1.00	0.00	0.00	0.00	0.00	0.00	0.00	0.00	0.00	0.00	0.00	1.00	0.00	0.00	0.00	0.00	0.00	0.00	0.00	0.00	1.00	0.00	0.00	0.00	0.00	0.00	0.00	0.00	0.00	0.00	0.00	0.00	0.00	0.00	0.00	0.00	0.00	0.00	0.00	0.00	1.00	0.00	0.00
KDM3B	2400.00	9924.00	15119.00	3427.00	7547.00	5566.00	6749.00	7470.00	1540.00	1644.00	7371.00	1301.00	7760.00	9881.00	9441.00	10481.00	8698.00	4699.00	4895.00	6198.00	4245.00	8142.00	9542.00	4667.00	13115.00	3271.00	9197.00	8002.00	7618.00	4939.00	5857.00	5331.00	3353.00	12360.00	6400.00	14059.00	3934.00	8659.00	3320.00	4368.00	7382.00	10139.00	6527.00	14350.00	8474.00	4352.00	10472.00	10753.00	8894.00
REG1P	0.00	0.00	0.00	10.00	0.00	0.00	0.00	0.00	0.00	0.00	0.00	1.00	0.00	0.00	0.00	0.00	0.00	0.00	0.00	0.00	0.00	0.00	0.00	0.00	0.00	0.00	0.00	0.00	0.00	0.00	0.00	0.00	0.00	0.00	0.00	0.00	1.00	0.00	0.00	0.00	0.00	0.00	0.00	0.00	0.00	0.00	1.00	0.00	0.00
ZNF114	17.00	106.00	44.00	5.00	10.00	12.00	53.00	13.00	83.00	45.00	14.00	4.00	3.00	28.00	9.00	14.00	7.00	10.00	3.00	72.00	10.00	29.00	11.00	8.00	18.00	11.00	13.00	3.00	12.00	8.00	6.00	1.00	5.00	29.00	11.00	41.00	23.00	18.00	10.00	9.00	22.00	8.00	106.00	122.00	12.00	6.00	34.00	4.00	10.00
KDM3A	1300.00	6132.00	4242.00	1981.00	4870.00	3899.00	8330.00	4339.00	2858.00	766.00	2361.00	861.00	4350.00	3718.00	4721.00	3666.00	6401.00	2866.00	2226.00	4681.00	2695.00	4206.00	4703.00	2274.00	5349.00	1511.00	5282.00	3583.00	3248.00	3115.00	8406.00	4568.00	1964.00	6018.00	3080.00	8306.00	2339.00	4956.00	2475.00	2224.00	4523.00	5729.00	14718.00	8468.00	6381.00	2938.00	6149.00	6422.00	3641.00
LOC401387	2.00	3.00	2.00	7.23	4.00	2.00	2.86	3.00	15.00	3.00	3.00	5.00	5.34	1.00	8.00	15.18	1.00	3.46	4.00	5.00	1.00	1.00	3.00	1.00	4.00	2.00	3.00	1.00	7.00	3.00	4.00	3.00	2.00	5.00	2.00	11.00	4.33	4.00	3.00	3.76	1.00	3.00	2.68	1.00	5.00	1.00	2.00	8.00	5.15
SEZ6L	8.00	5.00	1.00	3266.00	7.00	4481.00	1.00	18.00	2.00	863.00	83.00	1.00	320.00	19.00	5.00	51.00	9.00	20.00	374.00	23.00	144.00	19293.00	2.00	3.00	3.00	6.00	1454.00	31.00	597.00	13.00	5.00	100.00	84.00	15.00	9.00	41.00	18.00	12.00	14.00	115.00	8.00	358.00	2.00	6.00	0.00	19.00	4.00	38.00	23.00
TMC4	1956.00	8095.00	4265.00	4553.00	3934.00	27725.00	5814.00	9246.00	4131.00	13976.00	5610.00	6753.00	4656.00	10016.00	2449.00	5779.00	14332.00	4190.00	3423.00	1314.00	9533.00	9979.00	3089.00	2803.00	2298.00	1359.00	4846.00	8773.00	5073.00	3640.00	5870.00	6162.00	6956.00	6294.00	5402.00	9612.00	1385.00	6481.00	2395.00	6064.00	491.00	4454.00	1049.00	17803.00	2119.00	6975.00	2485.00	1629.00	11811.00
TMC5	435.00	19412.00	2656.00	269.00	14170.00	1991.00	7059.00	5425.00	15.00	1454.00	2240.00	1265.00	7355.00	1383.00	4880.00	2813.00	2375.00	2360.00	1456.00	36.00	9482.00	6.00	3506.00	11958.00	2785.00	134.00	1650.00	16093.00	1177.00	863.00	3578.00	1412.00	477.00	2851.00	4235.00	14557.00	898.00	660.00	3534.00	6175.00	813.00	2899.00	16568.00	8122.00	649.00	5173.00	3868.00	2751.00	2291.00
TMC6	1908.00	2685.00	3756.00	889.00	2753.00	1163.00	7262.00	2326.00	1829.00	2376.00	3638.00	3190.00	3652.00	6048.00	4302.00	1910.00	808.00	2738.00	437.00	3225.00	2082.00	1457.00	4225.00	2290.00	597.00	3584.00	1763.00	2194.00	3133.00	1891.00	2140.00	1710.00	4848.00	2508.00	1510.00	1894.00	2579.00	2069.00	415.00	3816.00	483.00	2365.00	1642.00	2971.00	1414.00	1998.00	5021.00	4713.00	3822.00
TMC7	225.00	309.00	183.00	156.00	951.00	636.00	180.00	115.00	31.00	48.00	170.00	129.00	98.00	196.00	371.00	196.00	415.00	62.00	304.00	92.00	44.00	46.00	265.00	259.00	357.00	108.00	254.00	47.00	356.00	272.00	220.00	78.00	46.00	768.00	115.00	797.00	145.00	234.00	203.00	220.00	269.00	274.00	642.00	150.00	423.00	72.00	174.00	119.00	227.00
APIP	643.00	1252.91	2330.09	725.13	1189.07	420.25	917.64	906.24	774.56	523.53	1133.59	271.00	747.66	1482.57	1596.74	1079.05	1998.53	470.91	251.15	781.67	596.88	1020.68	1601.61	621.04	3133.05	822.87	1321.62	1290.69	1414.81	702.62	837.58	751.00	533.14	1167.84	544.54	2248.65	747.09	961.83	517.46	627.48	997.04	2640.51	964.16	2072.76	4123.68	1196.70	6914.19	2434.35	1450.79
TMC2	3.00	2.00	6.00	5.00	13.00	3.00	33.00	6.00	1.00	0.00	2.00	2.00	22.00	7.00	10.00	3.00	0.00	8.00	2.00	1.00	5.00	7.00	2.00	4.00	2.00	5.00	3.00	3.00	2.00	1.00	7.00	1.00	4.00	6.00	1.00	3.00	1.00	2.00	5.00	17.00	1.00	7.00	0.00	1.00	1.00	1.00	1.00	28.00	5.00
TMC3	6.00	20.00	93.00	2.00	3.00	3.00	1.00	7.00	1.00	2.00	9.00	16.00	15.00	4.00	8.00	7.00	0.00	138.00	7.00	1.00	12.00	2.00	1.00	1.00	6.00	0.00	5.00	1.00	10.00	5.00	3.00	19.00	1318.00	5.00	191.00	0.00	449.00	8.00	5.00	104.00	4.00	4.00	16.00	3.00	0.00	324.00	1.00	6.00	23.00
PROP1	1.00	0.00	0.00	6.00	0.00	0.00	1.00	0.00	0.00	1.00	0.00	0.00	0.00	0.00	0.00	0.00	0.00	0.00	0.00	0.00	0.00	1.00	0.00	0.00	1.00	0.00	0.00	1.00	0.00	1.00	0.00	1.00	0.00	9.00	0.00	0.00	0.00	1.00	0.00	0.00	0.00	0.00	0.00	0.00	0.00	0.00	0.00	0.00	0.00
EIF2B4	1033.00	2497.00	5180.00	1877.00	2189.00	1842.00	4286.00	2709.00	2380.00	4244.00	2008.00	3558.00	1970.00	3612.00	1975.00	2081.00	2176.00	1693.00	1521.00	3280.00	2311.00	1858.00	3476.00	1479.00	1293.00	1386.00	2384.00	3076.00	1882.00	1979.00	2364.00	2134.00	817.00	2757.00	2183.00	4528.00	2299.00	3080.00	1311.00	1865.00	1231.00	2190.00	3312.00	4593.00	4060.00	2770.00	2032.00	1356.00	2914.00
EIF2B5	1379.00	5427.00	9415.00	1889.00	3194.00	3340.00	7838.00	4132.00	4669.00	4959.00	2976.00	3656.00	3322.00	5864.00	3876.00	3199.00	2662.00	2757.00	1812.00	3164.00	5400.00	3723.00	7889.00	1649.00	3290.00	2249.00	3079.00	4282.00	3012.00	2705.00	4487.00	2806.00	2483.00	5561.00	4023.00	6681.00	3014.00	4511.00	1867.00	2895.00	2724.00	3592.00	5964.00	7607.00	5010.00	4335.00	4975.00	3175.00	3728.00
TMC8	1054.00	441.00	903.00	119.00	431.00	296.00	1103.00	1069.00	269.00	264.00	526.00	276.00	3529.00	3768.00	957.00	2147.00	141.00	2149.00	108.00	760.00	843.00	621.00	3268.00	1442.00	297.00	956.00	332.00	231.00	1143.00	226.00	147.00	49.00	1790.00	487.00	325.00	550.00	444.00	1252.00	80.00	2191.00	298.00	634.00	130.00	451.00	366.00	384.00	2782.00	764.00	434.00
EIF2B1	1422.00	4748.00	9050.00	1307.00	3377.00	2643.00	3565.00	3334.00	2278.00	2036.00	3341.00	1861.00	2953.00	3561.00	6116.00	2683.00	4135.00	2331.00	1348.00	2839.00	3001.00	3096.00	5809.00	1484.00	4142.00	2357.00	2269.00	3295.00	2089.00	2010.00	1684.00	2243.00	1269.00	6329.00	2067.00	4966.00	2388.00	3557.00	1149.00	1802.00	1727.00	4205.00	3047.00	5025.00	7941.00	3022.00	6759.00	4699.00	2563.00
PRKAR2A	135.00	1864.00	6820.00	538.00	3203.00	666.00	1044.00	968.00	38.00	42.00	336.00	38.00	1777.00	875.00	1091.00	1749.00	717.00	649.00	1070.00	1811.00	1315.00	1804.00	771.00	563.00	1436.00	239.00	1197.00	1444.00	1342.00	1292.00	1920.00	303.00	455.00	2144.00	657.00	2941.00	185.00	869.00	763.00	674.00	1167.00	3650.00	1994.00	1372.00	1734.00	243.00	1909.00	1344.00	2343.00
PRKAR2B	3776.00	3121.00	1088.00	2087.00	27277.00	6874.00	1107.00	3856.00	1700.00	343.00	10403.00	969.00	5207.00	1620.00	5099.00	2384.00	3386.00	4852.00	2587.00	394.00	172.00	5675.00	3431.00	1560.00	4399.00	513.00	2979.00	2258.00	1606.00	222.00	1335.00	1472.00	1712.00	7205.00	4678.00	7485.00	562.00	6007.00	2274.00	2808.00	2113.00	3156.00	179.00	7757.00	11514.00	8006.00	2503.00	1012.00	2286.00
MAGT1	2008.00	13635.00	4760.00	2287.00	21746.00	5245.00	10299.00	7081.00	3505.00	2454.00	6467.00	2371.00	9105.00	8722.00	13572.00	7863.00	7082.00	4509.00	5308.00	5021.00	7468.00	7667.00	8741.00	4575.00	14922.00	5585.00	7794.00	6290.00	4174.00	4280.00	7821.00	5491.00	3694.00	5733.00	5598.00	16569.00	5086.00	7124.00	3778.00	3951.00	36617.00	19282.00	13321.00	15865.00	9282.00	5810.00	17695.00	4398.00	11067.00
C20orf54	784.00	2755.00	870.00	137.00	3832.00	163.00	3000.00	1138.00	434.00	495.00	977.00	1129.00	1166.00	2585.00	1481.00	794.00	2027.00	1133.00	159.00	856.00	648.00	842.00	526.00	942.00	351.00	1010.00	533.00	436.00	1881.00	1629.00	3016.00	43.00	4734.00	895.00	721.00	4150.00	2968.00	1718.00	210.00	1470.00	514.00	583.00	861.00	2808.00	1829.00	1185.00	2183.00	4071.00	180.00
TXNIP	67232.00	23013.00	27730.00	7627.00	50683.00	16082.00	44811.00	70688.00	18214.00	3757.00	115144.00	3970.00	104615.00	57803.00	71751.00	92173.00	26568.00	63345.00	9429.00	7642.00	13248.00	19372.00	56862.00	54004.00	44895.00	11170.00	44513.00	34526.00	25903.00	17310.00	19592.00	3322.00	25960.00	22171.00	9922.00	74878.00	21099.00	27023.00	27376.00	56692.00	22688.00	21155.00	6213.00	17680.00	15385.00	36609.00	59075.00	32660.00	37690.00
S1PR4	141.00	33.00	67.00	16.00	37.00	72.00	48.00	199.00	31.00	45.00	140.00	60.00	447.00	557.00	90.00	452.00	12.00	325.00	20.00	162.00	157.00	82.00	537.00	417.00	20.00	374.00	26.00	8.00	146.00	25.00	10.00	12.00	234.00	67.00	36.00	53.00	117.00	247.00	11.00	614.00	67.00	87.00	15.00	33.00	32.00	55.00	369.00	97.00	91.00
MLF1	241.00	1070.00	1964.00	274.00	502.00	3517.00	2915.00	1285.00	7471.00	1117.00	1097.00	673.00	1474.00	831.00	1770.00	815.00	1529.00	692.00	676.00	1517.00	421.00	1835.00	3077.00	304.00	1434.00	1345.00	928.00	1024.00	1358.00	1132.00	1918.00	1167.00	802.00	2479.00	1138.00	1044.00	548.00	2547.00	643.00	767.00	585.00	2596.00	2014.00	2579.00	4899.00	1146.00	1823.00	904.00	730.00
QPRT	282.00	801.00	258.00	231.00	3620.00	1510.00	5531.00	794.00	110.00	4446.00	432.00	4253.00	518.00	1299.00	600.00	658.00	661.00	289.00	470.00	154.00	286.00	575.00	198.00	324.00	190.00	646.00	1013.00	227.00	5363.00	276.00	1197.00	81.00	1061.00	1064.00	1525.00	234.00	434.00	841.00	53.00	898.00	387.00	1569.00	1974.00	8214.00	64.00	326.00	1177.00	2332.00	412.00
IFT140	896.00	3597.00	5976.00	1474.00	1157.00	6461.00	1502.00	4277.00	627.00	1714.00	3371.00	3650.00	4994.00	4411.00	5211.00	4397.00	2231.00	3302.00	1653.00	714.00	3426.00	3146.00	2291.00	1108.00	827.00	1154.00	2005.00	5581.00	8384.00	8251.00	4693.00	1532.00	2370.00	1883.00	2794.00	4941.00	1400.00	12206.00	1421.00	2934.00	980.00	1990.00	1770.00	2112.00	1590.00	3577.00	1226.00	2880.00	2810.00
RSPH9	8.00	4.00	8.00	10.00	10.00	5.00	7.00	20.00	148.00	92.00	4.00	31.00	23.00	7.00	26.00	51.00	114.00	16.00	4.00	6.00	7.00	34.00	59.00	8.00	36.00	2.00	12.00	25.00	4.00	30.00	7.00	404.00	2.00	20.00	5.00	6.00	18.00	11.00	1.00	6.00	8.00	5.00	14.00	5.00	2.00	10.00	4.00	23.00	38.00
TMEM14C	2341.00	4759.00	6373.00	3482.00	8205.00	5977.00	7550.00	5079.00	4561.00	5861.00	7285.00	5544.00	3806.00	5824.00	6220.00	4800.00	9587.00	3705.00	3317.00	4661.00	5592.00	5440.00	6965.00	3188.00	4543.00	5500.00	4404.00	4709.00	3287.00	3403.00	3186.00	4330.00	2631.00	10745.00	4096.00	9366.00	5042.00	5462.00	2148.00	3364.00	3610.00	5178.00	6486.00	8005.00	2561.00	8492.00	9003.00	4234.00	4511.00
TMEM14B	1084.00	4116.00	4965.92	1538.00	4303.00	3059.00	5356.00	2671.15	2970.00	2213.00	3088.00	1862.18	1955.00	3165.00	4681.00	2586.00	4928.00	1699.10	1524.00	3481.00	2385.00	2277.00	4977.93	1202.00	2144.00	3005.00	1719.00	1848.00	1491.00	1221.00	1909.00	2688.00	1522.00	5724.00	1510.00	4960.00	1904.00	1610.00	772.00	1581.00	1803.00	3697.92	3163.00	4281.00	1152.00	4299.00	5175.00	2768.00	2420.00
TMEM14A	557.00	3363.00	2602.00	1250.00	1480.00	2709.00	2272.00	1537.00	1497.00	825.00	1226.00	503.00	829.00	2345.00	3154.00	1124.00	5704.00	1035.00	988.00	985.00	2108.00	1901.00	1935.00	676.00	1123.00	798.00	692.00	1136.00	1108.00	1040.00	1606.00	1889.00	1284.00	1909.00	1593.00	3163.00	1150.00	1505.00	690.00	905.00	1398.00	2627.00	1807.00	3908.00	3838.00	1670.00	3132.00	2285.00	1969.00
FANCF	441.00	2306.00	2858.00	1122.00	1520.00	1333.00	1510.00	1606.00	807.00	855.00	1349.00	681.00	1455.00	1970.00	3192.00	1469.00	2185.00	949.00	3342.00	1090.00	653.00	2652.00	2261.00	490.00	5323.00	1399.00	2504.00	2073.00	1802.00	1067.00	1320.00	1572.00	806.00	2212.00	1215.00	3127.00	1898.00	1764.00	1194.00	799.00	1133.00	3228.00	1226.00	2595.00	2146.00	1910.00	2335.00	4881.00	2655.00
MECOM	1028.00	707.00	845.00	188.00	5761.00	647.00	420.00	390.00	36.00	116.00	252.00	63.00	982.00	823.00	613.00	1335.00	226.00	710.00	257.00	1464.00	442.00	248.00	376.00	1032.00	905.00	824.00	582.00	234.00	500.00	221.00	583.00	26.00	282.00	1642.00	776.00	1837.00	830.00	744.00	371.00	1156.00	687.00	1870.00	153.00	2719.00	296.00	267.00	5083.00	367.00	732.00
RSPH3	177.00	1371.00	1024.00	317.00	623.00	616.00	530.00	422.00	136.00	168.00	442.00	184.00	940.00	898.00	961.00	540.00	233.00	425.00	193.00	546.00	533.00	258.00	444.00	241.00	409.00	125.00	368.00	666.00	463.00	468.00	801.00	357.00	240.00	367.00	470.00	1262.00	190.00	683.00	114.00	319.00	355.00	405.00	681.00	1157.00	384.00	447.00	305.00	652.00	682.00
RSPH1	15.00	1143.00	1141.00	667.00	8.00	1767.00	1175.00	573.00	265.00	894.00	176.00	1009.00	195.00	540.00	1146.00	640.00	259.00	381.00	290.00	188.00	1103.00	885.00	330.00	116.00	68.00	111.00	658.00	765.00	367.00	855.00	547.00	1629.00	511.00	73.00	659.00	1014.00	378.00	328.00	154.00	648.00	312.00	866.00	158.00	479.00	50.00	756.00	65.00	18.00	954.00
FANCE	194.00	442.00	1171.00	60.00	106.00	135.00	598.00	249.00	755.00	155.00	290.00	192.00	309.00	455.00	532.00	259.00	279.00	223.00	189.00	891.00	582.00	212.00	379.00	420.00	319.00	270.00	230.00	174.00	308.00	356.00	230.00	92.00	110.00	484.00	57.00	498.00	99.00	571.00	71.00	234.00	258.00	526.00	455.00	749.00	627.00	234.00	676.00	606.00	313.00
LOC440944	617.00	1108.00	1703.00	272.00	838.00	805.00	1362.00	671.00	454.00	253.00	541.00	344.00	493.00	954.00	961.00	509.00	894.00	713.00	361.00	494.00	725.00	1053.00	832.00	149.00	1062.00	211.00	395.00	415.00	713.00	214.00	1552.00	396.00	679.00	1882.00	405.00	911.00	182.00	542.00	278.00	610.00	420.00	1489.00	861.00	375.00	1189.00	366.00	1816.00	1005.00	474.00
C9orf129	33.28	528.73	364.38	207.53	413.66	223.47	318.62	328.20	13.68	0.00	165.44	3.60	741.88	429.51	681.02	401.81	309.02	240.89	220.54	158.22	395.54	348.76	195.10	217.96	200.68	85.20	473.70	442.80	386.42	211.81	412.31	84.61	186.64	458.45	218.43	573.78	86.66	257.30	121.01	318.88	203.79	451.72	257.97	897.32	690.55	117.36	335.26	439.29	1053.73
MYT1L	0.00	2.00	0.00	11.00	0.00	0.00	0.00	2.00	0.00	0.00	0.00	2.00	0.00	0.00	0.00	2.00	0.00	1.00	0.00	0.00	2.00	0.00	3.00	0.00	0.00	0.00	1.00	0.00	0.00	1.00	0.00	0.00	1.00	0.00	1.00	0.00	5.00	0.00	0.00	1.00	0.00	3.00	57.00	0.00	2.00	0.00	6.00	0.00	0.00
C9orf125	94.00	55.00	50.00	27.00	47.00	138.00	79.00	152.00	24.00	16.00	60.00	26.00	104.00	46.00	65.00	163.00	61.00	122.00	15.00	26.00	20.00	24.00	45.00	128.00	79.00	101.00	83.00	39.00	43.00	37.00	65.00	4.00	46.00	128.00	128.00	127.00	67.00	93.00	37.00	141.00	75.00	55.00	10.00	31.00	36.00	52.00	23.00	461.00	142.00
C9orf122	33.00	217.00	906.00	153.00	2.00	153.00	1.00	54.00	148.00	204.00	119.00	58.00	78.00	82.00	2067.00	43.00	70.00	39.00	0.00	146.00	166.00	324.00	133.00	14.00	155.00	12.00	178.00	219.00	134.00	106.00	44.00	304.00	14.00	115.00	3.00	386.00	51.00	11.00	1.00	37.00	1.00	160.00	0.00	232.00	142.00	17.00	314.00	49.00	88.00
MTMR15	521.44	2714.99	3752.17	1101.88	1788.88	1472.09	1353.86	1925.17	1123.10	741.10	1282.91	791.74	1665.28	1905.50	1584.65	1871.86	1805.65	1189.07	1234.77	2541.44	2620.91	3734.58	1908.27	918.61	1767.93	417.77	1523.56	1912.44	1513.64	1325.77	2307.01	1654.32	827.40	3397.55	876.74	3307.00	605.81	1215.05	752.95	1095.44	467.06	3145.05	1359.95	2768.53	1139.92	1240.81	1703.68	4241.84	2220.81
KIAA1267	1337.00	8030.00	8883.00	1999.00	4145.00	3036.00	3037.00	4588.00	1768.00	916.00	2800.00	540.00	5578.00	4934.00	8235.00	5739.00	5632.00	2888.00	2562.00	2249.00	3727.00	3709.00	3501.00	2067.00	7176.00	1245.00	4098.00	4111.00	3933.00	2462.00	2634.00	1687.00	2621.00	4753.00	2106.00	6946.00	2343.00	4901.00	1805.00	3166.00	2914.00	4250.00	3448.00	6538.00	2891.00	2580.00	4374.00	5732.00	5125.00
FANCB	6.00	237.00	122.00	16.00	91.00	54.00	114.00	19.00	56.00	3.00	24.00	18.00	45.00	57.00	106.00	52.00	60.00	20.00	74.00	93.00	97.00	111.00	244.00	33.00	249.00	83.00	43.00	35.00	59.00	35.00	88.00	18.00	77.00	142.00	31.00	60.00	27.00	32.00	15.00	25.00	202.00	193.00	141.00	136.00	302.00	21.00	377.00	467.00	43.00
CLIC6	108.00	3750.00	281.00	5619.00	288.00	44.00	72.00	6127.00	78.00	38.00	154.00	7214.00	667.00	140.00	6084.00	3466.00	68056.00	6535.00	11989.00	38.00	109.00	1363.00	11077.00	8820.00	502.00	329.00	18723.00	52705.00	6441.00	42230.00	2275.00	1720.00	189.00	2572.00	26297.00	394.00	129.00	381.00	140.00	1906.00	67.00	601.00	430.00	54095.00	5740.00	8169.00	885.00	69.00	1186.00
PHACTR4	1241.00	5892.00	6477.00	2118.00	3092.00	2103.00	4064.00	4570.00	2242.00	1131.00	2502.00	959.00	3809.00	3230.00	3727.00	4493.00	4262.00	2067.00	2814.00	5108.00	4508.00	3114.00	4315.00	3186.00	4773.00	1320.00	4369.00	3511.00	2686.00	3538.00	2831.00	1884.00	2042.00	4590.00	2542.00	7948.00	2533.00	4634.00	1794.00	2622.00	3637.00	4445.00	2344.00	7240.00	4211.00	2621.00	3961.00	5027.00	3653.00
CLIC4	6907.00	13063.00	13488.00	2875.00	26220.00	12663.00	7355.00	9651.00	9147.00	870.00	7971.00	2966.00	16962.00	6330.00	20321.00	12323.00	17540.00	8403.00	9670.00	14151.00	19799.00	14316.00	8788.00	10035.00	19511.00	9472.00	13232.00	9656.00	11881.00	6837.00	11081.00	3658.00	4853.00	17823.00	14376.00	27516.00	10140.00	15669.00	7818.00	8159.00	14883.00	24250.00	18038.00	11940.00	28378.00	4929.00	23640.00	9124.00	11860.00
CLIC5	774.00	176.00	530.00	96.00	346.00	374.00	103.00	427.00	431.00	44.00	271.00	24.00	791.00	635.00	301.00	800.00	140.00	426.00	72.00	159.00	140.00	145.00	857.00	508.00	336.00	412.00	325.00	114.00	416.00	65.00	53.00	992.00	270.00	378.00	313.00	985.00	280.00	465.00	265.00	1296.00	252.00	550.00	35.00	2261.00	90.00	204.00	1166.00	239.00	8700.00
L3MBTL	329.00	504.00	803.00	190.00	188.00	66.00	619.00	735.00	135.00	117.00	187.00	156.00	378.00	449.00	498.00	239.00	234.00	375.00	117.00	24.00	252.00	1044.00	50.00	110.00	175.00	94.00	692.89	308.00	466.00	172.00	190.00	193.00	634.00	414.00	254.00	319.00	15.00	343.98	83.00	370.91	59.00	208.00	71.00	252.00	232.00	217.00	204.00	356.00	331.00
NLGN3	83.00	70.00	21.00	31.00	46.00	67.00	418.00	227.00	42.00	31.00	53.00	45.00	152.00	181.00	114.00	179.00	28.00	101.00	88.00	52.00	156.00	46.00	72.00	66.00	51.00	23.00	59.00	48.00	19.00	31.00	88.00	52.00	105.00	75.00	49.00	90.00	55.00	57.00	24.00	112.00	91.00	85.00	59.00	68.00	56.00	29.00	100.00	55.00	76.00
LRSAM1	881.00	2353.00	3068.00	1133.00	525.00	1731.00	1902.00	1916.00	1241.93	3160.00	2227.00	2935.00	1624.00	2494.00	2007.00	1953.00	1451.00	1290.00	842.00	1574.00	2343.00	1126.00	2626.00	1208.00	711.00	1106.00	2378.00	2530.00	2096.00	1565.00	1932.00	1182.00	1452.00	2502.00	1241.00	1970.00	1607.00	1744.00	446.00	1851.00	1211.00	1964.00	782.00	2441.00	1570.97	2134.00	1041.00	2563.00	1984.00
NUP107	828.00	4126.00	4455.00	1002.00	2877.00	2011.00	2300.00	2062.00	1659.00	505.00	1816.00	443.00	1676.00	2078.00	5820.00	1895.00	2995.00	1260.00	1840.00	2269.00	1987.00	2852.00	4792.00	1387.00	4354.00	2354.00	2045.00	2856.00	2027.00	1789.00	5907.00	1255.00	1326.00	6025.00	1763.00	4131.00	1665.00	2495.00	1205.00	1482.00	2956.00	4788.00	4308.00	4759.00	4948.00	1726.00	4704.00	6100.00	1939.00
ITGA4	474.89	1418.79	2102.53	474.40	1530.05	532.64	542.55	820.55	132.62	75.08	558.54	103.79	3042.04	3004.43	2436.95	3458.55	618.22	1048.70	5791.47	1387.77	977.56	1759.35	2462.74	1219.52	1239.38	1374.04	692.19	501.91	2279.92	354.41	591.35	115.55	1127.77	1267.13	927.18	2901.69	734.28	1195.11	237.87	1209.55	925.38	1776.55	770.14	1023.47	1303.03	202.86	8771.45	1408.62	1158.07
KRTAP2-1	0.00	0.00	0.00	1.00	0.00	1.00	0.00	1.00	1.00	0.00	0.00	1.00	0.00	0.00	0.00	0.00	0.00	3.00	0.00	0.00	0.00	0.00	0.00	0.00	0.00	0.00	0.00	0.00	0.00	0.00	0.00	0.00	0.00	0.00	1.00	0.00	0.00	0.00	0.00	1.00	0.00	0.00	0.00	0.00	0.00	1.00	0.00	0.00	0.00
CXorf1	0.00	0.00	1.00	9.00	0.00	0.00	0.00	0.00	0.00	0.00	0.00	0.00	0.00	15.00	0.00	0.00	1.00	0.00	0.00	0.00	0.00	0.00	0.00	0.00	0.00	0.00	0.00	0.00	0.00	0.00	0.00	0.00	0.00	0.00	0.00	0.00	0.00	0.00	0.00	1.00	0.00	0.00	1.00	0.00	0.00	0.00	1.00	0.00	0.00
KIAA0020	471.00	1876.00	4422.00	727.00	3032.00	1461.00	1169.00	1415.00	4314.00	998.00	1414.00	789.00	1542.00	1492.00	1966.00	1562.00	2574.00	1050.00	1016.00	4767.00	1084.00	1207.00	3443.00	1897.00	2665.00	3781.00	1798.00	2631.00	963.00	1276.00	2001.00	412.00	561.00	5434.00	1130.00	2514.00	1099.00	1456.00	710.00	1014.00	1237.00	4928.00	1847.00	1980.00	6935.00	979.00	9082.00	2207.00	1819.00
LOC286467	10.00	37.00	2.00	19.00	10.00	41.00	19.00	6.00	39.00	14.00	18.00	4.00	8.00	19.00	41.00	20.00	4.00	5.00	21.00	6.00	34.00	48.00	2.00	4.00	20.00	1.00	35.00	21.00	50.00	20.00	32.00	1.00	9.00	59.00	0.00	40.00	0.00	2.00	7.00	7.00	19.00	75.00	21.00	106.00	153.00	19.00	163.00	33.00	32.00
KRTAP2-4	0.00	0.00	0.00	0.00	0.00	0.00	0.00	0.00	0.00	0.00	0.00	0.00	0.00	0.00	0.00	0.00	0.00	0.00	0.00	0.00	0.00	0.00	0.00	0.00	0.00	0.00	0.00	0.00	0.00	0.00	0.00	0.00	0.00	0.00	0.00	0.00	0.00	0.00	0.00	0.00	0.00	0.00	0.00	0.00	0.00	0.00	0.00	0.00	0.00
TMEM147	1805.00	7183.00	4842.00	2616.00	10587.00	2233.00	5244.00	3009.00	9774.00	10143.00	5642.00	4629.00	3108.00	5827.00	3497.00	2975.00	6581.00	1869.00	1363.00	10356.00	4843.00	3630.00	7429.00	2230.00	4667.00	8457.00	3034.00	4223.00	2483.00	3075.00	2541.00	3467.00	2864.00	3644.00	2892.00	3690.00	3720.00	3333.00	807.00	2903.00	3926.00	4080.00	3544.00	6547.00	5848.00	3937.00	4605.00	1788.00	4313.00
ASGR1	37.00	29.00	21.00	19.00	4.00	23.00	34.00	29.00	71.00	33.00	11.00	42.00	29.00	28.00	42.00	23.00	5.00	42.00	4.00	16.00	21.00	26.00	62.00	45.00	2.00	82.00	21.00	13.00	29.00	4.00	12.00	19.00	26.00	18.00	12.00	6.00	14.00	41.00	2.00	77.00	19.00	16.00	8.00	13.00	37.00	8.00	72.00	13.00	27.00
ASGR2	22.00	4.00	23.00	5.00	7.00	8.00	6.00	14.00	2.00	7.00	12.00	13.00	43.00	45.00	35.00	53.00	3.00	19.00	5.00	9.00	15.00	7.00	60.00	28.00	3.00	56.00	13.00	14.00	10.00	9.00	3.00	2.00	20.00	6.00	4.00	8.00	23.00	29.00	2.00	25.00	14.00	13.00	5.00	13.00	11.00	9.00	79.00	5.00	15.00
TMEM144	447.00	9395.00	2304.00	757.00	2268.00	750.00	2204.00	1458.00	232.00	571.00	2079.00	349.00	1696.00	2486.00	1627.00	1722.00	8142.00	1090.00	1188.00	1060.00	9201.00	765.00	2648.00	816.00	1030.00	267.00	971.00	3979.00	915.00	1142.00	598.00	731.00	839.00	1449.00	1067.00	3108.00	1360.00	990.00	827.00	1411.00	632.00	1760.00	1118.00	8210.00	513.00	1642.00	2394.00	2961.00	1209.00
FOXL2	0.00	2.00	1.00	5.00	8.00	7.00	3.00	6.00	9.00	0.00	2.00	6.00	1.00	2.00	1.00	1.00	1.00	0.00	2.00	9.00	0.00	0.00	1.00	0.00	1.00	8.00	3.00	2.00	0.00	5.00	3.00	0.00	1.00	6.00	4.00	2.00	3.00	4.00	0.00	5.00	11.00	1.00	297.00	1.00	0.00	5.00	0.00	11.00	11.00
ITGA6	5264.00	15317.00	2875.00	4327.00	8102.00	4041.00	5615.00	4288.00	3265.00	1235.00	2421.00	521.00	9048.00	5098.00	3859.00	6605.00	1811.00	4853.00	6657.00	21823.00	1333.00	2528.00	8407.00	4059.00	3191.00	5727.00	8738.00	1224.00	3018.00	3286.00	8551.00	1289.00	1590.00	3266.00	4089.00	28678.00	2180.00	8297.00	3934.00	6469.00	13982.00	7277.00	3432.00	3304.00	34054.00	2962.00	14479.00	2110.00	4478.00
TMEM141	1442.00	1558.00	2907.00	1720.00	1957.00	3505.00	6061.00	2715.00	2158.00	9678.00	5265.00	13009.00	2054.00	3706.00	2871.00	2423.00	3503.00	2030.00	1213.00	946.00	4030.00	2691.00	5941.00	2482.00	865.00	1989.00	2241.00	2295.00	5464.00	3677.00	5538.00	3695.00	1941.00	4546.00	1994.00	5281.00	4326.00	3335.00	1035.00	2469.00	490.00	5386.00	9180.00	8765.00	738.00	6447.00	2640.00	3430.00	2775.00
FOXL1	78.00	30.00	32.00	19.00	22.00	81.00	57.00	77.00	38.00	23.00	37.00	60.00	104.00	21.00	96.00	53.00	11.00	88.00	33.00	24.00	53.00	14.00	42.00	60.00	24.00	302.00	48.00	34.00	39.00	49.00	83.00	6.00	52.00	49.00	95.00	90.00	68.00	106.00	26.00	58.00	32.00	104.00	13.00	35.00	382.00	19.00	161.00	51.00	44.00
SF1	5355.00	16323.00	19852.00	8021.00	11662.00	10606.00	10646.00	14281.00	10727.00	6329.00	9995.00	9384.00	16391.00	12071.00	16739.00	13809.00	14194.00	10989.00	6573.00	9614.00	9322.00	8644.00	14105.00	8018.00	17981.00	6241.00	15486.00	13897.00	10422.00	6806.00	9357.00	8306.00	7712.00	14751.00	7558.00	17346.00	7728.00	11673.00	3528.00	12086.00	8318.00	15998.00	10186.00	18980.00	14610.00	8752.00	13983.00	13696.00	18612.00
BPNT1	813.00	7989.00	3250.00	1204.00	4299.00	2604.00	2583.00	5135.00	1921.00	977.00	3262.00	1288.00	2110.00	4388.00	2802.00	2867.00	4410.00	1587.00	1498.00	2654.00	2052.00	2535.00	2409.00	1094.00	2334.00	1442.00	1657.00	3796.00	1517.00	1312.00	2466.00	1676.00	1434.00	4394.00	2373.00	4331.00	1204.00	2317.00	1070.00	1616.00	2251.00	6944.00	2181.00	6423.00	4942.00	2088.00	8907.00	2087.00	3773.00
TMEM149	332.61	301.92	426.24	128.28	347.99	269.00	690.17	543.78	741.62	382.24	262.29	632.05	788.26	978.29	556.63	1086.69	266.00	559.84	122.19	900.16	489.51	316.71	1959.48	773.08	123.39	663.04	115.85	150.51	647.66	181.22	187.20	79.63	255.90	270.57	187.74	306.12	382.76	649.57	54.66	762.99	101.54	420.68	407.63	364.13	317.26	348.63	1512.43	386.02	368.92
API5	2290.00	10323.00	13214.00	3462.00	10360.00	4230.00	6060.00	7285.00	3844.00	2889.00	5552.00	3292.00	7451.00	9562.00	11975.00	7976.00	11593.00	4119.00	10740.00	4710.00	4500.00	11068.00	9691.00	3826.00	25563.00	4614.00	10039.00	7608.00	7049.00	4574.00	6095.00	4392.00	4277.00	9666.00	5060.00	14778.00	4447.00	6211.00	4986.00	3969.00	7459.00	17976.00	4285.00	14476.00	14094.00	5879.00	18238.00	17487.00	11207.00
CDKN2AIPNL	500.00	1288.00	1820.00	1067.00	836.00	866.00	717.00	1173.00	824.00	3100.00	2834.00	1548.00	881.00	1355.00	1910.00	693.00	2676.00	722.00	439.00	296.00	1371.00	2973.00	1178.00	519.00	927.00	767.00	1084.00	1462.00	1060.00	621.00	732.00	2156.00	555.00	986.00	674.00	1725.00	1338.00	1271.00	319.00	821.00	571.00	1532.00	796.00	1858.00	1050.00	2556.00	764.00	924.00	794.00
RTKN2	105.00	1137.00	1357.00	100.00	488.00	128.00	129.00	269.00	162.00	23.00	385.00	133.00	306.00	695.00	2467.00	529.00	641.00	155.00	480.00	358.00	363.00	461.00	602.00	397.00	2371.00	432.00	258.00	294.00	433.00	238.00	510.00	461.00	175.00	1106.00	345.00	693.00	197.00	418.00	68.00	224.00	1213.00	995.00	67.00	470.00	604.00	203.00	1133.00	1316.00	458.00
P2RX7	72.00	714.00	300.00	77.00	157.00	155.00	148.00	117.00	54.00	7.00	38.00	8.00	410.00	406.00	353.00	392.00	64.00	246.00	54.00	295.00	664.00	505.00	428.00	115.00	249.00	104.00	231.00	183.00	643.00	102.00	213.00	9.00	270.00	111.00	90.00	422.00	99.00	240.00	34.00	244.00	83.00	375.00	396.00	223.00	874.00	44.00	1593.00	292.00	200.00
SECISBP2L	1225.00	7154.00	6530.00	1591.00	5211.00	1542.00	6312.00	2814.00	694.00	520.00	2406.00	247.00	4642.00	7204.00	5126.00	5841.00	5112.00	2265.00	2647.00	3162.00	2359.00	4554.00	3442.00	3542.00	11202.00	1413.00	4229.00	1769.00	2678.00	1647.00	2617.00	2355.00	1685.00	6401.00	2890.00	7391.00	1818.00	2377.00	2182.00	2435.00	2614.00	6329.00	2951.00	4052.00	3589.00	1974.00	7816.00	7538.00	6970.00
SBF1P1	0.00	2.00	1.00	12.00	0.00	1.00	2.00	4.00	1.00	0.00	2.00	1.00	4.00	4.00	1.00	0.00	0.00	0.00	3.00	1.00	1.00	1.00	3.00	2.00	0.00	1.00	1.00	2.00	1.00	2.00	2.00	0.00	0.00	4.00	0.00	3.00	0.00	1.00	0.00	12.00	3.00	2.00	7.00	1.00	0.00	4.00	10.00	12.00	3.00
LOC100128811	0.00	0.00	0.00	4.55	0.00	0.00	0.00	0.00	0.00	0.00	1.26	0.00	0.00	0.00	0.00	0.00	0.00	0.00	0.00	0.00	0.00	0.00	0.00	0.00	0.00	32.32	1.00	0.00	1.28	0.00	0.00	0.00	0.00	0.00	1.00	0.00	0.00	0.00	0.00	0.00	0.00	0.00	0.00	0.00	1.00	0.00	1.00	11.52	1.00
FANCI	337.17	8907.34	14490.81	803.18	2531.84	2414.46	4554.36	780.02	4051.36	760.30	1423.02	988.68	1448.12	2591.06	3990.73	1812.02	3226.65	640.86	2880.17	2390.27	3332.18	4390.10	6456.09	2803.31	6417.35	1710.42	2349.61	2065.48	3240.66	1720.36	2423.37	1867.54	2930.87	8714.04	979.12	2655.73	1521.19	1362.42	354.98	536.55	2574.16	6022.12	4745.03	3850.77	5354.26	826.01	8679.47	18104.48	1889.38
KIAA1199	44.00	207.00	931.00	111.00	4521.00	1918.00	374.00	116.00	142.00	4.00	29.00	104.00	383.00	374.00	2001.00	101.00	188.00	558.00	1041.00	254.00	293.00	228.00	447.00	180.00	195.00	1137.00	271.00	2546.00	763.00	1310.00	4970.00	183.00	85.00	418.00	5803.00	206.00	406.00	4690.00	392.00	154.00	87.00	1021.00	836.00	1285.00	483.00	31.00	288.00	365.00	84.00
HLA-DPA1	17706.00	7317.19	13187.00	4105.00	18012.00	5881.00	18180.24	17393.18	8396.00	2695.00	13680.00	5053.00	35644.00	32754.11	23077.00	47367.12	4713.00	21031.00	4456.00	66062.39	18505.00	12885.13	101698.00	26927.00	10124.42	29556.00	8188.00	5439.00	49351.00	6938.00	8756.00	1196.00	11813.00	7148.00	15157.00	27768.00	18677.00	24833.00	2198.00	24196.00	5875.00	30786.00	7737.00	21077.15	9628.00	17573.00	115177.20	15437.45	11613.00
FAM32A	2129.00	13093.00	4385.00	2106.00	5586.00	4756.00	4209.00	5060.00	5046.00	4152.00	3727.00	4376.00	3845.00	5508.00	12521.00	4439.00	4134.00	2974.00	2087.00	4346.00	4147.00	2287.00	7213.00	3085.00	4424.00	3749.00	3370.00	3408.00	3444.00	3933.00	3093.00	2974.00	2812.00	4031.00	4043.00	5832.00	4885.00	6451.00	1884.00	3320.00	5993.00	4359.00	7614.00	6640.00	6791.00	5386.00	9551.00	2819.00	3720.00
KIAA1191	2162.00	8814.00	7837.00	4279.00	12355.00	4692.00	11760.00	5704.00	3086.00	2617.00	9433.00	2088.00	6852.00	10281.00	9650.00	5934.00	13960.00	4117.00	2622.00	11999.00	8310.00	8101.00	5767.00	3795.00	9343.00	3907.00	7177.00	5467.00	5573.00	4360.00	6170.00	8043.00	1946.00	7425.00	5069.00	8578.00	4648.00	7304.00	2483.00	4458.00	5872.00	6481.00	7231.00	11282.00	8173.00	7435.00	7536.00	5817.00	6743.00
FER1L4	806.00	107.00	146.00	40.00	149.00	90.00	697.00	283.00	47.00	99.00	71.00	746.00	270.00	462.00	1273.00	177.00	391.00	53.00	73.00	143.00	180.00	174.00	78.00	89.00	40.00	302.00	463.00	112.00	221.00	130.00	1419.00	1512.00	304.00	1083.00	65.00	102.00	12.00	838.00	14.00	272.00	102.00	343.00	61.00	138.00	26.00	25.00	322.00	250.00	78.00
FER1L5	20.00	21.00	17.00	9.00	5.00	10.00	65.00	38.00	3.00	23.00	9.00	25.00	1.00	12.00	7.00	5.00	0.00	23.00	2.00	0.00	3.00	9.00	4.00	2.00	4.00	4.00	0.00	9.00	164.00	20.00	9.00	4.00	5.00	3.00	2.00	77.00	1.00	62.00	13.00	10.00	6.00	1.00	60.00	11.00	2.00	34.00	1.00	6.00	5.00
ZMAT1	1521.00	1113.00	2107.00	242.00	599.00	615.00	1213.00	1393.00	344.00	142.00	1660.00	235.00	1526.00	3039.00	2740.00	833.00	819.00	1588.00	590.00	238.00	978.00	3104.00	726.00	507.00	1343.00	151.00	697.00	1518.00	703.00	538.00	1144.00	1277.00	727.00	1255.00	1243.00	3109.00	515.00	1131.00	853.00	1088.00	333.00	915.00	431.00	978.00	82.00	1286.00	1068.00	841.00	892.00
C19orf23	17.00	43.00	182.00	31.00	21.00	59.00	94.00	52.00	79.00	81.00	61.00	94.00	69.00	32.00	90.00	39.00	24.00	55.00	29.00	51.00	32.00	44.00	58.00	53.00	25.00	26.00	43.00	55.00	67.00	13.00	70.00	26.00	57.00	15.00	48.00	73.00	48.00	37.00	21.00	62.00	16.00	189.00	38.00	77.00	12.00	31.00	30.00	63.00	61.00
ZMAT3	92.00	404.00	661.00	137.00	717.00	120.00	551.00	265.00	139.00	75.00	158.00	150.00	776.00	687.00	345.00	633.00	96.00	263.00	288.00	338.00	173.00	280.00	190.00	199.00	351.00	130.00	394.00	183.00	235.00	205.00	438.00	47.00	137.00	311.00	517.00	587.00	220.00	228.00	139.00	248.00	276.00	492.00	1092.00	688.00	409.00	81.00	657.00	456.00	597.00
ZMAT2	1985.00	7819.00	11601.00	3035.00	3367.00	3447.00	4533.00	4648.00	5385.00	5081.00	5124.00	4336.00	3908.00	7539.00	8843.00	6132.00	10423.00	3028.00	2384.00	3000.00	3723.00	5043.00	12634.00	3441.00	4173.00	3424.00	4299.00	4262.00	5602.00	3649.00	3584.00	3845.00	3349.00	6045.00	4164.00	5535.00	3909.00	6407.00	2150.00	3181.00	4434.00	7064.00	5169.00	8545.00	6043.00	4953.00	9638.00	3812.00	3879.00
C19orf26	16.00	24.00	26.00	84.00	19.00	31.00	52.00	32.00	21.00	4.00	60.00	7.00	49.00	34.00	70.00	24.00	22.00	30.00	18.00	65.00	12.00	120.00	36.00	17.00	12.00	30.00	61.00	179.00	36.00	23.00	47.00	79.00	45.00	8.00	40.00	11.00	24.00	48.00	8.00	179.00	12.00	12.00	13.00	88.00	13.00	13.00	2.00	88.00	100.00
ZMAT4	1.00	5.00	12.00	5.00	12.00	482.00	0.00	18.00	9.00	21.00	7.00	3.00	7.00	5.00	3.00	20.00	1172.00	13.00	35.00	3.00	85.00	3414.00	1.00	23.00	744.00	57.00	357.00	15.00	2.00	1218.00	329.00	804.00	4.00	11.00	34.00	34.00	58.00	119.00	5.00	7.00	17.00	212.00	5.00	533.00	4.00	10.00	2.00	1.00	13.00
C19orf24	960.00	1010.00	1825.00	903.00	1431.00	1480.00	2209.00	1698.00	3092.00	9799.00	2374.00	5556.00	1776.00	1990.00	1178.00	1280.00	945.00	1374.00	475.00	2559.00	1174.00	1429.00	1888.00	1439.00	617.00	1262.00	1259.00	1524.00	1183.00	788.00	841.00	1534.00	1140.00	674.00	1382.00	1485.00	1813.00	1601.00	331.00	1940.00	672.00	1530.00	584.00	3115.00	1393.00	2891.00	1010.00	1267.00	1716.00
C19orf25	917.00	889.00	1393.00	643.00	274.00	1198.00	1322.00	2335.00	1586.00	2902.00	2519.00	2730.00	1580.00	1484.00	1423.00	1001.00	527.00	1081.00	536.00	1910.00	788.00	810.00	1915.00	956.00	555.00	636.00	1090.00	1012.00	863.00	904.00	912.00	1478.00	1544.00	683.00	843.00	1132.00	1715.00	1886.00	398.00	1589.00	612.00	1251.00	588.00	2122.00	536.00	3018.00	464.00	680.00	1406.00
MYBL1	98.00	1046.00	2884.00	152.00	1556.00	113.00	854.00	187.00	212.00	99.00	157.00	490.00	375.00	331.00	1955.00	370.00	3683.00	205.00	316.00	1961.00	1004.00	2271.00	1949.00	202.00	2728.00	882.00	531.00	232.00	1072.00	1581.00	258.00	387.00	546.00	808.00	88.00	119.00	170.00	1549.00	53.00	184.00	264.00	2970.00	2585.00	1654.00	6439.00	259.00	651.00	1825.00	518.00
NR1D1	776.77	956.08	944.48	431.89	1312.81	1612.27	755.33	955.03	2150.02	766.67	1458.38	608.39	500.40	593.81	1673.50	6004.31	1107.42	1254.71	783.58	967.80	456.30	485.66	4111.81	806.43	982.71	1043.31	993.87	702.43	652.85	528.28	3075.64	950.66	311.76	4012.78	935.23	2147.42	2795.66	868.36	417.20	1969.37	366.41	3912.84	1275.28	1925.09	1212.75	619.83	749.37	3600.01	920.05
NR1D2	1058.00	6282.00	2752.00	1444.00	5098.00	2833.00	3541.00	2234.00	1498.00	1207.00	4472.00	552.00	1943.00	4428.00	4740.00	7569.00	5085.00	3026.00	2959.00	3839.00	2025.00	5170.00	3128.00	2039.00	11838.00	1838.00	2621.00	1382.00	1964.00	1267.00	3139.00	1714.00	1053.00	5763.00	3424.00	11688.00	2522.00	2004.00	1785.00	2794.00	4394.00	8369.00	3164.00	4181.00	5053.00	2536.00	17052.00	12146.00	4757.00
MYBL2	140.00	5901.00	4316.00	134.00	2992.00	1460.00	6901.00	423.00	7772.00	199.00	645.00	692.00	757.00	1932.00	5908.00	917.00	931.00	188.00	826.00	2842.00	3043.00	2560.00	6689.00	1425.00	1689.00	7371.00	1744.00	829.00	1667.00	967.00	1723.00	682.00	2330.00	6103.00	322.00	163.00	1036.00	431.00	34.00	502.00	4958.00	4985.00	19419.00	2364.00	10662.00	245.00	3429.00	10331.00	1368.00
ITGB1BP1	2007.00	2082.00	3556.00	1397.00	1968.00	2868.00	3435.00	1973.00	3704.00	2255.00	2007.00	1285.00	2179.00	3046.00	2425.00	1766.00	1868.00	1947.00	903.00	3033.00	2703.00	2305.00	2948.00	1108.00	1528.00	3622.00	2109.00	1259.00	1797.00	1720.00	2074.00	1342.00	1115.00	2432.00	1958.00	2881.00	1975.00	3103.00	1031.00	2314.00	1676.00	1873.00	3207.00	3506.00	3161.00	2150.00	3323.00	1312.00	2012.00
ITGB1BP3	0.00	0.00	0.00	0.00	0.00	0.00	0.00	0.00	0.00	2.00	0.00	0.00	0.00	0.00	0.00	1.00	0.00	1.00	0.00	0.00	1.00	0.00	0.00	0.00	0.00	0.00	0.00	0.00	0.00	0.00	0.00	0.00	0.00	0.00	0.00	0.00	0.00	0.00	0.00	0.00	0.00	0.00	0.00	0.00	0.00	0.00	0.00	0.00	0.00
ITGB1BP2	5.00	12.00	8.00	3.00	10.00	8.00	18.00	20.00	13.00	5.00	6.00	21.00	9.00	8.00	21.00	2.00	0.00	8.00	3.00	5.00	4.00	11.00	6.00	10.00	5.00	11.00	4.00	4.00	13.00	2.00	13.00	3.00	3.00	14.00	32.00	14.00	13.00	3.00	13.00	9.00	4.00	23.00	5.00	6.00	11.00	6.00	4.00	2.00	9.00
ZNF7	613.73	3000.53	4463.78	628.03	2416.26	1922.76	1095.47	1508.38	1446.20	811.72	1089.48	1214.95	1358.56	910.33	3026.61	1072.31	3245.52	982.67	699.95	1444.29	1148.92	2789.08	2057.48	950.16	2932.46	1233.68	1934.89	1969.58	2049.35	2499.26	1615.18	1226.61	1054.94	5539.78	665.73	2353.60	835.70	2233.81	608.92	818.89	2289.10	4097.84	1177.56	1978.30	2120.33	836.86	2441.62	998.16	1645.31
ZNF2	147.00	600.00	554.00	293.00	370.00	369.00	624.00	392.00	273.00	148.00	426.00	162.00	191.00	554.00	631.00	401.00	485.00	235.00	311.00	459.00	321.00	324.00	1149.00	172.00	619.00	218.00	235.00	333.00	399.00	356.00	576.00	329.00	154.00	666.00	411.00	807.00	209.00	560.00	252.00	210.00	346.00	384.00	552.00	830.00	435.00	352.00	596.00	461.00	463.00
ZNF3	853.96	4318.16	3122.17	1449.26	3333.39	2998.35	2056.42	2761.00	3225.09	2057.38	1893.17	1473.41	2082.10	2571.00	3432.81	2078.81	2722.81	1346.84	1658.71	2995.24	1261.59	3476.12	4318.17	1307.16	3361.17	1550.51	2179.04	2541.29	1163.20	1316.66	1374.00	2810.81	1581.53	4159.36	2278.17	4620.09	2024.81	2025.58	792.66	1181.51	2165.21	2939.80	1889.00	4008.10	2900.68	2332.74	2505.23	2325.04	2808.20
CTCFL	4.34	35.84	44.84	21.27	24.55	33.71	41.40	46.17	20.39	7.59	18.50	3.29	20.61	39.17	29.86	24.53	11.19	22.59	21.00	23.91	18.85	27.57	71.98	21.30	40.61	32.93	24.55	16.17	13.57	23.23	66.64	12.81	13.15	36.59	29.60	22.48	32.18	46.50	12.71	17.57	41.47	24.06	86.05	27.02	66.50	33.32	51.40	33.00	56.35
UFSP1	35.00	66.00	46.00	77.00	96.00	108.00	39.00	72.00	89.00	441.00	168.00	480.00	83.00	41.00	180.00	43.00	46.00	96.00	33.00	50.00	131.00	140.00	139.00	33.00	16.00	194.00	43.00	93.00	36.00	56.00	41.00	126.00	33.00	61.00	50.00	73.00	90.00	89.00	16.00	102.00	42.00	130.00	105.00	103.00	25.00	162.00	65.00	36.00	116.00
ZNF8	72.96	759.04	819.00	149.04	315.44	732.58	217.15	270.14	221.08	74.00	229.85	89.21	347.85	350.25	404.45	331.37	188.51	145.91	284.77	247.70	207.32	188.62	373.03	114.24	450.86	109.82	212.50	360.89	285.89	179.91	515.45	226.89	143.22	265.17	376.04	643.61	177.77	249.49	172.61	226.45	261.91	317.58	746.31	424.77	168.13	163.05	407.94	391.25	440.60
C11orf17	471.00	783.00	998.00	628.00	920.00	746.00	1459.00	829.00	705.00	898.00	908.00	1014.00	693.00	1061.00	1360.00	724.00	1363.00	603.00	465.00	1991.00	603.00	755.00	1222.00	687.00	453.00	576.00	956.00	657.00	1212.00	520.00	552.00	803.00	592.00	738.00	629.00	1309.00	767.00	793.00	416.00	513.00	341.00	1086.00	986.00	1654.00	441.00	831.00	1718.00	891.00	995.00
C11orf16	5.00	2.00	4.00	1.00	0.00	1.00	139.00	36.00	6.00	5.00	31.00	17.00	4.00	61.00	2.00	21.00	1.00	3.00	12.00	3.00	0.00	1.00	1.00	0.00	3.00	1.00	1.00	0.00	61.00	44.00	1.00	13.00	25.00	0.00	1.00	1.00	0.00	0.00	1.00	2.00	0.00	1.00	1.00	8.00	234.00	0.00	68.00	0.00	3.00
ATG5	789.00	5607.00	6511.00	988.00	4019.00	2203.00	2567.00	2206.00	2416.00	502.00	1633.00	795.00	2063.00	2859.00	3692.00	2438.00	1944.00	1411.00	1364.00	3045.00	2567.00	840.00	2915.00	1421.00	4523.00	1356.00	2020.00	1974.00	1904.00	2020.00	6008.00	1063.00	1254.00	2233.00	1516.00	4172.00	1115.00	3048.00	719.00	1253.00	3143.00	4130.00	2449.00	4250.00	5293.00	1800.00	4618.00	2978.00	1456.00
ZAP70	335.00	55.00	296.00	17.00	97.00	71.00	172.00	357.00	42.00	40.00	192.00	87.00	1388.00	1487.00	390.00	800.00	7.00	606.00	22.00	359.00	402.00	400.00	2047.00	673.00	35.00	454.00	69.00	28.00	493.00	24.00	9.00	16.00	884.00	123.00	81.00	116.00	147.00	419.00	19.00	1111.00	130.00	206.00	8.00	109.00	43.00	100.00	1158.00	219.00	98.00
C11orf10	1458.00	4921.00	4136.00	2414.00	4420.00	2803.00	4218.00	2919.00	4621.00	5233.00	1798.00	5208.00	3144.00	13366.00	4438.00	2975.00	5185.00	2153.00	1367.00	2264.00	1963.00	2172.00	5697.00	2796.00	5116.00	4981.00	1415.00	3534.00	2114.00	1645.00	2798.00	2926.00	1810.00	3843.00	2216.00	4672.00	4009.00	2434.00	1222.00	1883.00	3425.00	8290.00	2743.00	8456.00	6709.00	5293.00	6134.00	1423.00	4656.00
EFEMP1	4598.00	888.00	25338.00	25199.00	1268.00	1327.00	3776.00	5720.00	4009.00	13526.00	3060.00	6597.00	5388.00	2182.00	3159.00	8414.00	14373.00	4306.00	1044.00	493.00	106471.00	8050.00	2551.00	4769.00	4361.00	3291.00	5015.00	417.00	5674.00	8057.00	1632.00	428.00	2015.00	4220.00	2460.00	4834.00	2282.00	6513.00	1420.00	6629.00	2964.00	3116.00	57447.00	11288.00	36782.00	3291.00	16785.00	254.00	7410.00
UFSP2	758.05	2120.10	1361.63	1136.77	1990.89	1165.26	839.43	2690.56	893.15	1961.59	2075.61	1374.07	1783.58	2359.26	2095.91	2015.58	3148.24	1236.64	1179.28	1342.87	1827.08	1891.62	1938.36	943.95	1999.43	934.03	1490.07	1524.74	879.73	942.46	1095.66	968.05	595.94	2460.00	1343.14	4317.42	1588.33	1350.17	846.72	1213.93	1960.65	2181.80	2382.40	4846.34	868.08	1639.14	2776.61	2121.59	1760.81
OGFR	2444.19	3142.00	3265.00	1010.00	743.00	4387.00	1609.00	4148.25	3801.76	10008.17	4491.00	4775.00	3756.69	3468.00	7365.91	1671.00	951.00	2755.53	749.00	2272.00	5074.39	3052.00	11400.00	2460.71	483.00	4536.81	1966.00	1932.00	3014.20	1052.55	1008.00	2046.00	5188.00	1625.00	1803.00	1491.00	3185.00	3322.00	546.00	4925.99	1293.00	2945.00	1634.00	3111.00	2261.00	3562.47	1476.00	2106.00	2779.00
CDC5L	937.00	5940.00	7863.00	1532.00	3824.00	2928.00	3672.00	3078.00	2289.00	1164.00	2323.00	818.00	3391.00	3189.00	4146.00	3483.00	3899.00	1821.00	2214.00	5384.00	4942.00	2974.00	4415.00	2213.00	4292.00	2140.00	2090.00	3313.00	2479.00	2218.00	3727.00	1899.00	940.00	4405.00	2272.00	6349.00	2820.00	3101.00	1749.00	1735.00	4594.00	5578.00	4505.00	6588.00	4748.00	2135.00	5460.00	5237.00	3607.00
RAC2	1016.00	2019.00	1513.00	1183.00	1465.00	849.00	1753.00	2107.00	698.00	2243.00	1125.00	755.00	4148.00	7135.00	2847.00	7016.00	660.00	3645.00	801.00	2815.00	2067.00	2050.00	12154.00	3087.00	898.00	4524.00	789.00	2199.00	2018.00	416.00	259.00	503.00	2147.00	772.00	1635.00	1564.00	2620.00	2399.00	149.00	4564.00	661.00	1748.00	674.00	4219.00	900.00	1454.00	7278.00	1317.00	2473.00
RAC3	157.00	521.00	1960.00	629.00	562.00	366.00	133.00	843.00	1065.00	2400.00	1227.00	3664.00	767.00	1147.00	1401.00	688.00	713.00	560.00	267.00	650.00	114.00	758.00	1210.00	452.00	383.00	764.00	1094.00	1132.00	618.00	574.00	584.00	881.00	514.00	447.00	279.00	811.00	896.00	648.00	243.00	758.00	880.00	732.00	388.00	749.00	1520.00	1102.00	312.00	1228.00	961.00
RAC1	8751.00	19520.00	34915.00	7563.00	25287.00	16686.00	32961.00	15250.00	15945.00	14685.00	12489.00	15047.00	13280.00	17751.00	17456.00	16097.00	28073.00	9765.00	8485.00	12536.00	7837.00	18203.00	25609.00	14329.00	27981.00	16038.00	15965.00	14767.00	23291.00	10213.00	15948.00	14693.00	8456.00	14294.00	12801.00	25560.00	19313.00	16518.00	7225.00	10365.00	12906.00	25271.00	20249.00	21977.00	17168.00	13559.00	23955.00	20943.00	13713.00
SBDS	2642.00	5470.00	7684.00	2573.00	9151.00	4184.00	7796.00	4418.00	3053.00	2231.00	5019.00	1405.00	5330.00	5315.00	5652.00	4537.00	7188.00	2994.00	1953.00	6032.00	3299.00	5145.00	5975.00	3410.00	4680.00	3880.00	4613.00	3732.00	5531.00	3296.00	2048.00	4892.00	1842.00	6478.00	3408.00	9388.00	5052.00	4701.00	2954.00	3951.00	4342.00	7134.00	6014.00	6903.00	6660.00	4778.00	8112.00	4851.00	4518.00
RCL1	744.00	981.00	2507.00	430.00	728.00	836.00	570.00	1011.00	1749.00	318.00	1065.00	538.00	1340.00	1059.00	1158.00	1088.00	1592.00	783.00	471.00	2034.00	784.00	555.00	5352.00	668.00	1446.00	1811.00	1159.00	958.00	505.00	1763.00	631.00	391.00	381.00	2023.00	798.00	1528.00	585.00	1134.00	528.00	808.00	437.00	2104.00	766.00	998.00	2257.00	924.00	1878.00	1290.00	994.00
VCL	4948.00	9752.00	6935.00	3016.00	11191.00	7132.00	7731.00	9380.00	1591.00	1340.00	6034.00	2227.00	16113.00	8440.00	9510.00	9984.00	6938.00	6797.00	8525.00	6737.00	4752.00	12163.00	5410.00	7829.00	10398.00	7483.00	11547.00	8987.00	19271.00	6829.00	13011.00	2572.00	4370.00	11791.00	11274.00	20210.00	8436.00	11273.00	5897.00	8050.00	8240.00	11695.00	95647.00	10661.00	20136.00	5203.00	14484.00	5656.00	10450.00
MRPS18A	709.00	2618.00	2452.00	1216.00	1809.00	1735.00	1983.00	1918.00	3621.00	5004.00	2188.00	2735.00	1612.00	3103.00	1431.00	1618.00	1820.00	1091.00	728.00	3560.00	2738.00	1435.00	2467.00	1715.00	785.00	1936.00	945.00	1603.00	1648.00	1388.00	1566.00	1430.00	858.00	2085.00	1032.00	1945.00	1873.00	2116.00	621.00	1400.00	1194.00	1629.00	1620.00	3490.00	1990.00	2378.00	2810.00	1689.00	1720.00
VCP	7597.00	35264.00	59120.00	12725.00	26925.00	14540.00	24544.00	21276.00	12367.00	16911.00	16494.00	14436.00	19646.00	24687.00	44920.00	22422.00	24049.00	12593.00	11426.00	27420.00	19117.00	14597.00	38661.00	18823.00	12864.00	25430.00	25433.00	21986.00	15298.00	14414.00	18612.00	12709.00	14490.00	34925.00	17746.00	38170.00	18045.00	21778.00	10295.00	14108.00	15719.00	45039.00	27525.00	32660.00	38323.00	19034.00	37379.00	31231.00	29629.00
CPLX3	6.00	15.00	10.00	10.00	1.00	5.00	102.76	2.00	6.00	1.00	2.00	14.00	4.00	100.55	3.00	4.00	2.00	10.00	0.00	108.73	0.00	4.00	2.00	5.00	4.00	6.00	0.00	1.00	0.00	1.00	35.00	2.00	1.00	5.00	1.00	0.00	2.83	0.00	0.00	1.00	4.00	11.00	3.00	2.00	0.00	4.00	1.00	6.00	3.00
ORC3L	705.00	6011.00	4367.00	800.00	2467.00	2349.00	2287.00	1651.00	1951.00	386.00	1922.00	613.00	1565.00	2200.00	2427.00	2111.00	1842.00	1123.00	974.00	4480.00	3254.00	980.00	2212.00	1108.00	3039.00	1104.00	1049.00	1627.00	1988.00	1780.00	1525.00	1010.00	823.00	2213.00	1553.00	4316.00	1455.00	1868.00	639.00	912.00	2532.00	3793.00	3437.00	3784.00	4437.00	1890.00	3011.00	3369.00	860.00
CPLX1	341.00	208.00	310.00	916.00	46.00	1473.00	233.00	442.00	395.00	1200.00	726.00	594.00	856.00	373.00	300.00	199.00	569.00	692.00	324.00	70.00	496.00	644.00	466.00	104.00	115.00	117.00	649.00	1601.00	245.00	140.00	152.00	1170.00	388.00	97.00	330.00	407.00	263.00	409.00	43.00	1008.00	291.00	177.00	21.00	376.00	67.00	270.00	68.00	349.00	944.00
AP2A1	2731.85	7921.02	5699.34	3813.40	5723.08	4252.94	6209.36	8094.29	3949.94	4791.12	5949.01	3634.70	6389.98	8558.74	5609.25	5523.30	3371.09	4200.66	3419.76	4360.76	7562.60	7282.68	8757.59	3708.40	2784.19	4283.07	7487.38	5437.71	4905.51	3475.83	6877.42	3629.31	5508.97	5382.52	4841.17	6763.47	5213.63	6595.52	1744.50	6162.97	3566.77	4443.28	4473.82	13357.17	7367.42	4979.42	3329.06	6297.48	7621.09
CPLX4	0.00	3.00	2.00	5.00	0.00	2.00	2.00	0.00	0.00	0.00	0.00	0.00	0.00	0.00	2.00	5.00	1.00	0.00	0.00	0.00	1.00	1.00	6.00	1.00	0.00	0.00	0.00	1.00	1.00	0.00	2.00	0.00	0.00	0.00	1.00	0.00	1.00	2.00	1.00	0.00	0.00	10.00	3.00	0.00	0.00	0.00	2.00	2.00	2.00
AP2A2	2590.00	4129.00	4849.00	3999.00	6692.00	4751.00	3631.00	4974.00	3892.00	4071.00	5322.00	4660.00	6299.00	8290.00	4791.00	4444.00	3208.00	4010.00	2482.00	4419.00	2961.00	3804.00	7640.00	3376.00	2819.00	2938.00	7995.00	5541.00	5198.00	2693.00	4025.00	4110.00	1990.00	6070.00	3121.00	7429.00	3235.00	4961.00	1904.00	4190.00	2341.00	5728.00	2047.00	8626.00	3507.00	3589.00	6254.00	7274.00	11341.00
VCX	6.00	1.00	0.00	0.00	7.00	0.00	482.00	2.00	3.00	1.00	0.00	6.00	0.00	4.00	1.00	0.00	0.00	0.00	0.00	2.00	1.00	0.00	0.00	0.00	0.00	0.00	11.00	0.00	0.00	0.00	0.00	0.00	1.00	0.00	0.00	0.00	0.00	1.00	0.00	1.00	0.00	0.00	2.00	0.00	2.00	0.00	0.00	1.00	0.00
LOC389332	0.00	5.00	2.00	25.00	0.00	136.00	4.00	3.00	0.00	2.00	0.00	12.00	0.00	0.00	1.00	0.00	3.00	0.00	3.00	0.00	2.00	2.00	9.00	0.00	12.00	6.00	8.00	0.00	19.00	16.00	65.00	107.00	0.00	1.00	0.00	0.00	5.00	0.00	0.00	2.00	5.00	0.00	1.00	0.00	0.00	2.00	0.00	10.00	0.00
PBX4	52.00	13.00	20.00	7.00	6.00	8.00	198.00	50.00	86.00	4.00	13.00	38.00	145.00	50.00	49.00	36.00	0.00	68.00	5.00	28.00	8.00	9.00	60.00	40.00	6.00	10.00	19.00	5.00	49.00	19.00	14.00	20.00	103.00	3.00	22.00	8.00	35.00	41.00	1.00	58.00	18.00	18.00	40.00	11.00	151.00	20.00	60.00	41.00	10.00
MRPS18C	336.78	1280.20	1018.43	503.17	861.61	800.26	678.32	698.56	1011.35	1144.56	638.80	899.74	648.28	1126.53	1309.12	1022.06	2106.32	522.36	346.08	1420.92	782.28	782.43	1210.09	581.77	1049.70	780.98	506.91	521.64	521.69	504.54	424.89	654.20	484.57	1112.08	516.92	1355.77	967.59	655.19	378.42	562.95	495.71	1019.87	734.41	1810.97	1964.92	1028.25	1410.84	648.80	605.51
PBX2	2172.00	4044.00	7464.00	1517.00	2024.00	3046.00	3338.00	4720.00	3512.00	1613.00	2958.00	2588.00	3971.00	4791.00	4274.00	3544.00	3493.00	2931.00	2358.00	3699.00	3962.00	4020.00	4779.00	2587.00	4053.00	2421.00	3171.00	3488.00	4269.00	3447.00	6688.00	3706.00	1779.00	3726.00	3747.00	5281.00	3748.00	3329.00	1280.00	3248.00	3494.00	2628.00	3324.00	4817.00	2704.00	2522.00	4387.00	3941.00	3543.00
PBX3	455.00	2440.00	3377.00	9606.00	660.00	2007.00	12532.00	868.00	903.00	1778.00	482.00	800.00	3741.00	3140.00	2445.00	1510.00	7920.00	1413.00	670.00	451.00	4662.00	1144.00	1565.00	1064.00	2952.00	870.00	3285.00	834.00	2892.00	2690.00	1188.00	819.00	725.00	1508.00	844.00	1809.00	2469.00	1282.00	873.00	7513.00	790.00	2420.00	1597.00	1849.00	358.00	1972.00	1733.00	567.00	3059.00
PBX1	4279.00	42414.00	57618.00	7989.00	18325.00	10384.00	5625.00	31357.00	3577.00	2583.00	19420.00	7355.00	19851.00	35601.00	27337.00	46261.00	25818.00	7478.00	15926.00	2291.00	6126.00	10559.00	14295.00	7813.00	94234.00	5786.00	31403.00	19730.00	28932.00	9214.00	41978.00	9923.00	3836.00	56910.00	12443.00	47611.00	8208.00	20091.00	8635.00	11326.00	21256.00	33108.00	3770.00	15656.00	11434.00	10216.00	14232.00	33369.00	62403.00
HIST1H4C	0.00	2.00	4.00	2.00	3.00	3.00	8.00	0.00	5.00	2.00	0.00	1.00	1.00	1.00	1.00	2.00	2.00	0.00	2.00	1.00	8.00	4.00	1.00	1.00	6.00	4.00	2.00	1.00	4.00	2.00	0.00	0.00	2.00	1.00	2.00	1.00	1.00	2.00	0.00	2.00	0.00	1.00	3.00	4.00	11.00	2.00	3.00	0.00	6.00
AIRE	2.00	0.00	0.00	2.00	0.00	0.00	0.00	1.00	6.00	0.00	0.00	0.00	0.00	1.00	2.00	2.00	0.00	2.00	1.00	0.00	0.00	0.00	3.00	1.00	0.00	0.00	2.00	0.00	1.00	0.00	0.00	0.00	6.00	0.00	0.00	1.00	0.00	0.00	0.00	3.00	0.00	1.00	1.00	0.00	0.00	0.00	1.00	0.00	0.00
HIST1H2BM	0.00	0.00	2.00	1.00	10.00	1.00	1.00	0.00	2.00	2.00	0.00	0.00	0.00	0.00	3.00	0.00	0.00	0.00	0.00	4.00	2.00	2.00	2.00	2.00	1.00	1.00	3.00	0.00	0.00	0.00	1.00	1.00	0.00	100.00	0.00	1.00	3.00	2.00	1.00	0.00	4.00	0.00	1.00	3.00	24.00	0.00	2.00	1.00	0.00
POLR2K	992.00	7988.00	7361.00	1605.00	7525.00	1709.00	3466.00	2444.00	1016.00	1949.00	3083.00	2551.00	1953.00	3335.00	6781.00	2181.00	14983.00	1376.00	1427.00	7192.00	12446.00	5950.00	5019.00	2153.00	7387.00	3107.00	2733.00	4085.00	2506.00	5237.00	2312.00	3271.00	1794.00	11397.00	1791.00	4323.00	2493.00	5297.00	998.00	1438.00	3120.00	10677.00	3318.00	4296.00	7622.00	3521.00	6679.00	4187.00	2421.00
NSUN3	106.00	708.00	639.94	197.00	679.84	203.00	478.00	284.00	196.00	99.00	227.00	76.00	258.00	419.00	401.92	270.00	380.00	166.00	225.00	492.94	304.00	329.00	350.00	130.00	484.00	169.00	242.00	301.00	687.00	172.00	403.00	175.00	141.00	635.00	312.00	730.86	336.00	312.95	238.00	219.00	303.00	585.00	649.00	562.93	575.00	234.98	836.95	388.00	299.00
NSUN2	1405.00	6643.00	11020.00	2209.00	14443.00	4782.00	7131.00	4897.00	2353.00	1753.00	6256.00	1901.00	3841.00	5183.00	9567.00	4144.00	7877.00	2383.00	2418.00	5286.00	7517.00	5532.00	8075.00	3183.00	6512.00	4211.00	4579.00	4707.00	4130.00	3138.00	3873.00	3740.00	2580.00	8836.00	2782.00	6171.00	3274.00	4502.00	2023.00	3084.00	4372.00	8889.00	14952.00	6306.00	7470.00	3313.00	11722.00	6627.00	3961.00
NSUN5	731.00	1692.00	4156.00	740.00	1409.00	3197.00	2885.00	2091.00	4360.00	3139.00	2356.00	3557.00	1344.00	1967.00	1897.00	1081.00	971.00	1002.00	678.00	4708.00	1051.00	1926.00	2281.00	1425.00	773.00	2052.00	1211.00	1459.00	976.00	1394.00	767.00	1563.00	1254.00	2431.00	959.00	1227.00	1132.00	1633.00	240.00	1153.00	2121.00	1278.00	1545.00	2103.00	2662.00	1915.00	840.00	1650.00	1578.00
NSUN4	499.00	3434.00	2860.00	1162.00	1392.00	1121.00	1892.00	2166.00	1289.00	1578.00	1390.00	1239.00	2009.00	2695.00	2589.00	1918.00	1738.00	1168.00	1018.00	2456.00	1520.00	1708.00	2335.00	1332.00	1711.00	1334.00	2029.00	2573.00	1130.00	1076.00	1556.00	1262.00	1223.00	1586.00	963.00	3305.00	1202.00	1070.00	793.00	1162.00	1140.00	2006.00	1283.00	3570.00	2100.00	1639.00	1645.00	1859.00	2242.00
NSUN7	172.00	1475.00	1314.00	71.00	1141.00	429.00	424.00	789.00	143.00	277.00	650.00	213.00	431.00	1151.00	889.00	601.00	686.00	297.00	200.00	365.00	894.00	60.00	687.00	368.00	1429.00	202.00	171.00	745.00	385.00	322.00	433.00	177.00	164.00	519.00	483.00	86.00	108.00	500.00	48.00	387.00	847.00	577.00	500.00	783.00	470.00	598.00	3353.00	399.00	233.00
NSUN6	253.00	871.00	2125.00	327.00	1293.00	502.00	592.00	760.00	767.00	375.00	665.00	253.00	523.00	390.00	1097.00	533.00	854.00	554.00	423.00	868.00	813.00	804.00	992.00	393.00	479.00	281.00	580.00	1023.00	323.00	385.00	903.00	424.00	359.00	705.00	561.00	1418.00	712.00	565.00	328.00	530.00	488.00	565.00	637.00	1007.00	910.00	760.00	817.00	940.00	547.00
PRAMEF4	0.00	0.00	0.00	8.00	0.00	0.00	0.00	0.00	0.00	0.00	0.00	0.00	0.00	0.00	0.00	0.00	0.00	0.00	0.00	0.00	0.00	0.00	0.00	0.00	0.00	0.00	0.00	0.00	0.00	0.00	0.00	0.00	0.00	0.00	0.00	0.00	0.00	0.00	0.00	0.00	0.00	0.00	0.00	0.00	0.00	0.00	0.00	0.00	0.00
TUBG2	776.00	880.00	630.00	897.00	330.00	777.00	1047.00	746.00	856.00	2275.00	1623.00	994.00	591.00	899.00	1057.00	778.00	2027.00	742.00	291.00	108.00	1011.00	1211.00	470.00	409.00	487.00	315.00	820.00	939.00	1099.00	468.00	311.00	1019.00	630.00	454.00	540.00	919.00	593.00	781.00	175.00	977.00	165.00	408.00	812.00	1399.00	261.00	978.00	377.00	393.00	853.00
FAM71F1	1.00	9.00	1.00	2.00	17.00	0.00	8.00	1.00	1.00	4.00	12.00	6.00	1.00	17.00	3.00	16.00	0.00	6.00	4.00	0.00	3.00	1.00	2.00	1.00	2.00	5.00	4.00	1.00	17.00	2.00	6.00	0.00	12.00	15.00	5.00	27.00	2.00	2.00	3.00	2.00	2.00	12.00	0.00	8.00	35.00	4.00	3.00	0.00	4.00
PRAMEF1	0.00	0.00	0.00	4.00	0.00	0.00	0.00	0.00	0.00	0.00	0.00	0.00	0.00	0.00	0.00	0.00	0.00	0.00	0.00	0.00	0.00	0.00	0.00	0.00	0.00	0.00	0.00	0.00	0.00	0.00	0.00	0.00	0.00	0.00	0.00	0.00	0.00	1.00	0.00	0.00	0.00	0.00	0.00	0.00	0.00	0.00	9.00	0.00	0.00
PRAMEF2	0.00	0.00	0.00	1.00	0.00	0.00	1.00	0.00	0.00	0.00	0.00	0.00	0.00	0.00	0.00	0.00	0.00	0.00	0.00	0.00	0.00	0.00	0.00	0.00	0.00	0.00	0.00	0.00	0.00	0.00	0.00	0.00	0.00	0.00	0.00	0.00	0.00	0.00	0.00	0.00	0.00	0.00	0.00	0.00	0.00	0.00	2.00	0.00	0.00
FAM71F2	39.00	12.00	10.00	17.00	48.00	3.00	33.00	28.00	6.00	10.00	31.00	7.00	12.00	36.00	11.00	16.00	9.00	30.00	9.00	6.00	1.00	7.00	12.00	5.00	16.00	8.00	3.00	16.00	19.00	6.00	10.00	6.00	38.00	38.00	13.00	36.00	18.00	27.00	5.00	40.00	7.00	9.00	9.00	45.00	112.00	11.00	14.00	5.00	10.00
TARS	1234.00	6930.00	7668.00	2715.00	13084.00	9611.00	3957.00	3914.00	3577.00	1711.00	5902.00	1685.00	4280.00	5849.00	10167.00	6876.00	9262.00	2334.00	3257.00	11456.00	15053.00	5836.00	7567.00	3724.00	9681.00	6296.00	5790.00	4001.00	4878.00	2685.00	7346.00	5007.00	2745.00	7884.00	3536.00	7412.00	3989.00	4043.00	2133.00	2345.00	7097.00	13635.00	10387.00	10408.00	8949.00	3594.00	9156.00	5823.00	5135.00
LY86	461.00	365.00	527.00	163.00	416.00	232.00	338.00	441.00	322.00	244.00	347.00	363.00	542.00	1033.00	605.00	644.00	559.00	1390.00	99.00	348.00	295.00	353.00	969.00	545.00	368.00	476.00	161.00	231.00	577.00	225.00	345.00	74.00	380.00	304.00	391.00	726.00	411.00	501.00	62.00	387.00	251.00	697.00	111.00	274.00	362.00	372.00	1201.00	292.00	306.00
PTCH1	225.00	109.00	3862.00	91.00	728.00	615.00	809.00	430.00	120.00	32.00	109.00	26.00	492.00	1321.00	293.00	1135.00	133.00	367.00	53.00	470.00	103.00	69.00	209.00	538.00	436.00	245.00	597.00	210.00	132.00	208.00	250.00	286.00	164.00	1607.00	249.00	363.00	165.00	529.00	308.00	587.00	316.00	555.00	428.00	486.00	2866.00	135.00	1375.00	672.00	942.00
TIMM44	772.00	1462.00	998.00	678.00	1257.00	2521.00	1229.00	1830.00	5314.00	1736.00	1945.00	1647.00	1423.00	1798.00	1219.00	1005.00	272.00	946.00	589.00	3914.00	1806.00	1090.00	1373.00	1057.00	492.00	1881.00	1183.00	1621.00	1237.00	1210.00	960.00	1321.00	955.00	554.00	962.00	1286.00	1459.00	1697.00	435.00	1341.00	1049.00	1562.00	1159.00	2744.00	3272.00	1889.00	1043.00	974.00	1391.00
TUFM	4573.00	10108.00	14726.00	7158.00	10519.00	16352.00	16270.00	11532.00	7421.00	19962.00	12719.00	27717.00	8656.00	12382.00	10315.00	8323.00	6231.00	7211.00	6601.00	10260.00	19534.00	9387.00	15423.00	9130.00	4172.00	11984.00	8825.00	18013.00	15893.00	16969.00	6924.00	11642.00	7347.00	12641.00	8448.00	16616.00	7414.00	24835.00	7179.00	10696.00	4915.00	11986.00	11113.00	14091.00	13291.00	12716.00	12914.00	11053.00	11980.00
FAM108B1	302.00	1127.00	1312.00	501.00	1175.00	873.00	1441.00	951.00	315.00	363.00	665.00	245.00	1062.00	1567.00	1152.00	1271.00	2316.00	744.00	414.00	482.00	692.00	798.00	908.00	1049.00	1527.00	897.00	676.00	626.00	819.00	437.00	841.00	502.00	427.00	2176.00	637.00	1742.00	360.00	817.00	509.00	656.00	924.00	2983.00	719.00	1092.00	1592.00	673.00	1512.00	1387.00	1257.00
RAD9B	41.00	106.00	218.00	49.00	64.00	157.00	164.00	70.00	78.00	50.00	51.00	45.00	91.00	102.00	214.00	69.00	47.00	80.00	43.00	61.01	81.00	214.00	82.00	40.00	60.00	36.00	56.00	77.00	84.00	36.00	78.00	28.00	45.00	121.00	35.00	102.00	54.00	52.00	21.00	59.00	57.00	118.00	136.00	219.00	110.00	50.00	124.00	101.00	76.00
RAD9A	554.35	870.00	1087.79	346.26	595.99	475.09	808.84	1439.97	1824.22	1488.20	784.16	1120.61	630.20	1237.59	882.02	690.93	395.35	593.83	223.41	553.07	939.13	1008.60	1305.13	632.43	735.72	499.14	872.68	372.88	543.77	543.22	733.70	632.87	646.59	701.22	286.40	1133.05	677.25	615.33	99.56	763.94	432.52	632.03	401.88	1080.61	631.27	1000.81	574.84	524.73	713.97
ERGIC2	726.00	5745.00	8428.00	847.00	7546.00	1931.00	2549.00	1724.00	2288.00	788.00	1418.00	1051.00	1937.00	3776.00	13310.00	1973.00	3643.00	1039.00	1132.00	1901.00	1950.00	1881.00	7335.00	1052.00	6646.00	1795.00	1808.00	1891.00	1549.00	1840.00	7936.00	2137.00	1017.00	3357.00	1597.00	5521.00	1753.00	2077.00	1336.00	1046.00	2560.00	5290.00	5313.00	4101.00	3101.00	1260.00	7291.00	3759.00	3047.00
RRP7A	620.00	1335.00	1175.00	724.00	1544.00	1579.00	751.00	1394.00	2469.00	3968.00	2187.00	1700.00	2264.00	2059.00	3064.00	1725.00	858.00	2168.00	713.00	1017.00	4991.00	1829.00	2569.00	2156.00	410.00	2188.00	2728.00	1868.00	858.00	1060.00	1569.00	710.00	944.00	1408.00	1401.00	1606.00	1686.00	2305.00	913.00	1811.00	829.00	2363.00	992.00	2655.00	1316.00	2764.00	2416.00	771.00	2603.00
MAMSTR	29.00	36.00	107.00	63.00	22.00	111.00	33.00	53.00	838.00	351.00	26.00	92.00	37.00	87.00	105.00	58.00	45.00	49.00	18.00	28.00	263.00	183.00	679.00	42.00	57.00	67.00	68.00	26.00	75.00	35.00	66.00	102.00	105.00	53.00	56.00	38.00	60.00	78.00	9.00	83.00	12.00	33.00	138.00	147.00	80.00	60.00	141.00	526.00	44.00
ERGIC1	5341.00	34298.00	63204.00	10428.00	51129.00	14373.00	20927.00	23197.00	5641.00	11161.00	19315.00	9113.00	16716.00	39425.00	35139.00	17040.00	50277.00	11424.00	9030.00	14461.00	128311.00	15743.00	50110.00	10160.00	30759.00	6715.00	21257.00	25340.00	24583.00	20107.00	27454.00	24594.00	4372.00	33903.00	17078.00	50645.00	12515.00	31192.00	9140.00	19363.00	27075.00	32403.00	11906.00	62832.00	13010.00	15984.00	14478.00	19463.00	48380.00
CEP78	208.00	1698.00	3342.00	392.00	881.00	677.00	1674.00	652.00	315.00	220.00	1101.00	355.00	715.00	910.00	2083.00	893.00	1640.00	446.00	724.00	639.00	893.00	737.00	1567.00	485.00	1411.00	249.00	806.00	822.00	1099.00	708.00	596.00	472.00	562.00	1385.00	717.00	1191.00	404.00	728.00	322.00	380.00	1425.00	1834.00	1585.00	1893.00	1267.00	461.00	1297.00	2043.00	946.00
CLEC14A	2962.00	552.00	683.00	533.00	482.00	1925.00	694.00	1329.00	290.00	1240.00	1536.00	496.00	2020.00	904.00	943.00	2550.00	350.00	1690.00	391.00	458.00	691.00	506.00	1081.00	1440.00	654.00	2090.00	1081.00	442.00	508.00	404.00	626.00	111.00	860.00	1023.00	1282.00	1992.00	1966.00	1517.00	659.00	4089.00	1003.00	1138.00	218.00	734.00	234.00	1212.00	1041.00	888.00	1383.00
PSMA6	1989.26	9219.38	12306.16	3721.34	8747.15	4583.00	7403.71	5084.91	10655.21	7938.77	5720.67	7056.95	4275.00	6686.71	6344.44	6487.87	14685.02	3124.61	3299.71	12026.33	20478.34	5148.14	25840.95	4697.18	13240.10	6351.00	5509.22	6238.05	8950.55	3728.35	5610.51	4237.56	7506.79	13870.15	5017.17	10635.81	6875.76	6813.05	3113.60	3429.30	3620.00	9170.49	16538.17	16753.84	6775.09	6821.49	11375.79	10175.01	7253.00
CLU	23380.00	4425.00	4736.00	23733.00	315639.00	57126.00	162154.00	50663.00	23963.00	160637.00	72327.00	132475.00	41165.00	69974.00	9109.00	111008.00	21272.00	51977.00	15314.00	51365.00	17344.00	59261.00	15854.00	55246.00	8679.00	62256.00	25141.00	7749.00	39781.00	6885.00	22000.00	137554.00	12027.00	9782.00	4010.00	18069.00	19269.00	17487.00	5094.00	35920.00	6553.00	87085.00	55596.00	51705.00	109394.00	30521.00	84036.00	6427.00	39946.00
B3GAT3	1396.00	2110.00	1912.00	1502.00	1260.00	1962.00	2200.00	3230.00	4245.00	5815.00	1567.00	5176.00	2134.00	1346.00	3486.00	1640.00	1197.00	1739.00	600.00	1843.00	1185.00	1953.00	2718.00	1500.00	554.00	1910.00	1563.00	2668.00	2274.00	1387.00	781.00	3661.00	1987.00	1421.00	1052.00	1982.00	2590.00	2108.00	255.00	2189.00	1466.00	2232.00	627.00	3547.00	759.00	2423.00	1120.00	995.00	2414.00
B3GAT2	11.24	151.39	64.72	8.48	12.53	12.24	42.28	12.33	9.42	2.11	22.61	1.05	24.46	29.63	32.00	18.62	9.12	23.20	11.25	32.16	9.40	10.48	14.21	8.41	35.79	15.66	15.20	20.52	11.41	13.21	6.07	22.46	12.17	34.61	19.53	34.82	7.09	91.62	8.07	25.27	12.35	48.84	15.12	18.46	22.45	10.26	29.74	25.59	16.50
FAM66D	18.03	8.03	40.21	12.00	2.00	47.00	48.91	9.00	122.57	120.25	7.06	102.27	12.00	77.92	3.00	4.00	4.76	25.60	11.00	14.00	1.00	231.54	2.00	26.95	25.21	1.00	16.20	4.00	19.87	1.00	6.00	24.86	20.22	9.00	6.94	10.00	16.04	18.74	8.00	0.00	13.00	5.60	4.03	7.00	1.00	68.36	14.89	17.85	52.00
ADCYAP1R1	1.00	2.00	11.00	2.00	7.00	1.00	1.00	16.00	0.00	0.00	1.00	0.00	32.00	1.00	4.00	95.00	0.00	17.00	5.00	0.00	0.00	1.00	5.00	18.00	3.00	0.00	32.00	8.00	6.00	2.00	10.00	0.00	7.00	5.00	4.00	19.00	1.00	2.00	2.00	46.00	6.00	0.00	42.00	5.00	2.00	0.00	4.00	0.00	67.00
FAM66C	46.00	116.00	422.00	65.00	28.00	86.00	104.00	77.00	99.00	35.00	25.00	20.00	52.00	375.00	24.00	68.00	17.00	78.00	27.00	22.00	44.00	218.00	22.00	29.00	185.00	27.00	65.00	16.00	71.00	23.00	50.00	28.00	36.00	29.00	15.00	90.00	65.00	34.00	21.00	70.00	158.00	94.00	21.00	28.00	22.00	38.00	132.00	62.00	79.00
CPPED1	609.00	4017.00	600.00	413.00	5455.00	1852.00	3258.00	2466.00	1072.00	243.00	684.00	1286.00	1712.00	1834.00	1620.00	2668.00	964.00	1062.00	1000.00	2925.00	1119.00	1019.00	1419.00	2783.00	2021.00	1450.00	1823.00	1617.00	2328.00	4242.00	2545.00	1110.00	842.00	2167.00	1980.00	3043.00	2188.00	6481.00	1051.00	996.00	1791.00	6489.00	1966.00	4144.00	1498.00	1350.00	3087.00	2977.00	1449.00
UXT	1203.82	2117.92	1746.19	1518.67	3227.51	3329.47	3666.44	2042.64	3357.32	3880.39	2442.75	3252.34	2161.27	2728.37	1428.07	2003.04	2140.72	1732.31	909.80	1570.58	1788.33	1782.88	3420.15	1749.16	1744.01	2735.21	1463.34	2009.66	1504.09	1233.34	1453.91	1666.54	1157.29	1967.51	1827.57	2890.97	2548.37	2593.51	613.69	1721.50	2197.04	3157.33	1437.05	3107.88	3513.74	2880.11	5850.11	2100.47	1948.47
CALM2	12196.00	41114.00	59080.00	25732.00	33655.00	30612.00	67664.00	26893.00	24791.00	19459.00	17294.00	19227.00	21893.00	38593.00	44582.00	31858.00	48926.00	20048.00	17118.00	22151.00	30900.00	26958.00	44440.00	16468.00	23135.00	20601.00	28730.00	36391.00	25540.00	23316.00	68868.00	29271.00	17839.00	42330.00	42791.00	33951.00	31771.00	31261.00	17978.00	16573.00	18623.00	62453.00	54987.00	89735.00	42139.00	31546.00	79140.00	41474.00	38550.00
TTC30A	174.00	2788.00	2546.00	664.00	639.00	1012.00	1719.00	1309.00	373.00	593.00	1143.00	502.00	977.00	926.00	3701.00	1934.00	2705.00	473.00	1223.00	444.00	610.00	1483.00	1719.00	400.00	951.00	412.00	1060.00	1063.00	1624.00	808.00	3103.00	1773.00	584.00	1998.00	1193.00	4496.00	1168.00	1513.00	587.00	685.00	721.00	1610.00	987.00	2408.00	1041.00	1234.00	1195.00	3060.00	1553.00
SPG21	2430.00	10591.00	8209.00	2513.00	8390.00	4976.00	12150.00	5716.00	8024.00	2954.00	5245.00	3716.00	3975.00	6353.00	6074.00	5796.00	12230.00	3540.00	2378.00	3913.00	4717.00	6219.00	9823.00	4477.00	8167.00	5986.00	5019.00	7223.00	3797.00	3362.00	4373.00	4348.00	3627.00	8918.00	5401.00	10163.00	4545.00	4925.00	2258.00	2847.00	3474.00	8945.00	5161.00	15278.00	6140.00	5233.00	14475.00	6761.00	5965.00
SPG20	1692.00	5618.00	3807.00	1861.00	1881.00	975.00	2353.00	2980.00	1441.00	1784.00	3464.00	312.00	3782.00	4667.00	2761.00	4442.00	5563.00	2521.00	1019.00	3287.00	4170.00	4256.00	1587.00	1286.00	8204.00	2194.00	2081.00	3782.00	2166.00	577.00	2134.00	2828.00	823.00	1567.00	2684.00	8814.00	1861.00	1352.00	1873.00	2598.00	1255.00	4677.00	6185.00	4559.00	7765.00	2475.00	6214.00	1673.00	4574.00
GSDMA	7.00	2.00	60.00	2.00	95.00	61.00	281.00	48.00	28.00	7.00	7.00	21.00	97.00	14.00	54.00	58.00	11.00	51.00	20.00	27.00	29.00	14.00	238.00	1.00	76.00	14.00	23.00	4.00	29.00	15.00	64.00	9.00	54.00	41.00	37.00	10.00	2.00	57.00	4.00	3.00	3.00	71.00	1.00	41.00	7.00	20.00	406.00	12.00	59.00
GSDMB	258.00	672.00	344.00	31.00	114.00	76.00	883.00	350.00	306.00	210.00	78.00	339.00	212.00	302.00	321.00	276.00	157.00	193.00	147.00	197.00	225.00	416.00	1560.00	151.00	140.00	197.00	237.00	114.00	372.00	67.00	1614.00	102.00	292.00	7020.00	83.00	136.00	187.00	179.00	40.00	257.00	139.00	1431.00	30.00	49.00	269.00	95.00	497.00	220.00	103.00
GSDMC	24.00	40.00	23.00	8.00	986.00	12.00	750.00	7.00	900.00	10.00	4.00	21.00	89.00	152.00	180.00	133.00	150.00	24.00	13.00	5438.00	8.00	2.00	23.00	369.00	24.00	204.00	24.00	149.00	95.00	15.00	409.00	1.00	9.00	453.00	10.00	23.00	11.00	18.00	8.00	23.00	9.00	614.00	89.00	364.00	567.00	8.00	317.00	24.00	46.00
GSDMD	2997.00	6152.00	6997.00	2257.00	737.00	3891.00	1981.00	5684.00	5690.00	16065.00	5600.00	15108.00	4043.00	2884.00	5753.00	2081.00	2123.00	3550.00	1193.00	2944.00	4104.00	2615.00	7955.00	4013.00	697.00	3819.00	3532.00	3934.00	6347.00	6527.00	2667.00	3094.00	5386.00	3904.00	1415.00	2792.00	3952.00	10081.00	686.00	5853.00	1747.00	9228.00	1712.00	4382.00	1428.00	3494.00	3280.00	1172.00	6143.00
UPK1A	9.00	273.58	20.00	2.00	1364.96	0.00	4473.84	8.00	10.51	1.00	14.00	3.00	39.00	515.94	5.00	1.00	1.00	1.00	2.00	14.17	0.00	3.00	7.00	1.00	15.00	0.00	10.46	1.00	6.00	96.96	6.00	4.00	2.00	23.00	772.72	1.00	32.00	309.84	1.00	4.00	108.95	3.00	162.37	43.75	4.00	0.00	2.00	55.92	0.00
UPK1B	0.00	0.00	1.00	3.00	0.00	0.00	1.00	0.00	1.00	0.00	37.00	6.00	0.00	1.00	0.00	5.00	0.00	2.00	0.00	3.00	0.00	1.00	0.00	1.00	0.00	0.00	1.00	1.00	2.00	0.00	1.00	4.00	229.00	0.00	0.00	0.00	0.00	0.00	0.00	0.00	0.00	0.00	0.00	2.00	164.00	0.00	111.00	7.00	6.00
DLGAP2	20.00	0.00	9.00	25.00	1.00	3.00	14.00	11.00	18.00	1.00	31.00	4.00	8.00	47.00	14.00	89.00	7.00	9.00	4.00	4.00	34.00	1.00	3.00	3.00	7.00	8.00	11.00	6.00	3.00	3.00	13.00	1.00	65.00	5.00	1.00	14.00	19.00	7.00	1.00	4.00	3.00	1.00	0.00	9.00	0.00	5.00	4.00	2.00	1.00
DLGAP3	3.00	82.00	7.00	15.00	2.00	343.00	623.00	19.00	192.00	61.00	15.00	21.00	34.00	34.00	54.00	75.00	1.00	21.00	16.00	19.00	43.00	27.00	16.00	21.00	65.00	77.00	6.00	4.00	69.00	2.00	14.00	18.00	14.00	11.00	4.00	2.00	15.00	17.00	0.00	43.00	149.00	252.00	2.00	27.00	23.00	2.00	13.00	380.00	16.00
MSLNL	0.00	1.00	0.00	17.00	0.00	6.00	14.00	2.00	1.00	1.00	1.00	30.00	0.00	0.00	0.00	0.00	6.00	7.00	2.00	17.00	17.00	89.00	24.00	0.00	9.00	0.00	2.00	23.00	2.00	0.00	47.00	22.00	0.00	0.00	4.00	0.00	0.00	1.00	0.00	7.00	0.00	0.00	1.00	1.00	8.00	0.00	23.00	16.00	2.00
DLGAP4	3312.00	7584.00	4692.00	2778.00	4729.00	8629.00	7404.00	5476.00	4779.00	2960.00	4363.00	3206.00	5683.00	7866.00	9818.00	5447.00	6996.00	3623.00	3246.00	5389.00	5953.00	6232.00	6458.00	3468.00	5824.00	5704.00	5544.00	4376.00	4600.00	3251.00	6230.00	3252.00	7945.00	5939.00	4781.00	5636.00	4542.00	5512.00	1682.00	4523.00	4605.00	7126.00	7347.00	11428.00	10352.00	3610.00	4735.00	8802.00	6922.00
DLGAP5	34.00	2433.00	3230.00	166.00	926.00	604.00	1794.00	99.00	1284.00	76.00	262.00	88.00	187.00	360.00	1354.00	526.00	1199.00	71.00	563.00	1699.00	659.00	400.00	3291.00	661.00	1587.00	893.00	770.00	606.00	929.00	537.00	975.00	335.00	826.00	1109.00	208.00	391.00	360.00	452.00	31.00	82.00	1221.00	1911.00	2593.00	2482.00	4096.00	126.00	2567.00	3287.00	1085.00
BRDT	3.00	0.00	4.00	1.00	0.00	2.00	0.00	0.00	0.00	260.00	325.00	31.00	0.00	91.00	1.00	68.00	28.00	1.00	3.00	0.00	1147.00	43.00	1.00	7.00	2.00	0.00	6.00	5.00	51.00	0.00	0.00	0.00	25.00	3.00	0.00	1.00	0.00	0.00	0.00	0.00	0.00	8.00	0.00	62.00	0.00	1.00	1.00	0.00	0.00
HRH2	24.00	277.00	38.00	28.00	40.00	5.00	294.00	39.00	5.00	1.00	9.00	1.00	165.00	116.00	38.00	70.00	9.00	32.00	16.00	72.00	20.00	10.00	35.00	33.00	54.00	24.00	100.00	29.00	53.00	8.00	86.00	0.00	33.00	22.00	10.00	109.00	36.00	30.00	14.00	45.00	238.00	96.00	19.00	31.00	43.00	3.00	143.00	80.00	105.00
MBNL2	2367.00	4381.00	1465.00	4606.00	2472.00	3395.00	32451.00	3595.00	1318.00	1794.00	2796.00	620.00	7236.00	9980.00	4093.00	3177.00	2252.00	3139.00	4423.00	2455.00	3720.00	2271.00	1196.00	2279.00	2204.00	1965.00	6300.00	3041.00	3173.00	1519.00	2608.00	2973.00	1293.00	5752.00	3382.00	9043.00	2718.00	1865.00	2296.00	2674.00	2729.00	3161.00	19805.00	3641.00	7120.00	2433.00	8259.00	6109.00	3644.00
MBNL3	32.00	139.00	190.00	14.00	711.00	14.00	57.00	171.00	27.00	1.00	54.00	6.00	393.00	454.00	292.00	427.00	55.00	56.00	40.00	264.00	27.00	60.00	44.00	164.00	369.00	51.00	85.00	39.00	337.00	84.00	200.00	3.00	36.00	604.00	154.00	203.00	37.00	54.00	32.00	101.00	159.00	1400.00	34.00	281.00	173.00	24.00	1015.00	176.00	212.00
NPEPL1	1994.00	1807.00	2598.00	974.00	979.00	2739.00	2797.00	2519.00	1594.00	4439.00	2743.00	3289.00	1993.00	1768.00	3001.00	1046.00	801.00	2122.00	710.00	952.00	2879.00	1886.00	2744.00	1001.00	546.00	1635.00	2191.00	1836.00	2583.00	1459.00	1244.00	1856.00	4271.00	1579.00	1032.00	1302.00	1424.00	2340.00	380.00	2029.00	1204.00	1404.00	926.00	2701.00	1322.00	1894.00	1316.00	1306.00	1768.00
FBXL14	936.00	4314.00	5155.00	1691.00	1891.00	4189.00	2139.00	2419.00	1270.00	894.00	1728.00	825.00	2150.00	2710.00	8420.00	2146.00	3067.00	1375.00	1238.00	1202.00	1894.00	1814.00	3150.00	1017.00	5176.00	1362.00	1468.00	2097.00	905.00	1531.00	1185.00	1677.00	1304.00	1989.00	1652.00	3970.00	1597.00	2782.00	855.00	2377.00	4339.00	2329.00	1401.00	2190.00	2049.00	2163.00	4517.00	1952.00	2902.00
CDX2	0.00	0.00	0.00	5.00	1.00	0.00	0.00	1.00	3.00	0.00	2.00	1.00	0.00	0.00	0.00	1.00	0.00	0.00	0.00	15.00	0.00	1.00	0.00	1.00	0.00	0.00	1.00	0.00	0.00	0.00	1.00	0.00	1.00	0.00	0.00	2.00	3.00	0.00	0.00	2.00	0.00	0.00	0.00	0.00	0.00	2.00	0.00	0.00	0.00
OIP5	12.19	423.67	1090.44	70.95	101.44	151.36	752.53	80.39	251.29	59.79	238.89	105.13	75.43	205.67	388.77	84.73	273.24	28.53	119.66	762.59	446.64	181.57	468.30	220.78	336.15	297.23	152.23	123.44	171.48	172.16	274.99	154.37	96.72	648.24	101.60	152.12	134.11	141.37	24.18	34.27	171.71	547.58	501.31	516.70	647.08	97.39	458.68	1237.54	96.00
CLCN3	590.00	9252.00	7948.00	3258.00	5209.00	5788.00	5266.00	3700.00	453.00	394.00	2520.00	416.00	5214.00	9538.00	6930.00	8521.00	5341.00	2730.00	4711.00	2752.00	4822.00	9439.00	2996.00	2026.00	6347.00	1183.00	6937.00	5171.00	2919.00	2617.00	3648.00	1803.00	1509.00	7865.00	3580.00	10209.00	1653.00	3487.00	2760.00	2697.00	5911.00	8497.00	10459.00	12787.00	2137.00	2276.00	6242.00	13333.00	6393.00
CLCN2	112.00	397.00	788.00	267.00	176.00	360.00	1063.00	423.00	650.00	230.00	366.00	91.00	239.00	381.00	464.00	419.00	310.00	205.00	244.00	325.00	475.00	847.00	535.00	160.00	356.00	344.00	614.00	647.00	299.00	257.00	490.00	291.00	291.00	471.00	468.00	651.00	193.00	267.00	70.00	435.00	350.00	511.00	520.00	884.00	1051.00	249.00	322.00	179.00	809.00
CLCN1	3.00	27.00	6.00	11.00	0.00	11.00	12.00	26.00	76.00	12.00	6.00	7.00	11.00	4.00	35.00	3.00	5.00	31.00	2.00	0.00	0.00	2.00	1.00	2.00	1.00	9.00	9.00	17.00	43.00	0.00	8.00	0.00	5.00	0.00	2.00	3.00	4.00	1.00	1.00	67.00	10.00	0.00	0.00	2.00	8.00	22.00	2.00	3.00	8.00
FBXL16	294.00	2170.00	139.00	2424.00	3412.00	5355.00	5997.00	416.00	881.00	2196.00	410.00	3361.00	1427.00	1220.00	342.00	1685.00	2865.00	1007.00	292.00	816.00	2361.00	757.00	3452.00	613.00	966.00	128.00	4111.00	1524.00	5472.00	5405.00	913.00	2807.00	1674.00	624.00	1294.00	4882.00	1316.00	7441.00	1249.00	3360.00	85.00	91.00	3324.00	40.00	386.00	1951.00	354.00	2901.00	3925.00
CLCN7	3357.00	9809.00	6634.00	2714.00	8154.00	7894.00	9322.00	7065.00	2262.00	5463.00	6493.00	13155.00	6290.00	4325.00	6854.00	5287.00	3669.00	5034.00	2399.00	3780.00	6870.00	3867.00	7069.00	4136.00	1718.00	3108.00	3948.00	7085.00	11573.00	12021.00	2466.00	3112.00	4791.00	6523.00	4034.00	7147.00	3277.00	17119.00	1639.00	6276.00	1762.00	5579.00	7847.00	11570.00	4309.00	5715.00	4005.00	7278.00	5242.00
CLCN6	747.00	1033.00	1121.00	823.00	838.00	803.00	1261.00	1593.00	670.00	431.00	720.00	275.00	1565.00	1188.00	1134.00	1277.00	873.00	1243.00	597.00	429.00	748.00	1028.00	905.00	605.00	849.00	281.00	1155.00	1031.00	1322.00	764.00	584.00	525.00	594.00	937.00	707.00	1867.00	527.00	1217.00	626.00	1414.00	683.00	800.00	565.00	1327.00	450.00	788.00	1039.00	1440.00	1263.00
CLCN5	186.00	1082.00	562.00	81.00	2244.00	241.00	1905.00	269.00	563.00	53.00	404.00	130.00	519.00	1393.00	240.00	763.00	722.00	256.00	237.00	1566.00	311.00	333.00	674.00	393.00	1151.00	619.00	283.00	393.00	1933.00	237.00	963.00	131.00	372.00	1223.00	337.00	724.00	208.00	346.00	211.00	354.00	760.00	931.00	592.00	864.00	2100.00	123.00	2787.00	771.00	422.00
CLCN4	143.00	45.00	60.00	43.00	255.00	64.00	1042.00	214.00	261.00	10.00	103.00	25.00	587.00	531.00	121.00	456.00	33.00	336.00	62.00	847.00	36.00	37.00	150.00	220.00	230.00	184.00	208.00	29.00	54.00	155.00	381.00	20.00	111.00	100.00	86.00	339.00	128.00	192.00	156.00	257.00	77.00	492.00	428.00	928.00	2462.00	45.00	2448.00	476.00	133.00
FBXL19	762.00	1421.00	2013.00	692.00	582.00	2598.00	2601.00	2251.00	839.00	955.00	1532.00	2415.00	1461.00	1559.00	2694.00	886.00	1133.00	1070.00	822.00	908.00	2070.00	1156.00	1153.00	1068.00	1106.00	1136.00	1231.00	2351.00	2334.00	2246.00	1465.00	1889.00	1111.00	1352.00	1481.00	1987.00	1160.00	3332.00	574.00	2052.00	1214.00	1886.00	1121.00	2140.00	1673.00	1487.00	1015.00	4105.00	1916.00
BRD8	1127.00	5862.00	10717.00	2493.00	1428.00	3804.00	3115.00	4150.00	2052.00	1997.00	3782.00	1599.00	3415.00	3784.00	5607.00	3075.00	3586.00	2830.00	2283.00	2910.00	2555.00	4788.00	7714.00	1911.00	3318.00	1098.00	2792.00	4895.00	3370.00	2270.00	2524.00	3088.00	2295.00	4630.00	2605.00	6303.00	2010.00	4759.00	1367.00	2566.00	3077.00	3547.00	1914.00	5984.00	5451.00	2687.00	3078.00	6362.00	3725.00
BRD9	1093.00	2108.00	2640.00	913.00	1499.00	1786.00	1110.00	2046.00	1909.00	1366.00	2662.00	1182.00	2366.00	1855.00	3815.00	1908.00	1195.00	1635.00	749.00	897.00	2199.00	2441.00	3235.00	1295.00	1740.00	1776.00	1847.00	1893.00	1262.00	1165.00	1876.00	1961.00	1393.00	2182.00	1315.00	2127.00	1598.00	2332.00	410.00	1881.00	1771.00	1550.00	1674.00	2107.00	1581.00	1858.00	2531.00	2274.00	1964.00
KSR1	1200.00	823.00	729.00	492.00	286.00	707.00	1332.00	895.00	898.00	189.00	1558.00	113.00	1967.00	1658.00	1000.00	1369.00	1172.00	905.00	329.00	873.00	395.00	1357.00	810.00	768.00	430.00	538.00	767.00	1142.00	809.00	244.00	1426.00	126.00	802.00	1058.00	524.00	970.00	363.00	682.00	257.00	1887.00	647.00	931.00	603.00	607.00	1407.00	179.00	10856.00	400.00	1105.00
BRD4	2240.00	17237.00	4195.00	2159.00	6243.00	5591.00	4936.00	4670.00	3306.00	1437.00	5838.00	1242.00	7364.00	4967.00	16473.00	5981.00	4296.00	4076.00	2247.00	4673.00	4854.00	3195.00	4968.00	2976.00	5660.00	3123.00	4784.00	5585.00	3988.00	2411.00	3438.00	1765.00	2942.00	3823.00	3218.00	6519.00	2584.00	5372.00	1837.00	5591.00	5655.00	5287.00	13933.00	8260.00	10135.00	3083.00	7690.00	6110.00	6929.00
BRD7	1218.00	8084.00	5356.00	2201.00	6048.00	2695.00	4100.00	2213.00	1684.00	2510.00	1941.00	3092.00	2218.00	3067.00	4502.00	2790.00	1804.00	1764.00	2940.00	4215.00	2725.00	2814.00	5769.00	1744.00	3085.00	2715.00	3522.00	1923.00	6125.00	1511.00	2442.00	2568.00	1088.00	5899.00	2049.00	8351.00	2725.00	2570.00	1088.00	1719.00	4425.00	3968.00	3752.00	9324.00	4302.00	1907.00	5911.00	1750.00	2386.00
BRD1	1267.00	2926.00	2546.00	1561.00	2246.00	2992.00	1564.00	2408.00	786.00	1127.00	3242.00	364.00	3644.00	4128.00	5153.00	2552.00	1741.00	2615.00	1468.00	1203.00	3007.00	4012.00	1561.00	1635.00	2447.00	1623.00	2691.00	3271.00	1002.00	1034.00	2429.00	2511.00	1872.00	1921.00	1891.00	2250.00	1882.00	2754.00	1078.00	3127.00	1779.00	2780.00	1299.00	2891.00	2072.00	2909.00	3408.00	6628.00	3514.00
BRD2	6527.00	17158.00	34791.00	9322.00	13780.00	17681.00	18550.00	21747.00	14711.00	6857.00	19199.00	4526.00	19232.00	23630.00	18474.00	17323.00	12042.00	12619.00	14128.00	24343.00	19300.00	15451.00	25096.00	10055.00	19964.00	6205.00	21450.00	15498.00	13958.00	12121.00	16511.00	12613.00	6550.00	25205.00	11901.00	25343.00	11213.00	14638.00	6972.00	12370.00	14583.00	19653.00	18309.00	30136.00	15182.00	12712.00	19421.00	24119.00	23388.00
BRD3	1127.14	8740.83	7648.88	1764.87	1960.26	4339.69	4023.40	5059.19	660.25	1121.93	2873.88	947.31	3821.88	4171.38	7262.54	3744.13	3308.03	2405.16	2456.03	1132.42	2599.46	2347.34	3591.89	2204.08	7551.52	2110.26	3452.25	3888.42	4175.80	2872.16	6738.20	2257.45	2602.30	6980.69	3563.21	6936.67	2402.39	4187.00	2121.58	2942.31	5479.59	4997.57	2794.41	4084.24	2476.35	3336.89	2826.23	5725.29	4093.40
DNAJA2	1638.00	8264.00	5146.00	3134.00	7422.00	3251.00	4577.00	3126.00	1832.00	3533.00	2979.00	4995.00	2987.00	3904.00	3940.00	4873.00	13508.00	2143.00	3581.00	5859.00	3703.00	3909.00	10431.00	2345.00	4906.00	4311.00	4904.00	2571.00	9048.00	7453.00	3468.00	4096.00	1884.00	7694.00	2949.00	5401.00	4214.00	9344.00	1786.00	2851.00	3948.00	5071.00	6224.00	16233.00	6035.00	3125.00	6698.00	2872.00	2963.00
DNAJA3	1263.00	6946.00	8309.00	2089.00	6140.00	5465.00	8101.00	3665.00	2017.00	1975.00	3975.00	2927.00	2688.00	4846.00	5597.00	3550.00	4749.00	1973.00	2121.00	5197.00	8449.00	5039.00	5604.00	2571.00	3024.00	1909.00	3082.00	6911.00	6383.00	6584.00	3199.00	2824.00	1894.00	4209.00	2678.00	8621.00	1958.00	6632.00	1599.00	2890.00	2126.00	6576.00	12207.00	6195.00	8270.00	3498.00	5175.00	8358.00	3979.00
PTPN18	2833.00	6000.00	5670.00	3292.00	1527.00	3803.00	3066.00	5634.00	6435.00	9088.00	5045.00	4658.00	6082.00	9556.00	4288.00	5236.00	5003.00	4999.00	2127.00	3071.00	8654.00	4491.00	11954.00	3534.00	2658.00	2433.00	4131.00	5346.00	4789.00	2970.00	1646.00	2757.00	5353.00	4777.00	3371.00	13001.00	5792.00	5164.00	1322.00	5063.00	1772.00	3369.00	1293.00	5703.00	4934.00	6449.00	6355.00	5538.00	7884.00
DNAJA4	882.00	12077.00	12770.00	3008.00	4241.00	12470.00	6026.00	3569.00	4536.00	949.00	4937.00	1704.00	3583.00	9870.00	3937.00	5448.00	10060.00	1389.00	2756.00	843.00	10990.00	6063.00	9217.00	4666.00	6631.00	1164.00	4871.00	2613.00	5979.00	5943.00	6134.00	5202.00	2466.00	18357.00	2997.00	3374.00	3603.00	4072.00	2654.00	2298.00	2171.00	6724.00	1442.00	3330.00	2299.00	2945.00	5873.00	11559.00	3775.00
LYRM2	836.89	8569.96	6905.83	1711.41	4161.69	2568.26	3253.99	2693.03	1991.88	756.99	2397.23	1267.52	2165.84	3510.96	5173.01	3952.05	2794.97	1945.52	1499.42	3722.20	4663.34	1150.08	3971.99	1322.19	4560.60	1337.06	2316.74	2522.57	2366.56	2439.04	1690.34	1701.17	1272.82	2509.50	2174.81	5879.31	1429.74	2944.96	890.45	1494.13	3198.15	4114.96	2872.83	5664.71	3423.03	2474.81	4382.71	3032.02	1514.32
PTPN13	884.00	6911.00	5339.00	1724.00	590.00	3049.00	371.00	3565.00	114.00	51.00	2320.00	269.00	4779.00	3338.00	7581.00	3672.00	8249.00	1720.00	4087.00	305.00	6030.00	7705.00	2786.00	1588.00	7181.00	821.00	9991.00	6742.00	2436.00	4506.00	2241.00	1432.00	1743.00	5345.00	3115.00	3076.00	330.00	4655.00	1381.00	1057.00	2078.00	5399.00	714.00	10155.00	5690.00	3419.00	1699.00	4402.00	5216.00
PTPN12	3323.00	9736.00	9435.00	2084.00	10445.00	4713.00	10888.00	4934.00	2325.00	826.00	5393.00	1173.00	5364.00	6387.00	10947.00	5801.00	9425.00	3248.00	3786.00	7191.00	3197.00	5170.00	8495.00	3166.00	10037.00	3791.00	5160.00	5044.00	3410.00	3604.00	5222.00	4243.00	2629.00	11234.00	5152.00	12219.00	3651.00	4838.00	3566.00	4633.00	8635.00	9136.00	14614.00	8172.00	15523.00	3676.00	8254.00	5257.00	5720.00
PTPN11	3021.00	22381.00	33218.00	3842.00	16687.00	4985.00	9288.00	5066.00	1298.00	1586.00	6598.00	811.00	9513.00	10417.00	18050.00	10525.00	11551.00	4294.00	3828.00	7813.00	10557.00	14904.00	9654.00	3323.00	26277.00	4073.00	10205.00	8977.00	9508.00	4778.00	8145.00	4857.00	3213.00	14736.00	5422.00	14684.00	4352.00	8852.00	5173.00	3918.00	7485.00	15631.00	14167.00	11095.00	20919.00	4735.00	13266.00	23029.00	11894.00
DUS2L	207.00	797.00	771.00	332.00	944.00	606.00	610.00	449.00	408.00	1494.00	380.00	726.00	391.00	588.00	515.00	454.00	212.00	416.00	346.00	970.00	544.00	589.00	729.00	421.00	258.00	1093.00	580.00	443.00	390.00	364.00	410.00	451.00	356.00	1011.00	240.00	521.00	565.00	523.00	153.00	334.00	511.00	725.00	796.00	560.00	700.00	420.00	810.00	382.00	258.00
LOC100192379	0.00	0.00	0.00	3.00	0.00	0.00	0.00	0.00	3.00	0.00	0.00	0.00	3.22	2.31	1.00	0.00	0.00	0.00	0.00	1.00	1.00	0.00	3.63	0.00	0.00	0.00	0.00	1.00	0.00	0.00	0.00	2.00	0.00	0.00	0.00	0.00	0.00	0.00	0.00	0.00	0.00	0.00	0.00	0.00	0.00	0.00	14.42	0.00	0.00
LRFN1	90.00	557.00	619.00	24.00	422.00	1633.00	263.00	301.00	573.00	356.00	214.00	334.00	290.00	479.00	303.00	345.00	182.00	253.00	92.00	341.00	941.00	327.00	290.00	85.00	350.00	791.00	260.00	425.00	138.00	174.00	181.00	167.00	376.00	243.00	203.00	86.00	280.00	119.00	57.00	437.00	486.00	305.00	500.00	389.00	1019.00	192.00	528.00	336.00	317.00
MYCBP	525.00	6385.37	4679.00	1377.15	3832.00	1697.33	3779.38	2516.45	1147.00	2012.00	1879.36	1998.00	2882.00	1826.00	4731.28	3533.00	4692.00	1670.67	1516.00	1732.00	3115.00	3837.56	3834.94	2044.00	3121.55	1516.00	2508.58	3706.00	1840.29	2185.55	4228.90	3484.64	1598.00	3365.00	2170.08	7345.90	2199.23	2640.00	1565.97	1583.00	2638.00	4082.25	1650.23	2596.32	2292.00	3853.00	3093.00	1669.00	3165.39
PTPN14	170.00	682.00	1728.00	61.00	841.00	140.00	331.00	695.00	917.00	82.00	223.00	160.00	1545.00	473.00	665.00	1142.00	114.00	322.00	274.00	473.00	48.00	373.00	165.00	391.00	282.00	342.00	702.00	198.00	882.00	438.00	952.00	121.00	234.00	451.00	425.00	948.00	155.00	454.00	193.00	460.00	435.00	1233.00	2116.00	702.00	4245.00	147.00	830.00	203.00	1154.00
GALR3	1.00	0.00	2.00	1.00	1.00	7.00	4.00	0.00	0.00	6.00	2.00	3.00	0.00	0.00	2.00	0.00	0.00	0.00	0.00	0.00	1.00	0.00	2.00	0.00	0.00	0.00	1.00	0.00	0.00	0.00	0.00	0.00	1.00	1.00	0.00	0.00	0.00	0.00	0.00	2.00	1.00	1.00	0.00	0.00	0.00	2.00	0.00	0.00	0.00
GALR2	0.00	3.00	11.00	1.00	2.00	9.00	11.00	0.00	8.00	7.00	3.00	11.00	1.00	1.00	6.00	2.00	2.00	0.00	0.00	1.00	10.00	2.00	3.00	1.00	0.00	6.00	0.00	5.00	0.00	5.00	5.00	0.00	0.00	0.00	0.00	1.00	0.00	0.00	1.00	10.00	0.00	1.00	6.00	3.00	4.00	0.00	2.00	5.00	4.00
GALR1	7.00	3.00	4.00	4.00	0.00	1.00	0.00	3.00	0.00	0.00	5.00	0.00	5.00	1.00	1.00	1.00	1.00	0.00	1.00	2.00	1.00	0.00	1.00	0.00	3.00	0.00	4.00	2.00	0.00	0.00	1.00	0.00	0.00	0.00	0.00	2.00	1.00	0.00	2.00	0.00	0.00	1.00	0.00	1.00	2.00	1.00	0.00	0.00	1.00
AKT3	1150.00	776.00	777.00	362.00	2561.00	783.00	489.00	1033.00	1909.00	51.00	553.00	92.00	2777.00	1243.00	6409.00	6852.00	400.00	1207.00	663.00	430.00	446.00	677.00	1043.00	899.00	1626.00	859.00	1594.00	557.00	890.00	3109.00	1249.00	41.00	1051.00	1417.00	1841.00	3095.00	1146.00	1552.00	904.00	1517.00	1293.00	4081.00	1328.00	1005.00	624.00	453.00	2771.00	916.00	1030.00
LYAR	390.00	1037.00	1729.00	288.00	559.00	616.00	1049.00	561.00	1814.00	701.00	694.00	373.00	641.00	957.00	1265.00	732.00	451.00	425.00	226.00	1093.00	1070.00	720.00	1680.00	476.00	752.00	779.00	447.00	762.00	535.00	395.00	670.00	480.00	384.00	763.00	295.00	611.00	545.00	507.00	171.00	690.00	803.00	1522.00	1148.00	774.00	1954.00	640.00	1689.00	807.00	576.00
PCDH20	20.00	233.00	88.00	76.00	21.00	558.00	39.00	177.00	14.00	277.00	294.00	5.00	38.00	638.00	40.00	1255.00	159.00	50.00	31.00	0.00	461.00	1105.00	4.00	177.00	277.00	38.00	10.00	103.00	105.00	4.00	132.00	208.00	3.00	867.00	24.00	193.00	19.00	48.00	14.00	64.00	20.00	369.00	4.00	105.00	6.00	16.00	65.00	73.00	220.00
CH25H	144.00	44.00	44.00	15.00	53.00	50.00	32.00	112.00	71.00	14.00	32.00	66.00	101.00	178.00	93.00	815.00	56.00	134.00	55.00	129.00	28.00	56.00	177.00	324.00	107.00	162.00	193.00	26.00	15.00	30.00	25.00	10.00	55.00	190.00	49.00	336.00	208.00	50.00	142.00	1679.00	77.00	64.00	124.00	29.00	37.00	106.00	486.00	33.00	489.00
CSF2RB	844.00	395.00	671.00	138.00	767.00	397.00	478.00	888.00	266.00	74.00	478.00	80.00	1755.00	2532.00	1077.00	4715.00	306.00	1529.00	295.00	1193.00	950.00	755.00	2066.00	1844.00	553.00	1568.00	531.00	180.00	1117.00	314.00	239.00	32.00	1073.00	560.00	489.00	993.00	822.00	1090.00	161.00	3660.00	637.00	776.00	371.00	333.00	617.00	349.00	5536.00	578.00	982.00
C16orf75	247.00	1885.00	4477.00	152.00	794.00	1259.00	3244.00	281.00	1312.00	361.00	271.00	1037.00	180.00	1095.00	1841.00	473.00	2529.00	162.00	282.00	412.00	2405.00	408.00	3718.00	957.00	1369.00	916.00	238.00	380.00	1189.00	834.00	963.00	427.00	688.00	957.00	351.00	584.00	784.00	1037.00	81.00	172.00	397.00	2592.00	3062.00	707.00	919.00	304.00	2332.00	4574.00	230.00
MRPL27	998.00	3792.00	4964.00	1135.00	1547.00	1418.00	2959.00	1842.00	3700.00	6546.00	2304.00	5564.00	1852.00	2138.00	2871.00	1259.00	1547.00	1395.00	846.00	2527.00	2132.00	1222.00	3756.00	1240.00	1306.00	1936.00	1290.00	1924.00	1723.00	1285.00	1012.00	1406.00	1620.00	2462.00	1375.00	2599.00	3401.00	2479.00	816.00	1539.00	1055.00	2619.00	2803.00	3927.00	1532.00	2973.00	2053.00	1621.00	2107.00
C16orf70	571.39	3395.66	2239.43	1535.68	2605.37	1585.23	1943.54	1417.63	808.71	1834.29	910.16	702.03	995.18	1170.45	1981.64	1068.51	2439.44	820.98	1062.73	1979.40	1087.54	1754.71	2154.31	877.08	2492.29	1377.41	1570.97	1487.20	1298.91	847.97	957.57	1046.72	1236.13	3269.18	1166.13	2751.92	1862.11	1502.94	633.50	922.61	1458.69	1436.76	2360.82	1780.89	1864.74	1382.24	1901.49	1507.24	1353.79
C16orf71	7.00	69.00	188.00	140.00	39.00	746.00	352.00	79.00	43.00	198.00	95.00	323.00	109.00	25.00	222.00	77.00	127.00	82.00	116.00	9.00	95.00	223.00	108.00	50.00	12.00	9.00	61.00	246.00	222.00	248.00	233.00	299.00	90.00	39.00	219.00	777.00	103.00	339.00	146.00	269.00	29.00	250.00	176.00	131.00	14.00	257.00	47.00	98.00	155.00
MRPL23	991.00	788.00	1315.00	793.00	868.00	1600.00	1015.00	1973.00	4311.00	6889.00	2153.00	6273.00	1438.00	2037.00	1519.00	997.00	576.00	1166.00	597.00	1175.00	1155.00	1114.00	2370.00	886.00	276.00	1862.00	1734.00	1581.00	898.00	627.00	935.00	1179.00	571.00	980.00	726.00	1069.00	2640.00	1331.00	374.00	1159.00	399.00	2253.00	265.00	3395.00	1118.00	2540.00	1990.00	948.00	2649.00
C16orf73	0.00	4.00	6.00	0.00	0.00	9.00	4.04	2.05	0.00	0.00	0.00	0.00	0.00	1.03	6.03	2.08	0.00	0.00	2.04	7.10	2.01	5.15	0.00	0.00	0.00	0.00	0.00	1.00	2.01	0.00	0.00	1.00	0.00	2.00	10.18	4.16	3.00	1.02	1.00	0.00	0.00	4.16	5.00	2.00	10.38	9.24	2.04	1.02	3.14
GAB4	0.00	0.00	0.00	8.00	1.00	0.00	0.00	0.00	0.00	0.00	1.00	0.00	0.00	0.00	0.00	2.00	0.00	1.00	0.00	0.00	0.00	0.00	1.00	0.00	0.00	3.00	0.00	0.00	1.00	0.00	0.00	0.00	0.00	2.00	1.00	0.00	0.00	0.00	0.00	0.00	0.00	0.00	0.00	0.00	0.00	0.00	0.00	0.00	0.00
LRFN4	618.00	1308.00	1011.00	617.00	180.00	779.00	185.00	1069.00	2004.00	2892.00	2459.00	3226.00	706.00	394.00	1087.00	252.00	269.00	725.00	368.00	1174.00	1551.00	712.00	1208.00	332.00	1000.00	1602.00	1296.00	674.00	729.00	778.00	615.00	1125.00	1589.00	345.00	800.00	465.00	1390.00	671.00	83.00	824.00	202.00	453.00	1027.00	1133.00	2309.00	1048.00	1008.00	1034.00	2128.00
C16orf78	0.00	0.00	0.00	1.00	0.00	0.00	1.00	0.00	0.00	0.00	0.00	0.00	0.00	1.00	0.00	0.00	0.00	1.00	0.00	0.00	0.00	0.00	0.00	0.00	0.00	0.00	0.00	0.00	0.00	0.00	0.00	0.00	0.00	0.00	0.00	0.00	0.00	0.00	0.00	0.00	0.00	0.00	0.00	0.00	0.00	0.00	0.00	0.00	0.00
MRPL28	1533.00	3080.00	3378.00	1180.00	1619.00	4138.00	3070.00	3058.00	3113.00	8358.00	3739.00	14667.00	2016.00	2488.00	2998.00	1829.00	1027.00	1605.00	1214.00	2605.00	5169.00	1809.00	4664.00	2013.00	607.00	2299.00	1870.00	2724.00	3662.00	3676.00	1821.00	3024.00	1180.00	2096.00	2131.00	2001.00	2786.00	6185.00	856.00	2820.00	1207.00	2921.00	2725.00	4287.00	2693.00	4027.00	1914.00	2161.00	2640.00
IRS1	663.00	4755.00	12322.00	2960.00	906.00	10712.00	342.00	3794.00	771.00	2064.00	10067.00	381.00	9483.00	1280.00	4921.00	6237.00	4339.00	4300.00	3368.00	343.00	1195.00	9257.00	4833.00	1627.00	3107.00	1088.00	13775.00	7249.00	3128.00	2772.00	2383.00	3153.00	4791.00	1085.00	7133.00	10573.00	2822.00	1640.00	1819.00	2781.00	5058.00	3706.00	481.00	1973.00	4251.00	4136.00	1101.00	4485.00	4940.00
HABP4	630.00	301.00	677.00	659.00	398.00	866.00	926.00	656.00	513.00	615.00	540.00	826.00	941.00	769.00	1008.00	772.00	817.00	765.00	264.00	406.00	399.00	290.00	890.00	437.00	190.00	737.00	948.00	339.00	755.00	254.00	414.00	755.00	447.00	596.00	743.00	508.00	587.00	623.00	361.00	757.00	266.00	621.00	462.00	775.00	803.00	470.00	680.00	196.00	666.00
C2orf80	0.00	0.00	0.00	0.00	0.00	1.00	0.00	0.00	0.00	0.00	0.00	0.00	0.00	0.00	0.00	1.00	0.00	0.00	0.00	0.00	0.00	0.00	0.00	0.00	0.00	0.00	0.00	0.00	0.00	0.00	0.00	0.00	0.00	0.00	0.00	0.00	0.00	0.00	0.00	0.00	0.00	0.00	0.00	0.00	0.00	1.00	1.00	0.00	0.00
DMRTB1	0.00	1.00	0.00	3.00	0.00	0.00	0.00	0.00	0.00	0.00	0.00	0.00	0.00	0.00	0.00	0.00	0.00	0.00	0.00	0.00	0.00	0.00	0.00	0.00	0.00	0.00	0.00	0.00	0.00	0.00	0.00	0.00	0.00	0.00	0.00	0.00	0.00	0.00	0.00	0.00	0.00	0.00	0.00	0.00	0.00	0.00	0.00	0.00	0.00
SNORA81	0.00	4.00	3.00	1.00	0.00	0.00	2.00	2.00	0.00	0.00	0.00	1.00	2.00	4.00	2.00	5.00	2.00	1.00	11.00	0.00	1.00	1.00	2.00	1.00	8.00	1.00	1.00	0.00	1.00	0.00	2.00	0.00	0.00	2.00	2.00	5.00	2.00	4.00	2.00	2.00	0.00	4.00	2.00	2.00	1.00	2.00	3.00	1.00	1.00
C2orf85	15.00	2.00	3.00	3.00	3.00	0.00	0.00	2.00	0.00	0.00	4.00	0.00	26.00	12.00	2.00	15.00	0.00	9.00	0.00	2.00	4.00	1.00	23.00	5.00	0.00	2.00	2.00	0.00	1.00	1.00	0.00	0.00	18.00	4.00	1.00	6.00	0.00	7.00	0.00	14.00	0.00	2.00	1.00	0.00	1.00	1.00	9.00	7.00	2.00
C2orf84	9.00	5.00	10.00	5.00	4.00	7.00	7.00	14.00	0.00	7.00	8.00	8.00	35.00	7.00	14.00	4.00	7.00	10.00	2.00	23.00	3.00	6.00	3.00	3.00	3.00	5.00	8.00	1.00	1.00	2.00	11.00	8.00	6.00	14.00	4.00	7.00	8.00	16.00	7.00	15.00	6.00	4.00	3.00	1.00	3.00	8.00	12.00	3.00	2.00
NPTX1	2.00	110.00	9.00	39.00	9.00	133.00	39.00	194.00	13.00	8.00	26.00	16.00	39.00	18.00	15.00	486.00	2995.00	57.00	12.00	3.00	107.00	52.00	6.00	12.00	100.00	31.00	103.00	8.00	17.00	5.00	27.00	25.00	108.00	26.00	9.00	70.00	26.00	20.00	16.00	84.00	61.00	109.00	99.00	20.00	0.00	25.00	63.00	43.00	49.00
C2orf86	77.00	533.00	416.00	147.00	229.00	183.00	373.00	186.00	146.00	32.00	152.00	52.00	371.00	360.00	268.00	269.00	277.00	135.00	174.00	322.00	215.00	250.00	219.00	126.00	204.00	72.00	299.00	262.00	204.00	193.00	270.00	91.00	129.00	417.00	238.00	444.00	73.00	221.00	138.00	181.00	245.00	218.00	715.00	491.00	499.00	109.00	452.00	438.00	298.00
C2orf89	129.00	15.00	43.00	17.00	46.00	22.00	297.00	84.00	11.00	12.00	34.00	22.00	315.00	314.00	75.00	185.00	24.00	107.00	17.00	34.00	45.00	32.00	140.00	130.00	25.00	53.00	56.00	2.00	70.00	11.00	11.00	0.00	83.00	41.00	25.00	46.00	41.00	89.00	25.00	233.00	49.00	23.00	2713.00	19.00	25.00	14.00	553.00	45.00	47.00
C2orf88	103.00	53.00	78.00	30.00	134.00	53.00	65.00	175.00	261.00	18.00	99.00	10.00	395.00	119.00	103.00	275.00	24.00	151.00	64.00	146.00	61.00	77.00	65.00	97.00	96.00	164.00	239.00	20.00	42.00	67.00	29.00	13.00	111.00	123.00	58.00	259.00	60.00	158.00	93.00	149.00	118.00	24.00	38.00	45.00	4346.00	64.00	610.00	95.00	199.00
NDRG2	4324.00	2261.00	1593.00	1251.00	1920.00	1588.00	2384.00	7707.00	12262.00	4488.00	3639.00	2459.00	5307.00	15749.00	1644.00	6685.00	230.00	5434.00	1167.00	424.00	5340.00	1516.00	1772.00	5136.00	1974.00	5665.00	5215.00	1353.00	2597.00	1641.00	2428.00	450.00	3577.00	6242.00	2138.00	8340.00	2372.00	2933.00	1365.00	4659.00	2838.00	3012.00	639.00	2984.00	27523.00	6453.00	15714.00	1657.00	5026.00
NDRG3	1314.00	4674.00	6179.00	2066.00	8889.00	2960.00	11393.00	3166.00	2015.00	1754.00	2825.00	1873.00	2966.00	5653.00	7202.00	2996.00	8216.00	2166.00	1394.00	4955.00	7734.00	7468.00	4157.00	1200.00	3913.00	2492.00	2918.00	2850.00	2907.00	2910.00	3613.00	2239.00	3673.00	3627.00	1561.00	5540.00	2111.00	3762.00	1595.00	1819.00	2635.00	5706.00	8135.00	6869.00	5033.00	2853.00	3738.00	8632.00	3633.00
NDRG4	239.00	312.00	185.00	526.00	314.00	316.00	1060.00	224.00	999.00	42.00	99.00	42.00	252.00	405.00	114.00	200.00	64.00	221.00	136.00	119.00	293.00	191.00	752.00	62.00	227.00	494.00	1250.00	32.00	248.00	61.00	170.00	702.00	125.00	233.00	125.00	130.00	785.00	107.00	393.00	274.00	140.00	142.00	2495.00	965.00	1508.00	122.00	88.00	2407.00	135.00
TBC1D9	3906.00	101150.00	23457.00	52027.00	2696.00	23155.00	4905.00	57095.00	345.00	9121.00	27395.00	5805.00	55179.00	38663.00	24949.00	42655.00	108805.00	32677.00	32012.00	1428.00	25412.00	71678.00	43048.00	9202.00	30826.00	3207.00	67272.00	30785.00	17820.00	9465.00	15186.00	11654.00	12816.00	47369.00	14324.00	56785.00	16098.00	22317.00	9578.00	25188.00	53250.00	14767.00	5928.00	17675.00	3284.00	28802.00	5404.00	20819.00	27492.00
ZSCAN2	382.00	1677.00	698.00	1033.00	388.00	1858.00	518.00	952.00	566.00	759.00	698.00	633.00	651.00	727.00	1124.00	688.00	737.00	542.00	770.00	306.00	651.00	636.00	1375.00	443.00	772.00	427.00	932.00	717.00	538.00	712.00	770.00	734.00	1153.00	1003.00	691.00	1518.00	616.00	1023.00	418.00	474.00	980.00	1054.00	543.00	1204.00	585.00	722.00	1278.00	1106.00	1038.00
MURC	5.00	28.00	87.00	14.00	34.00	14.00	106.00	11.00	25.00	2.00	10.00	3.00	17.00	26.00	14.00	6.00	15.00	11.00	7.00	7.00	11.00	17.00	20.00	11.00	50.00	18.00	14.00	13.00	40.00	3.00	29.00	11.00	15.00	11.00	7.00	29.00	5.00	33.00	4.00	6.00	69.00	37.00	28.00	29.00	63.00	5.00	42.00	85.00	13.00
CHD1L	924.00	4380.00	4424.00	1494.00	4883.00	1142.00	2593.00	1728.00	1650.00	1244.00	1286.00	1381.00	2368.00	9370.00	2242.00	2222.00	4100.00	1809.00	904.00	3331.00	1697.00	2030.00	2549.00	2045.00	2621.00	2783.00	2290.00	4366.00	1743.00	983.00	1982.00	1784.00	889.00	4683.00	1090.00	3348.00	767.00	1621.00	1058.00	1235.00	1971.00	5382.00	2634.00	2442.00	7351.00	2519.00	4731.00	2566.00	3747.00
MSMP	16.00	156.00	280.00	68.00	137.00	59.00	54.00	59.00	34.00	47.00	58.00	33.00	201.00	154.00	323.00	168.00	146.00	85.00	87.00	118.00	79.00	51.00	89.00	56.00	97.00	29.00	117.00	142.00	121.00	53.00	117.00	30.00	45.00	79.00	39.00	152.00	37.00	96.00	52.00	79.00	31.00	151.00	124.00	151.00	212.00	41.00	113.00	123.00	201.00
CDK2	673.00	5635.00	3714.00	564.00	2296.00	1468.00	3994.00	1473.00	1185.00	382.00	1083.00	479.00	1519.00	1680.00	4432.00	1693.00	2967.00	1101.00	1406.00	1290.00	3071.00	2349.00	3951.00	1337.00	3540.00	1547.00	2117.00	1754.00	2410.00	1824.00	3204.00	995.00	1257.00	4274.00	1087.00	3200.00	1560.00	2876.00	637.00	1352.00	1110.00	3394.00	6351.00	3106.00	3115.00	1284.00	4385.00	4098.00	1559.00
SNORD38A	0.00	0.00	0.00	0.00	0.00	0.00	0.00	0.00	0.00	0.00	0.00	0.00	0.00	0.00	0.00	0.00	0.00	0.00	0.00	0.00	0.00	0.00	0.00	0.00	0.00	0.00	0.00	0.00	0.00	0.00	0.00	0.00	0.00	0.00	0.00	0.00	0.00	0.00	0.00	0.00	0.00	0.00	0.00	0.00	0.00	0.00	0.00	0.00	0.00
RNF130	3474.00	7549.00	4341.00	2315.00	9124.00	3447.00	12958.00	4138.00	5619.00	2563.00	3684.00	2523.00	5442.00	5506.00	6417.00	4320.00	4616.00	4694.00	1759.00	3143.00	5559.00	2690.00	8496.00	2857.00	5757.00	4890.00	2961.00	3027.00	4981.00	2321.00	3427.00	3336.00	2526.00	3480.00	4068.00	6568.00	3527.00	5037.00	1381.00	3647.00	2584.00	8862.00	5045.00	9505.00	6058.00	4468.00	10934.00	3030.00	5464.00
DNAJB12	1948.00	4634.00	3638.00	2386.00	3431.00	3456.00	5074.00	4219.00	1835.00	5322.00	4495.00	4042.00	3982.00	5211.00	5973.00	5999.00	3425.00	3138.00	1596.00	2983.00	3713.00	3389.00	4723.00	2491.00	2244.00	3286.00	3568.00	3540.00	3047.00	2885.00	2916.00	2751.00	1648.00	3319.00	3066.00	5138.00	3640.00	3880.00	1621.00	3251.00	2225.00	4396.00	10234.00	3196.00	5034.00	4094.00	5381.00	2476.00	6055.00
DNAJB11	1308.00	7174.00	6828.00	1864.00	3933.00	2717.00	7587.00	2230.00	6619.00	2676.00	3686.00	1891.00	2562.00	3590.00	4480.00	2529.00	2798.00	2029.00	1841.00	6318.00	3892.00	4073.00	9140.00	1750.00	3129.00	5452.00	2554.00	2254.00	2424.00	1669.00	3494.00	3520.00	2074.00	5090.00	3662.00	4317.00	4375.00	3187.00	1099.00	2016.00	2673.00	10150.00	11328.00	6512.00	6120.00	2887.00	9263.00	2263.00	4267.00
RNF133	4.00	15.00	2.00	3.00	3.00	7.00	8.00	2.00	2.00	0.00	1.00	1.00	17.00	3.00	14.00	3.00	5.00	6.00	4.00	0.00	0.00	1.00	4.00	7.00	4.00	3.00	6.00	0.00	1.00	1.00	2.00	5.00	0.00	11.00	6.00	19.00	0.00	1.00	4.00	17.00	7.00	18.00	5.00	20.00	1.00	1.00	4.00	3.00	17.00
RNF135	1098.00	2926.00	3776.00	855.00	2740.00	1208.00	2056.00	2544.00	790.00	2083.00	2056.00	1482.00	1759.00	1330.00	1846.00	2284.00	4429.00	1475.00	1085.00	1859.00	2514.00	1530.00	7207.00	1268.00	1951.00	1518.00	1375.00	2484.00	1680.00	1627.00	761.00	1354.00	1212.00	1867.00	1441.00	3817.00	2640.00	2476.00	490.00	1527.00	2100.00	2314.00	3159.00	4317.00	1019.00	2646.00	3019.00	1828.00	2004.00
DNAJB14	309.00	2209.00	1714.00	402.00	1642.00	783.00	878.00	713.00	135.00	257.00	693.00	116.00	1286.00	2123.00	2024.00	1537.00	1846.00	582.00	753.00	788.00	860.00	1841.00	1104.00	454.00	2204.00	325.00	1016.00	924.00	868.00	548.00	799.00	471.00	437.00	2139.00	628.00	3663.00	565.00	707.00	884.00	691.00	844.00	2035.00	1412.00	2296.00	1490.00	456.00	2234.00	2602.00	1532.00
RNF138	688.00	3486.00	3095.00	561.00	2158.00	1228.00	1342.00	1683.00	1372.00	435.00	1124.00	376.00	1718.00	1367.00	1830.00	1773.00	2118.00	878.00	741.00	2143.00	1330.00	1818.00	1577.00	1587.00	5882.00	1412.00	746.00	1684.00	1151.00	870.00	1063.00	1158.00	738.00	2541.00	746.00	4340.00	1081.00	1119.00	806.00	1172.00	1502.00	2685.00	1248.00	2594.00	3314.00	1096.00	3451.00	2823.00	1490.00
RNF139	941.00	9555.00	13170.00	1902.00	6814.00	3444.00	3196.00	3356.00	2967.00	1366.00	2155.00	2005.00	3691.00	12569.00	5653.00	3308.00	14569.00	1786.00	1900.00	3780.00	5594.00	2714.00	4805.00	1584.00	10670.00	3337.00	4812.00	3584.00	4086.00	5840.12	3126.00	2491.00	1598.00	10856.00	1759.00	7112.00	3210.00	5487.00	1981.00	2472.00	4017.12	9889.00	4650.00	5615.00	3095.00	3251.00	4526.00	20915.39	5391.00
HOXA2	32.00	6.00	3.00	284.00	22.00	11.00	52.00	36.00	4.00	287.00	20.00	1.00	12.00	32.00	4.00	54.00	10.00	56.00	9.00	10.00	44.00	1.00	4.00	39.00	26.00	99.00	26.00	2.00	7.00	6.00	9.00	1.00	9.00	18.00	13.00	37.00	22.00	12.00	15.00	45.00	16.00	18.00	18.00	23.00	0.00	25.00	31.00	20.00	29.00
CISD2	532.00	4172.99	3090.00	1198.99	1586.00	2560.99	2634.99	1272.00	1632.99	1354.00	1714.00	1194.00	1076.00	1516.00	3235.00	1755.00	6131.00	985.00	938.00	1550.00	2305.00	3220.99	3649.00	910.99	2879.00	1305.00	1206.00	1443.00	1005.00	811.00	918.00	1822.00	667.00	2692.00	832.00	2428.00	1851.00	1392.00	519.00	1278.00	1650.99	4055.00	2076.00	3772.99	2048.00	1810.00	3351.00	3362.00	2532.00
CISD3	1429.48	2700.00	4345.39	1989.87	4281.65	2211.38	4489.94	3532.80	3231.15	11875.67	3065.50	9476.79	2026.45	1801.12	31699.89	4496.03	4041.89	1986.96	677.82	2021.42	4246.27	3006.37	10236.44	1584.64	1017.93	2180.69	1999.46	2116.79	1395.00	1769.48	18698.87	2661.43	1879.19	3345.11	1182.10	3814.14	2994.27	3218.48	781.16	2212.23	969.90	8034.03	1467.36	1959.48	747.50	4846.09	931.49	2240.33	2579.88
CISD1	306.00	1208.00	1522.00	499.00	1592.00	1081.00	1240.00	633.00	1198.00	979.00	466.00	762.00	717.00	677.00	1267.00	961.00	1888.00	580.00	319.00	1999.00	689.00	1373.00	1335.00	1083.00	2577.00	1149.00	573.00	734.00	916.00	590.00	653.00	633.00	840.00	1143.00	494.00	1360.00	590.00	904.00	373.00	492.00	784.00	1441.00	2922.00	1468.00	1269.00	571.00	2080.00	1253.00	797.00
CLNS1A	1813.00	4005.00	6570.00	2344.00	4694.00	2720.00	3133.00	3502.00	2013.00	2460.00	19927.00	3428.00	3569.00	13261.00	7052.00	3216.00	6431.00	2658.00	1809.00	3830.00	22881.00	3383.00	6489.00	2297.00	4113.00	5660.00	8507.00	9720.00	2852.00	2994.00	4040.00	4095.00	2086.00	8816.00	2807.00	7445.00	3825.00	3820.00	2074.00	2370.00	2802.00	13742.00	5293.00	6695.00	4929.00	4689.00	8343.00	9936.00	4783.00
HOXA1	32.00	28.00	35.00	25.00	85.00	38.00	133.00	56.00	29.00	12.00	9.00	11.00	51.00	38.00	38.00	81.00	15.00	47.00	23.00	91.00	21.00	19.00	52.00	35.00	31.00	83.00	37.00	4.00	34.00	16.00	14.00	1.00	29.00	55.00	43.00	76.00	55.00	51.00	19.00	54.00	27.00	40.00	132.00	38.00	35.00	29.00	217.00	41.00	42.00
FLJ44635	70.00	40.00	53.00	25.00	55.00	56.00	28.00	34.00	44.00	63.00	37.00	71.00	142.00	138.00	33.00	62.00	38.00	40.00	21.00	20.00	4.00	17.00	41.00	25.00	87.00	19.00	32.00	48.00	42.00	21.00	26.00	39.00	13.00	45.00	34.00	189.00	44.00	26.00	16.00	207.00	42.00	42.00	42.00	29.00	32.00	60.00	171.00	39.00	43.00
R3HDML	0.00	0.00	0.00	4.00	0.00	0.00	0.00	2.00	1.00	0.00	0.00	0.00	0.00	0.00	1.00	0.00	2.00	4.00	2.00	0.00	0.00	1.00	0.00	0.00	0.00	1.00	3.00	1.00	0.00	0.00	1.00	0.00	1.00	11.00	0.00	0.00	6.00	0.00	1.00	0.00	1.00	1.00	0.00	0.00	0.00	1.00	0.00	0.00	0.00
TSHZ2	191.00	251.00	163.00	113.00	358.00	123.00	75.00	435.00	32.00	22.00	158.00	5.00	1290.00	173.00	208.00	1297.00	30.00	331.00	93.00	75.00	97.00	141.00	1126.00	475.00	283.00	220.00	957.00	51.00	222.00	138.00	179.00	1.00	157.00	368.00	232.00	600.00	140.00	255.00	101.00	620.00	371.00	256.00	243.00	97.00	98.00	54.00	927.00	159.00	693.00
TSHZ3	435.00	747.00	562.00	200.00	1063.00	616.00	322.00	846.00	246.00	112.00	327.00	206.00	1478.00	457.00	1331.00	899.00	257.00	805.00	625.00	327.00	405.00	357.00	832.00	496.00	525.00	621.00	1469.00	504.00	469.00	597.00	824.00	29.00	455.00	973.00	1143.00	1436.00	1223.00	1365.00	524.00	1045.00	596.00	702.00	1150.00	724.00	520.00	211.00	1016.00	500.00	1117.00
TSHZ1	1211.00	3877.00	43527.00	1616.00	2535.00	3205.00	1310.00	2089.00	251.00	661.00	2522.00	398.00	3602.00	2860.00	3371.00	2900.00	5032.00	2312.00	936.00	788.00	2984.00	3341.00	3467.00	1651.00	2592.00	747.00	2063.00	2401.00	1519.00	1628.00	965.00	983.00	1039.00	2300.00	1063.00	3144.00	1723.00	3865.00	1128.00	3258.00	1841.00	2175.00	608.00	2965.00	856.00	2399.00	2126.00	2207.00	2764.00
MRC2	4401.00	5805.00	3117.00	1722.00	4772.00	11227.00	1790.00	12054.00	9548.00	7704.00	3831.00	7533.00	23330.00	3193.00	15326.00	4861.00	625.00	11227.00	5731.00	1923.00	2260.00	2817.00	5167.00	4248.00	886.00	5537.00	9739.00	4287.00	8909.00	5583.00	9140.00	527.00	8021.00	3852.00	10774.00	6143.00	11732.00	14938.00	3465.00	9224.00	4004.00	5963.00	7337.00	6419.00	2890.00	2506.00	8228.00	3085.00	5553.00
FOXS1	165.00	135.00	75.00	76.00	68.00	504.00	200.00	363.00	62.00	262.00	152.00	257.00	84.00	571.00	172.00	193.00	44.00	126.00	73.00	88.00	177.00	75.00	102.00	92.00	81.00	270.00	56.00	46.00	69.00	69.00	110.00	45.00	174.00	183.00	150.00	182.00	353.00	292.00	61.00	186.00	111.00	152.00	27.00	100.00	78.00	50.00	44.00	62.00	171.00
PABPC1P2	0.00	1.00	4.00	13.00	1.00	0.00	1.00	1.00	0.00	1.00	2.00	2.00	1.00	7.00	0.00	0.00	1.00	1.00	0.00	2.00	1.00	0.00	0.00	1.00	1.00	0.00	0.00	6.00	4.00	2.00	0.00	0.00	0.00	1.00	0.00	1.00	1.00	2.00	1.00	5.00	2.00	0.00	1.00	1.00	1.00	0.00	4.00	1.00	3.00
ZNF581	715.00	819.99	718.00	745.00	582.00	1792.46	498.00	1186.45	1529.00	2932.08	722.72	1883.00	1128.23	1178.12	903.94	918.00	548.92	858.72	381.00	417.00	439.00	851.51	1912.00	541.88	779.96	747.00	817.00	1965.00	670.00	638.32	1042.41	946.00	609.15	764.00	674.00	836.81	725.00	1195.00	354.00	942.00	1381.00	625.00	839.00	1233.00	1055.00	1142.00	694.84	501.00	1058.00
ZNF580	849.00	573.01	1048.00	686.00	741.00	2297.54	542.00	1108.55	1286.00	4302.92	2000.28	3021.00	1469.77	856.88	709.06	596.00	1731.08	1128.28	307.00	646.00	1066.00	1481.49	1368.00	453.12	1148.04	343.00	820.00	1223.00	579.00	488.68	668.59	863.00	705.85	787.00	674.00	1290.19	1214.00	1431.00	337.00	1536.00	1377.00	424.00	784.00	1319.00	856.00	1169.00	726.16	632.00	1118.00
ZNF583	102.00	473.00	525.00	162.00	327.00	369.00	228.00	198.00	13.00	48.00	244.00	36.00	328.00	367.00	283.00	242.00	169.00	172.00	228.00	266.00	240.00	407.00	350.00	66.00	279.00	137.00	123.00	239.00	189.00	57.00	270.00	140.00	113.00	186.00	262.00	633.00	253.00	187.00	135.00	152.00	98.00	497.00	235.00	241.00	155.00	133.00	451.00	407.00	248.00
ZNF582	88.00	259.00	248.00	136.00	165.00	245.00	157.00	186.00	12.00	55.00	157.00	46.00	176.00	208.00	202.00	236.00	163.00	163.00	127.00	17.00	153.00	28.00	222.00	46.00	161.00	72.00	120.00	275.00	117.00	31.00	261.00	129.00	79.00	148.00	363.00	516.00	167.00	214.00	158.00	117.00	105.00	276.00	99.00	190.00	117.00	209.00	258.00	178.00	236.00
TIPARP	1957.00	4312.00	2377.95	613.00	1393.00	1165.97	3338.00	2048.18	1134.00	318.00	1716.76	741.00	5091.80	1423.00	3284.93	3756.98	2499.00	1855.47	1579.99	677.96	4884.89	2356.99	2653.99	846.00	4065.98	625.99	3541.00	2147.95	1946.83	2145.00	2959.96	1030.00	1387.91	2519.99	3269.00	13828.99	1190.96	3915.79	742.99	4463.89	1287.99	3768.99	1923.00	4079.87	2041.74	4695.88	3589.98	1789.97	4441.86
ZNF584	169.00	682.00	588.00	335.00	583.00	557.00	759.00	588.00	447.00	476.00	455.00	398.00	492.00	605.00	571.00	462.00	424.00	356.00	260.00	340.00	502.00	743.00	965.00	332.00	596.00	323.00	484.00	581.00	320.00	325.00	517.00	516.00	151.00	429.00	458.00	945.00	363.00	644.00	225.00	423.00	246.00	570.00	344.00	696.00	354.00	484.00	586.00	285.00	751.00
ZNF587	1244.04	10111.32	9008.17	1729.61	2729.62	3368.18	2596.43	4868.25	629.97	854.50	4463.09	592.23	4656.69	3891.08	6663.61	4328.76	11350.72	1814.50	3955.62	1252.14	5481.42	3797.10	3835.74	800.25	8055.45	425.46	7413.62	4432.00	3634.34	2565.74	4042.79	2478.60	2840.89	4039.89	3882.30	13105.98	2434.21	4762.61	1998.18	2914.77	1588.61	4321.79	8837.17	8846.59	1956.97	1447.87	2363.75	5528.03	11301.76
ZNF586	478.76	1109.00	843.00	284.00	455.00	1411.00	685.51	645.00	505.00	484.00	479.00	245.00	664.00	529.00	1466.00	746.82	1288.00	347.00	421.00	266.00	696.00	868.00	821.00	271.00	758.00	239.00	595.00	641.00	428.96	423.00	628.00	298.00	421.00	1020.97	704.00	1256.79	611.00	865.88	275.00	721.00	293.00	793.00	425.00	1047.43	702.00	515.00	839.00	425.00	1089.00
ZNF589	572.00	639.00	2328.00	511.00	421.00	578.00	751.00	1161.00	471.00	591.00	579.00	683.00	930.00	1138.00	1219.00	1056.00	769.00	1015.00	675.00	800.00	953.00	1679.00	1466.00	502.00	670.00	472.00	693.00	1010.00	577.00	598.00	819.00	610.00	468.00	1351.00	811.00	1719.00	358.00	1326.00	481.00	627.00	750.00	2595.00	264.00	517.00	625.00	740.00	1218.00	428.00	939.00
U2AF2	3890.00	11865.00	11581.00	3991.00	7467.00	12809.00	11236.00	10211.00	6360.00	4530.00	9381.00	4665.00	9979.00	9234.00	10092.00	6363.00	4227.00	6978.00	3477.00	6735.00	14449.00	9338.00	14752.00	5331.00	6069.00	6407.00	7600.00	9594.00	6629.00	6438.00	7723.00	4896.00	6704.00	7405.00	6289.00	8974.00	7205.00	14115.00	2638.00	9145.00	12396.00	8208.00	14042.00	10616.00	7213.00	9842.00	6306.00	7248.00	9027.00
CHST9	37.00	25.00	11.00	41.00	1046.00	31.00	10.00	126.00	46.00	8.00	34.00	7.00	52.00	40.00	41.00	166.00	243.00	153.00	31.00	5.00	0.00	17.00	15.00	279.00	725.00	167.00	380.00	1.00	29.00	9.00	104.00	27.00	71.00	156.00	49.00	192.00	21.00	28.00	6.00	51.00	319.00	572.00	1.00	27.00	697.00	144.00	973.00	6007.00	246.00
RELA	2842.00	6538.00	5885.00	2881.00	6672.00	5514.00	5101.00	7446.00	6180.00	2694.00	3932.00	4524.00	6934.00	4584.00	6057.00	6584.00	5928.00	3993.00	2579.00	5382.00	9179.00	3091.00	6974.00	4053.00	5600.00	4346.00	7949.00	6697.00	5221.00	2937.00	4315.00	3165.00	3282.00	8187.00	3506.00	6795.00	4165.00	5562.00	1219.00	6020.00	3623.00	6416.00	5606.00	8931.00	7081.00	5023.00	5438.00	3838.00	9891.00
CHST8	87.00	3914.00	61.00	1315.00	3.00	3602.00	285.00	161.00	25.00	40.00	11.00	2263.00	2399.00	90.00	6.00	367.00	2.00	694.00	238.00	0.00	1.00	83.00	39.00	29.00	30.00	34.00	255.00	353.00	15.00	247.00	206.00	503.00	594.00	9.00	978.00	1078.00	1452.00	2743.00	31.00	78.00	261.00	7.00	65.00	494.00	2.00	1030.00	14.00	301.00	1966.00
MIAT	464.91	494.56	492.04	110.98	587.91	214.00	332.20	644.50	83.65	49.62	157.97	182.70	2581.37	1499.91	1075.46	569.00	78.00	1574.47	705.80	838.00	436.96	667.38	2316.17	414.44	196.00	440.00	499.00	439.00	683.09	395.61	285.40	10.00	1159.50	470.00	595.34	477.39	192.01	806.00	185.00	855.20	87.00	448.00	298.51	326.62	133.00	39.34	2131.14	672.00	183.72
MAP3K5	614.00	1500.00	2208.00	2898.00	3352.00	354.00	2836.00	820.00	213.00	151.00	1716.00	162.00	1709.00	1457.00	2067.00	2315.00	1460.00	958.00	347.00	1850.00	459.00	864.00	1853.00	1261.00	771.00	863.00	771.00	3604.00	858.00	404.00	634.00	899.00	698.00	870.00	883.00	1464.00	451.00	776.00	696.00	1532.00	647.00	1560.00	2013.00	6580.00	1332.00	604.00	4063.00	689.00	3074.00
GNPAT	1350.00	7415.00	8248.00	2809.00	6671.00	3523.00	4200.00	4018.00	3575.00	1662.00	5302.00	1601.00	3832.00	5981.00	4306.00	3338.00	9767.00	2289.00	2687.00	4002.00	3692.00	4644.00	7474.00	1520.00	5396.00	4016.00	3606.00	6494.00	2034.00	2070.00	3257.00	2176.00	2035.00	4531.00	4320.00	5491.00	2671.00	2801.00	1484.00	2580.00	3694.00	8808.00	2823.00	8201.00	8466.00	3088.00	9703.00	4138.00	5604.00
PSD	33.00	62.00	30.00	1983.00	29.00	746.00	79.00	186.00	147.00	130.00	100.00	247.00	280.00	88.00	85.00	89.00	41.00	236.00	29.00	31.00	37.00	80.00	101.00	120.00	19.00	110.00	383.00	202.00	45.00	43.00	60.00	236.00	175.00	28.00	64.00	210.00	85.00	35.00	27.00	347.00	56.00	21.00	108.00	30.00	10.00	33.00	143.00	672.00	196.00
CAMKK2	1944.00	6786.00	9933.00	3801.00	2607.00	3229.00	3759.00	5204.00	5512.00	2074.00	5679.00	1723.00	6053.00	6287.00	6113.00	5606.00	2582.00	3959.00	3767.00	2766.00	4094.00	6779.00	6971.00	1955.00	4375.00	2614.00	4723.00	4724.00	3588.00	3286.00	4040.00	2362.00	2033.00	6667.00	2721.00	5415.00	3544.00	4523.00	2034.00	3489.00	2249.00	3474.00	3497.00	5633.00	6733.00	3991.00	6709.00	8173.00	7063.00
CAMKK1	404.00	875.00	336.00	508.00	962.00	1264.00	2019.00	840.00	337.00	1458.00	759.00	415.00	978.00	1094.00	520.00	543.00	80.00	1068.00	262.00	607.00	2126.00	594.00	337.00	557.00	161.00	1023.00	452.00	636.00	327.00	579.00	814.00	267.00	328.00	476.00	534.00	2211.00	330.00	482.00	270.00	686.00	230.00	773.00	737.00	549.00	906.00	697.00	868.00	801.00	458.00
NPTXR	439.00	1419.00	4196.00	5406.00	984.00	3398.00	7347.00	887.00	767.00	2745.00	617.00	915.00	1012.00	3963.00	2729.00	1272.00	166.00	691.00	1804.00	515.00	3348.00	6979.00	2193.00	759.00	1974.00	528.00	1950.00	3494.00	1417.00	162.00	410.00	938.00	1666.00	663.00	3871.00	841.00	1355.00	505.00	2232.00	927.00	1791.00	1164.00	4938.00	9692.00	211.00	711.00	220.00	4007.00	6467.00
LOC84856	16.00	28.00	18.00	12.00	9.00	13.00	27.00	110.00	373.00	3.00	24.00	22.00	62.00	24.00	20.00	60.00	13.00	60.00	11.00	24.00	16.00	25.00	1.00	26.00	51.00	383.00	53.00	6.00	15.00	3.00	7.00	1.00	8.00	42.00	38.00	19.00	22.00	22.00	17.00	72.00	23.00	9.00	53.00	18.00	1113.00	25.00	65.00	7.00	72.00
OR8U1	0.00	0.00	0.00	1.00	0.00	0.00	0.00	0.00	0.00	0.00	0.00	0.00	0.00	0.00	0.00	0.00	0.00	0.00	0.00	0.00	0.00	0.00	0.00	0.00	0.00	0.00	0.00	0.00	0.00	0.00	0.00	0.00	0.00	0.00	0.00	0.00	0.00	0.00	0.00	0.00	0.00	0.00	0.00	0.00	0.00	0.00	1.00	0.00	0.00
LPAR5	558.00	485.00	291.00	156.00	351.00	157.00	359.00	242.00	523.00	109.00	237.00	179.00	362.00	756.00	689.00	570.00	201.00	456.00	131.00	362.00	298.00	391.00	774.00	269.00	348.00	202.00	111.00	195.00	762.00	233.00	295.00	49.00	276.00	261.00	271.00	612.00	287.00	437.00	64.00	326.00	162.00	412.00	159.00	385.00	557.00	256.00	1742.00	304.00	396.00
LOC441046	23.00	177.00	7.00	23.00	17.00	19.00	36.00	47.00	12.00	10.00	60.00	11.00	30.00	10.00	218.00	28.00	115.00	36.00	14.00	4.00	193.00	14.00	139.00	14.00	53.00	18.00	26.00	44.00	8.00	13.00	15.00	34.00	50.00	27.00	15.00	35.00	57.00	19.00	28.00	54.00	23.00	26.00	300.00	70.00	34.00	23.00	25.00	24.00	43.00
MAGEC2	0.00	348.00	0.00	4.00	26.00	3.00	4086.00	129.00	0.00	0.00	9.00	0.00	0.00	0.00	0.00	0.00	0.00	0.00	4.00	0.00	0.00	4.00	0.00	1.00	0.00	0.00	0.00	0.00	2.00	0.00	0.00	0.00	2.00	0.00	0.00	5.00	0.00	0.00	0.00	76.00	0.00	0.00	44.00	0.00	1.00	22.00	23.00	335.00	0.00
MTRF1L	296.00	1802.00	988.00	419.00	1185.00	574.00	520.00	731.00	270.00	191.00	691.00	302.00	682.00	509.00	1335.00	818.00	770.00	369.00	244.00	863.00	824.00	267.00	1100.00	335.00	1122.00	402.00	461.00	662.00	441.00	484.00	875.00	693.00	420.00	822.00	700.00	1236.00	371.00	671.00	239.00	504.00	451.00	826.00	648.00	1603.00	742.00	643.00	800.00	676.00	499.00
MYO1H	14.00	2.00	7.00	3.00	87.00	5.00	88.00	40.00	3.00	1.00	4.00	8.00	8.00	15.00	27.00	4.00	4.00	17.00	5.00	30.00	5.00	7.00	3.00	14.00	4.00	16.00	4.00	3.00	10.00	11.00	6.00	0.00	9.00	29.00	5.00	5.00	3.00	4.00	0.00	17.00	4.00	18.00	18.00	4.00	16.00	6.00	34.00	3.00	18.00
MYO1G	277.00	301.00	615.00	231.00	224.00	380.00	290.00	613.00	313.00	202.00	899.00	236.00	1395.00	1583.00	697.00	1326.00	63.00	988.00	149.00	985.00	541.00	464.00	2389.00	856.00	95.00	902.00	259.00	92.00	740.00	226.00	263.00	83.00	632.00	147.00	169.00	505.00	391.00	591.00	39.00	1285.00	198.00	554.00	423.00	442.00	475.00	415.00	1391.00	315.00	258.00
MYO1F	1530.00	764.00	1049.00	289.00	646.00	600.00	696.00	1424.00	511.00	542.00	689.00	754.00	2054.00	2550.00	1920.00	2183.00	228.00	2151.00	249.00	1465.00	1364.00	963.00	4124.00	1626.00	246.00	1430.00	508.00	569.00	2102.00	386.00	574.00	154.00	1272.00	461.00	815.00	1213.00	690.00	1492.00	185.00	1600.00	373.00	1068.00	399.00	888.00	685.00	868.00	3725.00	752.00	1094.00
MYO1E	1472.00	2738.00	2677.00	636.00	3589.00	1860.00	4520.00	1993.00	1620.00	453.00	2214.00	535.00	4411.00	2551.00	2862.00	3149.00	1037.00	2679.00	1434.00	3267.00	2848.00	3941.00	2492.00	3848.00	1796.00	2224.00	4349.00	2271.00	1984.00	1589.00	1818.00	1207.00	1251.00	3665.00	3601.00	3672.00	2364.00	3099.00	1295.00	2423.00	1749.00	6003.00	4088.00	4258.00	5649.00	836.00	6587.00	1902.00	1919.00
MYO1D	2379.00	13315.00	16824.00	5534.00	17485.00	6512.00	13823.00	6575.00	2683.00	2168.00	5091.00	2214.00	9197.00	4837.00	12462.00	5042.00	3082.00	6379.00	6402.00	4119.00	5720.00	2609.00	16625.00	2916.00	9343.00	4025.00	9351.00	4416.00	7583.00	4873.00	6900.00	2984.00	3204.00	14472.00	8852.00	9822.00	5705.00	9522.00	2422.00	5252.00	8270.00	10741.00	7921.00	16647.00	6568.00	2251.00	7234.00	5411.00	9100.00
MYO1C	12216.00	10201.00	11950.00	16922.00	17717.00	10524.00	34387.00	16153.00	16176.00	9984.00	14535.00	9640.00	19021.00	31290.00	12679.00	13205.00	4131.00	10960.00	10438.00	17707.00	14259.00	12854.00	13895.00	8733.00	3387.00	10430.00	18829.00	25142.00	9061.00	11631.00	11604.00	4184.00	6096.00	11536.00	14652.00	27804.00	9625.00	15572.00	5112.00	14113.00	6964.00	15189.00	9588.00	20725.00	8278.00	11918.00	11075.00	16902.00	19088.00
MYO1B	2774.00	5842.00	8418.00	835.00	15671.00	3780.00	3393.00	4039.00	748.00	729.00	11371.00	1512.00	5437.00	8672.00	11472.00	4935.00	8659.00	2647.00	3957.00	2291.00	1284.00	11204.00	4900.00	5390.00	6301.00	5500.00	6249.00	4524.00	9435.00	2731.00	5082.00	1002.00	2683.00	8364.00	6871.00	6947.00	6578.00	9277.00	2145.00	5068.00	22316.00	3856.00	6477.00	7983.00	13413.00	4636.00	7226.00	4435.00	3399.00
MYO1A	4.00	2.00	0.00	4.00	4.00	2.00	8.00	2.00	0.00	1.00	3.00	8.00	6.00	5.00	3.00	3.00	0.00	10.00	1.00	3.00	2.00	7.00	14.00	1.00	1.00	6.00	0.00	0.00	14.00	1.00	4.00	0.00	1.00	1.00	1.00	9.00	4.00	4.00	5.00	2.00	0.00	4.00	0.00	1.00	1.00	5.00	12.00	5.00	3.00
CHST1	422.00	1468.00	681.00	5277.00	2877.00	4296.00	3687.00	300.00	117.00	5074.00	227.00	344.00	417.00	171.00	3227.00	309.00	54.00	341.00	412.00	64.00	1244.00	121.00	3701.00	324.00	3015.00	328.00	262.00	2739.00	485.00	112.00	449.00	262.00	776.00	230.00	653.00	676.00	883.00	593.00	91.00	3394.00	1142.00	301.00	469.00	390.00	267.00	396.00	105.00	3501.00	9222.00
LOC100128640	70.00	270.00	132.00	66.00	67.00	263.00	135.00	89.00	94.00	66.00	111.00	59.00	110.00	18.00	159.00	88.00	79.00	106.00	25.00	53.00	88.00	55.00	88.00	17.00	121.00	49.00	72.00	86.00	30.00	69.00	48.00	54.00	51.00	102.00	44.00	279.00	33.00	116.00	28.00	110.00	103.00	141.00	396.00	56.00	97.00	75.00	77.00	241.00	91.00
RPL36AL	5395.00	11602.00	7356.00	4452.00	7904.00	5672.00	6159.00	6184.00	8191.00	19180.00	7595.00	10344.00	8868.00	8087.00	5904.00	8930.00	4088.00	6646.00	3227.00	4359.00	12683.00	4101.00	23614.00	5645.00	4329.00	7771.00	6589.00	7579.00	6476.00	4125.00	5929.00	6566.00	5216.00	3864.00	5835.00	9616.00	11811.00	7959.00	3361.00	6273.00	3827.00	5263.00	6105.00	10359.00	5339.00	10897.00	14739.00	3500.00	9058.00
RAET1G	11.00	63.00	20.00	4.00	5.00	6.57	53.70	27.71	42.00	340.43	6.00	30.36	25.00	42.70	25.00	32.00	2.00	9.00	3.00	44.43	13.00	1.00	5.00	110.90	5.00	9.21	20.00	26.00	8.00	19.00	23.00	2.00	5.00	14.00	140.00	8.00	5.00	6.00	0.00	19.00	2.00	27.96	41.00	128.38	27.00	26.00	7.00	5.00	32.02
CENPM	72.00	370.00	685.00	216.00	148.00	493.00	431.00	106.00	1660.00	840.00	438.00	337.00	214.00	433.00	678.00	199.00	361.00	125.00	146.00	395.00	1594.00	657.00	648.00	437.00	150.00	604.00	292.00	285.00	110.00	171.00	330.00	118.00	288.00	366.00	82.00	156.00	252.00	185.00	6.00	203.00	233.00	982.00	746.00	785.00	588.00	254.00	973.00	769.00	345.00
LOC100190940	3.00	69.00	4.00	6.00	2.00	0.00	0.00	0.00	0.00	0.00	0.00	0.00	0.00	3.00	0.00	0.00	0.00	0.00	1.00	0.00	0.00	0.00	1.00	0.00	0.00	0.00	2.00	1.00	0.00	0.00	2.00	0.00	0.00	0.00	0.00	0.00	1.00	0.00	1.00	0.00	0.00	23.00	0.00	0.00	1048.00	0.00	0.00	0.00	1.00
CHMP6	955.00	1739.00	1839.00	679.00	835.00	1512.00	705.00	2025.00	1582.00	2718.00	1417.00	3284.00	1980.00	1513.00	3843.00	1029.00	520.00	1225.00	515.00	568.00	1193.00	885.00	1335.00	821.00	347.00	867.00	960.00	787.00	839.00	958.00	523.00	923.00	1156.00	916.00	729.00	1144.00	1476.00	1820.00	313.00	1630.00	670.00	1132.00	754.00	2107.00	442.00	2047.00	1294.00	1353.00	1133.00
BCR	2661.00	4961.00	4165.00	3269.00	3876.00	3752.00	8931.00	4668.00	1331.00	4524.00	5109.00	3414.00	6612.00	9144.00	5478.00	4675.00	2299.00	4638.00	2798.00	2346.00	11520.00	5461.00	5550.00	4252.00	2525.00	4577.00	5037.00	4327.00	4287.00	1537.00	4655.00	2864.00	4476.00	5148.00	3293.00	4411.00	3071.00	4393.00	1517.00	6229.00	3206.00	6044.00	5038.00	7491.00	6900.00	3867.00	6285.00	4890.00	5716.00
PGBD4	28.00	134.00	243.00	45.00	120.00	30.00	113.00	115.00	55.00	17.00	118.00	21.00	123.00	149.00	216.00	89.00	151.00	75.00	60.00	117.00	87.00	155.00	89.00	42.00	77.00	35.00	92.00	107.00	91.00	49.00	59.00	63.00	53.00	345.00	59.00	147.00	38.00	73.00	94.00	78.00	24.00	138.00	122.00	129.00	91.00	47.00	148.00	318.00	113.00
PGBD5	52.00	181.00	63.00	900.00	57.00	337.00	451.00	156.00	4045.00	7.00	64.00	192.00	138.00	134.00	272.00	123.00	21.00	267.00	31.00	167.00	64.00	1694.00	157.00	309.00	274.00	385.00	829.00	8.00	37.00	115.00	89.00	285.00	84.00	97.00	88.00	143.00	98.00	92.00	32.00	103.00	102.00	342.00	140.00	17.00	2070.00	63.00	408.00	1299.00	84.00
PGBD2	257.00	692.00	795.00	226.00	1185.00	332.00	867.00	581.00	190.00	121.00	456.00	145.00	514.00	807.00	929.00	547.00	385.00	423.00	269.00	369.00	287.00	462.00	657.00	441.00	593.00	491.00	332.00	710.00	396.00	336.00	769.00	281.00	321.00	1105.00	455.00	1292.00	314.00	661.00	235.00	434.00	384.00	1235.00	449.00	1423.00	488.00	432.00	854.00	283.00	647.00
CTPS2	751.00	3275.00	3085.00	1154.00	2899.00	2116.00	3599.00	1999.00	1229.00	1276.00	2162.00	1073.00	1559.00	5595.00	1967.00	2308.00	2445.00	955.00	1183.00	929.00	1452.00	2815.00	4699.00	1137.00	8248.00	1704.00	3025.00	3019.00	3042.00	3107.00	5394.00	1066.00	2924.00	3014.00	3370.00	26508.00	2456.00	3585.00	902.00	1178.00	4975.00	4165.00	1644.00	3477.00	2315.00	1627.00	7473.00	6139.00	1784.00
PGBD1	123.00	683.00	590.00	716.00	153.00	376.00	230.00	714.00	391.00	224.00	1042.00	246.00	309.00	265.00	398.00	284.00	688.00	373.00	699.00	193.00	500.00	356.00	737.00	134.00	233.00	113.00	616.00	322.00	457.00	211.00	195.00	187.00	301.00	358.00	475.00	743.00	302.00	321.00	191.00	278.00	643.00	360.00	64.00	308.00	342.00	480.00	475.00	914.00	491.00
SULT6B1	0.00	0.00	0.00	0.00	0.00	0.00	0.00	0.00	0.00	0.00	0.00	0.00	0.00	0.00	0.00	0.00	0.00	0.00	0.00	3.00	0.00	0.00	0.00	0.00	0.00	0.00	0.00	0.00	0.00	0.00	0.00	0.00	0.00	0.00	0.00	0.00	0.00	0.00	0.00	0.00	0.00	0.00	0.00	0.00	0.00	0.00	0.00	0.00	0.00
LY6G6C	69.00	1.00	5.00	48.00	0.00	1.00	127.00	43.00	66.00	4.00	152.00	116.00	7.00	80.00	23.00	1.00	22.00	53.00	70.00	5.00	29.00	0.00	28.00	37.00	28.00	18.00	60.00	2.00	114.00	4.00	37.00	17.00	2.00	79.00	9.00	233.00	112.00	71.00	7.00	86.00	6.00	3.00	2.00	6.00	18.00	53.00	2.00	10.00	11.00
LY6G6D	0.00	0.00	0.00	0.00	0.00	1.00	1.00	0.00	0.00	0.00	2.00	3.00	0.00	0.00	0.00	0.00	0.00	2.00	0.00	0.00	0.00	0.00	0.00	1.00	0.00	0.00	0.00	0.00	0.00	0.00	0.00	0.00	0.00	0.00	1.00	0.00	0.00	0.00	0.00	0.00	0.00	1.00	1.00	0.00	0.00	0.00	0.00	0.00	0.00
PPAPDC1B	729.00	4487.00	8876.00	1844.00	5101.00	2923.00	4244.00	1804.00	753.00	2549.00	67141.00	748.00	2865.00	5355.00	1606.00	1981.00	4419.00	1615.00	8405.00	764.00	2512.00	16069.00	3345.00	1434.00	4626.00	1408.00	2925.00	1016.00	1757.00	1094.00	2886.00	3404.00	863.00	5279.00	1737.00	7614.00	3050.00	1427.00	804.00	1092.00	676.00	3473.00	1419.00	6063.00	3283.00	1772.00	3323.00	4260.00	5818.00
PPAPDC1A	94.00	216.00	67.00	45.00	1015.00	575.00	92.00	323.00	403.00	19.00	17.00	1101.00	295.00	7.00	678.00	18.00	72.00	446.00	334.00	72.00	9.00	181.00	214.00	17.00	215.00	208.00	355.00	153.00	207.00	220.00	580.00	12.00	147.00	423.00	924.00	377.00	781.00	827.00	268.00	50.00	201.00	404.00	468.00	382.00	181.00	4.00	674.00	43.00	33.00
HOXA10	254.00	237.00	146.00	1035.00	677.00	244.00	4205.00	240.00	47.00	374.00	61.00	73.00	220.00	830.00	164.00	242.00	96.00	206.00	71.00	847.00	36.00	61.00	241.00	126.00	107.00	796.00	147.00	43.00	69.00	130.00	286.00	19.00	127.00	162.00	226.00	216.00	244.00	313.00	150.00	329.00	105.00	1548.00	3327.00	1340.00	150.00	68.00	1831.00	1606.00	114.00
KRTAP19-2	0.00	0.00	0.00	1.00	0.00	0.00	0.00	0.00	0.00	0.00	0.00	0.00	0.00	0.00	0.00	0.00	0.00	0.00	0.00	0.00	0.00	0.00	0.00	0.00	0.00	0.00	0.00	0.00	0.00	0.00	0.00	0.00	0.00	0.00	0.00	0.00	0.00	0.00	0.00	0.00	0.00	0.00	0.00	0.00	0.00	0.00	0.00	0.00	0.00
KRTAP19-3	0.00	0.00	0.00	1.00	0.00	0.00	0.00	0.00	0.00	0.00	0.00	0.00	0.00	0.00	0.00	0.00	0.00	0.00	0.00	0.00	0.00	0.00	0.00	0.00	0.00	0.00	0.00	0.00	0.00	0.00	0.00	0.00	0.00	0.00	0.00	0.00	0.00	0.00	0.00	0.00	0.00	0.00	0.00	0.00	0.00	0.00	0.00	0.00	0.00
KRTAP19-1	0.00	0.00	0.00	0.00	0.00	0.00	0.00	0.00	0.00	0.00	0.00	0.00	0.00	0.00	0.00	0.00	0.00	0.00	0.00	0.00	0.00	0.00	0.00	0.00	0.00	0.00	0.00	0.00	0.00	0.00	0.00	1.00	0.00	0.00	0.00	0.00	0.00	0.00	0.00	0.00	0.00	0.00	0.00	0.00	0.00	0.00	0.00	0.00	0.00
KRTAP19-6	0.00	0.00	0.00	0.00	0.00	0.00	0.00	0.00	0.00	0.00	0.00	0.00	0.00	0.00	0.00	0.00	0.00	0.00	0.00	0.00	0.00	0.00	0.00	0.00	0.00	0.00	0.00	0.00	0.00	0.00	0.00	0.00	0.00	0.00	0.00	0.00	0.00	0.00	0.00	0.00	0.00	0.00	0.00	0.00	0.00	0.00	0.00	0.00	0.00
KRTAP19-7	0.00	0.00	0.00	0.00	0.00	0.00	0.00	0.00	0.00	0.00	0.00	0.00	0.00	0.00	0.00	0.00	0.00	0.00	0.00	0.00	0.00	0.00	0.00	0.00	0.00	0.00	0.00	0.00	0.00	0.00	0.00	0.00	0.00	0.00	0.00	0.00	0.00	0.00	0.00	0.00	0.00	0.00	0.00	0.00	0.00	0.00	0.00	0.00	0.00
PPIAL4G	10.00	111.00	154.00	54.00	140.00	43.00	90.00	39.00	60.00	56.00	37.00	77.00	31.00	32.00	36.00	71.00	108.00	32.00	52.00	107.00	83.00	20.00	132.00	50.00	117.00	92.00	87.00	82.00	98.00	55.00	84.00	36.00	23.00	219.00	54.00	89.00	104.00	89.00	40.00	13.00	94.00	170.00	110.00	197.00	95.00	24.00	169.00	176.00	41.00
KRTAP19-5	0.00	0.00	0.00	0.00	0.00	0.00	0.00	0.00	0.00	0.00	0.00	0.00	0.00	0.00	0.00	0.00	0.00	0.00	0.00	0.00	0.00	0.00	0.00	0.00	0.00	0.00	0.00	0.00	0.00	0.00	0.00	0.00	0.00	0.00	0.00	0.00	0.00	0.00	0.00	0.00	0.00	0.00	0.00	0.00	0.00	0.00	0.00	0.00	0.00
FAM160B1	1063.00	3013.00	1866.00	734.00	2316.00	595.00	1889.00	1323.00	400.00	603.00	1175.00	675.00	2516.00	3892.00	2204.00	2772.00	3127.00	1456.00	833.00	1857.00	1179.00	2773.00	1825.00	1147.00	5926.00	1292.00	1341.00	1661.00	1877.00	1517.00	3117.00	966.00	999.00	3117.00	1793.00	5953.00	1380.00	1541.00	1556.00	1494.00	1840.00	2780.00	3339.00	2478.00	2791.00	989.00	5021.00	3485.00	2581.00
KRTAP19-8	0.00	0.00	0.00	1.00	0.00	0.00	0.00	0.00	0.00	0.00	0.00	0.00	0.00	0.00	0.00	0.00	0.00	0.00	0.00	0.00	0.00	0.00	0.00	0.00	0.00	0.00	0.00	0.00	0.00	0.00	0.00	0.00	0.00	0.00	0.00	0.00	0.00	1.00	0.00	0.00	0.00	0.00	0.00	0.00	0.00	0.00	0.00	0.00	0.00
HIST2H2AA3	551.00	1235.00	744.00	2376.00	1611.00	4018.00	4196.00	794.00	3381.00	29264.00	1836.00	5695.00	1218.00	1309.00	975.00	981.00	3168.00	729.00	570.00	4864.00	502.00	6437.00	7372.00	2812.00	1166.00	1356.00	2962.00	1685.00	2608.00	778.00	520.00	2685.00	1321.00	2968.00	3773.00	888.00	5681.00	2372.00	1243.00	946.00	598.00	514.00	1667.00	2452.00	1217.00	1693.00	2343.00	1291.00	7877.00
UBR5	2058.00	31259.00	19037.00	3770.00	19345.00	2953.00	6155.00	7997.00	4276.00	1875.00	5748.00	2965.00	11035.00	13103.00	19075.00	13973.00	28437.00	5609.00	6188.00	20143.00	38950.00	19831.00	9468.00	5938.00	36352.00	4895.00	17814.00	12180.00	12219.00	16590.00	14842.00	5284.00	5664.00	32257.00	4304.00	19022.00	3726.00	16028.00	4995.00	6152.00	9545.00	43545.00	17626.00	16226.00	21309.00	5344.00	17166.00	30065.00	15616.00
NUBP2	1444.00	2648.00	2657.00	1309.00	1100.00	5647.00	3636.00	3717.00	2185.00	6486.00	4181.00	11346.00	2609.00	2784.00	3377.00	1530.00	1065.00	1816.00	905.00	1483.00	4785.00	2514.00	4670.00	2268.00	630.00	2014.00	2127.00	3120.00	3446.00	4467.00	2012.00	2762.00	2792.00	1846.00	1949.00	2538.00	2094.00	5377.00	718.00	3141.00	1297.00	3081.00	2061.00	2558.00	3094.00	4639.00	1138.00	2264.00	2860.00
TSSK6	54.00	36.00	42.00	57.00	89.00	192.00	43.00	216.00	74.00	42.00	153.00	27.00	107.00	87.00	204.00	54.00	25.00	112.00	55.00	79.00	49.00	82.00	47.00	25.00	19.00	15.00	51.00	73.00	71.00	48.00	106.00	95.00	78.00	66.00	44.00	78.00	25.00	67.00	18.00	86.00	77.00	69.00	33.00	123.00	55.00	84.00	63.00	85.00	110.00
GALNTL4	783.00	666.00	612.00	582.00	1091.00	526.00	752.00	621.00	1720.00	1633.00	435.00	914.00	885.00	579.00	1756.00	788.00	461.00	910.00	283.00	603.00	101.00	2229.00	918.00	1231.00	161.00	1103.00	1087.00	955.00	1604.00	518.00	431.00	628.00	447.00	626.00	673.00	861.00	704.00	650.00	422.00	1055.00	242.00	785.00	496.00	621.00	1765.00	985.00	2897.00	590.00	2178.00
TSSK4	12.00	65.00	69.00	13.00	21.00	22.00	11.00	73.00	5.00	5.00	21.00	1.00	67.00	112.00	100.00	68.00	10.00	49.00	27.00	23.00	19.00	41.00	24.00	16.00	51.00	4.00	44.00	36.00	60.00	18.00	36.00	10.00	36.00	25.00	30.00	52.00	4.00	44.00	16.00	26.00	9.00	22.00	4.00	26.00	34.00	5.00	38.00	72.00	115.00
ZNF326	739.00	2290.00	5889.00	558.00	1110.00	592.00	1090.00	1220.00	446.00	560.00	1030.00	423.00	961.00	2043.00	2984.00	1135.00	1262.00	869.00	1039.00	1293.00	1977.00	2313.00	1589.00	757.00	2071.00	811.00	832.00	1179.00	1159.00	830.00	1340.00	1209.00	902.00	1547.00	1110.00	3782.00	1235.00	1243.00	1055.00	632.00	794.00	2268.00	2610.00	2235.00	2313.00	1054.00	1739.00	1964.00	1439.00
SRF	2201.00	3184.00	4020.00	1519.00	3187.00	4644.00	3446.00	6430.00	2239.00	2134.00	5241.00	2087.00	7641.00	4407.00	3131.00	2814.00	1770.00	3668.00	1573.00	3148.00	6027.00	2099.00	3324.00	3853.00	2228.00	3134.00	4217.00	3069.00	3088.00	2061.00	3299.00	2137.00	2192.00	3135.00	3370.00	3412.00	2623.00	4006.00	1389.00	7351.00	2737.00	3274.00	5363.00	2590.00	5105.00	2754.00	3351.00	2618.00	3947.00
TSSK3	35.70	360.66	145.77	38.60	43.72	64.75	224.15	202.40	19.69	41.47	44.25	29.00	134.21	80.37	116.83	91.31	51.71	105.30	43.87	73.11	42.61	77.09	54.58	49.86	20.39	8.41	78.89	132.06	45.99	40.09	22.19	32.03	84.37	44.07	38.23	95.31	20.78	100.71	22.57	135.86	13.68	60.75	9.04	25.13	73.21	33.18	54.32	65.05	95.18
ZNF323	157.00	1141.00	560.00	423.00	2833.00	978.00	301.00	1093.00	1512.00	343.00	723.00	231.00	468.00	539.00	1257.00	1565.00	481.00	374.00	690.00	4806.00	1759.00	430.00	632.00	701.00	627.00	266.00	3889.00	509.00	344.00	673.00	390.00	274.00	209.00	404.00	694.00	1514.00	514.00	406.00	1056.00	557.00	3426.00	1941.00	490.00	535.00	564.00	560.00	598.00	1850.00	624.00
GALNTL2	2336.00	105.00	144.00	146.00	1283.00	377.00	87.00	804.00	276.00	47.00	402.00	183.00	2136.00	221.00	828.00	846.00	95.00	1162.00	636.00	70.00	90.00	225.00	132.00	827.00	310.00	274.00	824.00	122.00	243.00	434.00	685.00	16.00	143.00	163.00	979.00	872.00	761.00	743.00	1485.00	1639.00	238.00	569.00	911.00	508.00	117.00	174.00	687.00	180.00	274.00
LCN9	0.00	0.00	0.00	0.00	0.00	0.00	0.00	0.00	0.00	0.00	0.00	0.00	0.00	0.00	0.00	0.00	0.00	0.00	0.00	0.00	0.00	0.00	0.00	0.00	0.00	0.00	0.00	0.00	0.00	0.00	0.00	0.00	0.00	0.00	0.00	0.00	0.00	0.00	0.00	0.00	0.00	0.00	0.00	0.00	0.00	0.00	0.00	0.00	0.00
SRI	1872.00	4524.00	6137.00	2357.00	2838.00	2768.00	3293.00	5146.00	5818.00	5356.00	3834.00	7579.00	4100.00	5751.00	6791.00	5117.00	8238.00	3060.00	2657.00	4089.00	2393.00	6123.00	4162.00	4136.00	4306.00	4583.00	4545.00	2208.00	2568.00	2665.00	1699.00	7354.00	2162.00	4864.00	2490.00	4597.00	3576.00	5129.00	2505.00	4355.00	2145.00	9438.00	5742.00	6522.00	8035.00	4502.00	10039.00	1996.00	3995.00
ZNF329	466.00	2823.00	2969.00	802.00	1278.00	1717.00	1467.00	1727.00	502.00	475.00	1120.00	840.00	1188.00	1359.00	1684.00	1248.00	2036.00	558.00	1353.00	732.00	1302.00	349.00	1846.00	434.00	1528.00	378.00	977.00	1151.00	1282.00	1043.00	1687.00	895.00	775.00	3454.00	1253.00	4522.00	701.00	1922.00	927.00	802.00	780.00	872.00	4070.00	1144.00	559.00	920.00	1213.00	1245.00	1057.00
SRL	126.00	25.00	18.00	39.00	14.00	25.00	100.00	53.00	6.00	27.00	70.00	13.00	118.00	106.00	30.00	198.00	12.00	73.00	9.00	8.00	31.00	28.00	38.00	61.00	38.00	38.00	42.00	9.00	61.00	21.00	19.00	5.00	55.00	61.00	24.00	79.00	52.00	48.00	23.00	135.00	42.00	21.00	45.00	14.00	11.00	38.00	49.00	20.00	59.00
SRM	1442.00	3594.00	1884.00	1719.00	2731.00	5188.00	3485.00	2834.00	5029.00	5045.00	2971.00	3949.00	3383.00	2218.00	1951.00	2735.00	1750.00	2144.00	760.00	7438.00	5218.00	2022.00	3234.00	2975.00	1928.00	5981.00	2331.00	3724.00	1355.00	1824.00	955.00	3288.00	1320.00	2117.00	1818.00	3368.00	2556.00	2638.00	495.00	2814.00	2102.00	4511.00	1856.00	5012.00	5014.00	3472.00	2721.00	2273.00	3815.00
LGALS9	2977.00	5906.00	2903.00	793.00	1290.00	2577.00	4700.00	3827.00	5922.00	3809.00	2877.00	1466.00	3892.00	6612.00	4028.00	7685.00	2830.00	3449.00	968.00	12557.00	2425.00	2407.00	10096.00	4810.00	1658.00	11891.00	1818.00	2247.00	4932.00	553.00	1417.00	437.00	4906.00	3499.00	2283.00	3928.00	7187.00	2538.00	418.00	5741.00	1236.00	7043.00	1031.00	21173.00	2895.00	2220.00	11784.00	1691.00	2516.00
LGALS8	1671.00	9039.97	3940.84	1291.51	11853.70	2209.31	2749.74	5594.97	1406.00	1083.46	8651.76	633.79	3471.88	6001.46	4625.67	12617.88	6408.76	1725.57	2814.69	1838.95	4059.25	5509.84	5138.89	1767.82	5370.00	1896.00	3487.92	6476.24	2296.94	2744.94	5774.28	1863.26	1770.27	5914.88	5452.90	8088.76	2386.77	3401.69	2462.58	2699.41	3213.99	7067.54	5113.84	21415.23	1824.00	2336.34	6652.00	4035.43	11364.46
LGALS3	7833.00	7729.00	3203.00	1998.00	14308.00	1864.00	12728.00	10909.00	37413.00	1407.00	3269.00	6181.00	12699.00	9662.00	11258.00	17850.00	3105.00	12016.00	3833.00	4848.00	2448.00	1373.00	7453.00	8920.00	2678.00	4221.00	5515.00	4652.00	9983.00	7171.00	7481.00	2391.00	8259.00	4929.00	8012.00	12683.00	6504.00	9961.00	5030.00	11077.00	2755.00	6908.00	21222.00	17863.00	7147.00	6555.00	16757.00	2096.00	10192.00
LGALS2	31.00	10.00	56.00	11.00	27.00	18.00	38.00	65.00	33.00	18.00	70.00	43.00	141.00	279.00	190.00	678.00	14.00	100.00	0.00	50.00	138.00	88.00	410.00	109.00	9.00	90.00	37.00	4.00	60.00	7.00	3.00	0.00	89.00	6.00	3.00	4.00	82.00	92.00	0.00	240.00	32.00	67.00	4.00	9.00	15.00	154.00	358.00	59.00	49.00
LGALS1	12293.00	8483.00	5392.00	8288.00	9378.00	15923.00	9460.00	12563.00	19114.00	36280.00	7203.00	40576.00	15786.00	5586.00	14384.00	9018.00	7906.00	14904.00	7975.00	6478.00	19752.00	14604.00	13561.00	6621.00	2500.00	31419.00	27638.00	12732.00	8446.00	7307.00	17173.00	3323.00	13299.00	9807.00	12368.00	6989.00	20966.00	21149.00	3988.00	11946.00	4053.00	12961.00	21837.00	25996.00	12784.00	8507.00	8720.00	3668.00	6586.00
SRY	0.00	0.00	0.00	0.00	0.00	0.00	0.00	0.00	0.00	0.00	0.00	0.00	0.00	0.00	0.00	0.00	0.00	0.00	0.00	0.00	0.00	0.00	0.00	0.00	0.00	0.00	0.00	0.00	0.00	0.00	0.00	0.00	0.00	0.00	0.00	0.00	0.00	0.00	0.00	0.00	0.00	0.00	0.00	0.00	0.00	0.00	0.00	0.00	0.00
LGALS7	6.00	0.00	5.00	8.00	18.00	24.00	19.00	228.00	2.00	214.00	19.00	57.00	21.00	4.00	29.00	16.00	7.00	99.00	2.00	1.00	13.00	1.00	0.00	29.00	0.00	8.00	16.00	0.00	11.00	1.00	1.00	0.00	18.00	32.00	13.00	6.00	20.00	3.00	2.00	34.00	1.00	0.00	2.00	5.00	2.00	42.00	0.00	0.00	11.00
LGALS4	15.00	6.00	21.00	5.00	1.00	4.00	10.00	65.00	8.00	16.00	16.00	10.00	5.00	12.00	34.00	14.00	2.00	37.00	1.00	4.00	13.00	15.00	7.00	5.00	7.00	0.00	9.00	2.00	3.00	7.00	5.00	2.00	12.00	4.00	1.00	14.00	6.00	3.00	2.00	19.00	7.00	1.00	19.00	2.00	1.00	7.00	5.00	0.00	6.00
NMU	0.00	326.00	271.00	0.00	0.00	321.00	178.00	0.00	467.00	0.00	121.00	5.00	0.00	46.00	60.00	34.00	27.00	1.00	14.00	7.00	0.00	10.00	38.00	0.00	27.00	80.00	20.00	3.00	3.00	1.00	28.00	6.00	0.00	0.00	3.00	0.00	4.00	0.00	0.00	0.00	301.00	142.00	0.00	3.00	35.00	0.00	371.00	125.00	119.00
AKIRIN2	1156.00	4434.00	2935.00	968.00	1587.00	3156.00	1445.00	1731.00	1635.00	1161.00	1913.00	655.00	1974.00	1703.00	2274.00	2508.00	2326.00	1226.00	887.00	2511.00	3017.00	946.00	2761.00	944.00	4437.00	1793.00	1678.00	1075.00	2118.00	1074.00	994.00	1385.00	1372.00	1943.00	1209.00	2171.00	1475.00	2104.00	424.00	1413.00	1623.00	1996.00	2136.00	3529.00	2746.00	1445.00	2838.00	2375.00	926.00
AKIRIN1	1059.00	11261.00	4845.00	1825.00	2989.00	2061.00	5333.00	4730.00	1909.00	694.00	2833.00	749.00	4339.00	3671.00	4362.00	4804.00	5896.00	2041.00	2291.00	3716.00	2189.00	3757.00	5545.00	2678.00	5021.00	2107.00	3038.00	3290.00	3308.00	1997.00	4189.00	3833.00	2435.00	3027.00	2470.00	6910.00	1913.00	2599.00	1427.00	3423.00	5026.00	5601.00	2835.00	5747.00	4211.00	2583.00	5038.00	3093.00	4102.00
EIF2AK1	4700.62	28435.99	38323.58	9236.26	30368.28	18385.15	24373.89	11066.08	10542.09	9501.54	14847.86	10495.42	10057.41	20415.26	14758.85	12983.80	29805.97	6744.32	7394.80	15567.86	12357.12	18853.60	27652.41	9113.39	18363.20	13591.51	12172.80	13897.59	19657.19	11172.18	22884.75	17285.95	6911.76	14617.66	7627.21	22968.08	12821.15	13960.78	5995.73	7336.76	14583.72	27249.60	19363.34	24046.90	13773.27	11940.04	19337.48	20397.38	15250.93
ERCC6L	17.00	703.00	286.00	95.00	543.00	409.00	891.00	95.00	246.00	41.00	12.00	40.00	158.00	254.00	1255.00	195.00	280.00	47.00	228.00	297.00	630.00	443.00	1012.00	290.00	840.00	379.00	168.00	214.00	273.00	319.00	515.00	154.00	143.00	528.00	108.00	180.00	204.00	135.00	32.00	51.00	901.00	1399.00	1388.00	606.00	1633.00	67.00	1034.00	960.00	292.00
EIF2AK3	643.00	8919.00	5382.00	1933.00	7214.00	2675.00	4071.00	1956.00	675.00	696.00	2512.00	266.00	3521.00	8188.00	2613.00	3073.00	3408.00	1567.00	2096.00	2067.00	4836.00	3503.00	5777.00	2253.00	6728.00	1285.00	3001.00	2353.00	3083.00	1467.00	5412.00	1969.00	1421.00	4883.00	2723.00	9386.00	1535.00	2290.00	1561.00	1898.00	3186.00	6963.00	5425.00	6237.00	3511.00	1285.00	9108.00	5946.00	7752.00
KRTAP11-1	0.00	0.00	0.00	0.00	0.00	0.00	0.00	0.00	0.00	0.00	0.00	0.00	0.00	0.00	0.00	0.00	0.00	0.00	0.00	0.00	0.00	0.00	2.00	0.00	0.00	0.00	0.00	0.00	0.00	0.00	0.00	0.00	0.00	0.00	0.00	0.00	0.00	1.00	0.00	0.00	0.00	0.00	0.00	0.00	0.00	0.00	0.00	0.00	0.00
TDG	420.00	4068.00	6703.00	523.00	2180.00	1139.00	1418.00	1102.00	402.00	310.00	1120.00	357.00	1262.00	1463.00	2364.00	1449.00	1486.00	637.00	1039.00	1536.00	957.00	1496.00	2475.00	595.00	4124.00	1189.00	1449.00	1180.00	1018.00	801.00	1282.00	685.00	970.00	2609.00	891.00	2638.00	1054.00	1166.00	656.00	794.00	1454.00	2272.00	2228.00	2145.00	1129.00	1028.00	3100.00	4532.00	1366.00
EIF2AK4	1427.00	7801.00	9167.00	2807.00	8613.00	2958.00	2784.00	3449.00	907.00	1414.00	3691.00	1047.00	4836.00	7372.00	5791.00	4890.00	6820.00	2670.00	2606.00	5035.00	4573.00	7826.00	4312.00	2984.00	5824.00	2782.00	4233.00	6837.00	2849.00	3610.00	10912.00	3110.00	2388.00	6942.00	3969.00	14429.00	2678.00	5649.00	3199.00	2406.00	2270.00	5476.00	5528.00	9780.00	7158.00	3418.00	6230.00	9905.00	4765.00
HN1	933.00	6553.00	5803.00	2835.00	2258.00	11580.00	10106.00	3104.00	12875.00	4086.00	1488.00	6583.00	2808.00	2308.00	5347.00	3447.00	5763.00	1759.00	2042.00	5114.00	2696.00	2199.00	13187.00	2107.00	6256.00	7944.00	4230.00	4510.00	2645.00	2260.00	3180.00	3316.00	5885.00	3441.00	3616.00	3939.00	6615.00	2941.00	1077.00	1911.00	5959.00	7919.00	15608.00	7234.00	13106.00	2628.00	7070.00	9488.00	3731.00
SMS	1282.00	6751.00	6799.00	2347.00	3356.00	3577.00	10212.00	4865.00	5539.00	3869.00	4604.00	6694.00	3945.00	6904.00	5416.00	7543.00	11268.00	3131.00	2618.00	4429.00	9713.00	6217.00	12579.00	3998.00	9391.00	5667.00	6009.00	5404.00	6026.00	12826.00	5996.00	2335.00	8260.00	12077.00	2747.00	5084.00	4755.00	6821.00	2073.00	2721.00	8098.00	5975.00	5186.00	8887.00	15345.00	5039.00	12486.00	8546.00	2879.00
NMB	511.00	264.00	215.00	72.00	149.00	540.00	92.00	203.00	1528.00	442.00	165.00	336.00	170.00	83.00	43.00	116.00	72.00	185.00	75.00	468.00	48.00	39.00	159.00	102.00	56.00	256.00	220.00	23.00	67.00	61.00	70.00	675.00	275.00	178.00	67.00	96.00	277.00	308.00	133.00	638.00	179.00	108.00	352.00	390.00	288.00	129.00	640.00	55.00	92.00
EREG	1.00	183.00	1034.00	18.00	8.00	13.00	58.00	231.00	27.00	0.00	22.00	2.00	8.00	9.00	1348.00	440.00	78.00	47.00	5.00	85.00	0.00	3.00	13.00	169.00	33.00	1.00	27.00	16.00	13.00	19.00	2.00	17.00	8.00	49.00	4.00	11.00	0.00	275.00	1.00	94.00	15.00	75.00	5.00	83.00	114.00	3.00	1293.00	20.00	61.00
MYO19	588.84	6640.40	10028.55	1006.56	2472.67	1429.19	5202.09	1742.92	4255.93	404.24	2187.78	490.40	1774.44	1412.86	6138.63	1244.73	3168.28	1219.44	1548.54	5737.37	2556.23	1825.99	10555.33	1750.64	2601.41	851.16	2946.95	2232.88	1582.87	1025.34	1277.54	1132.88	1321.97	2415.23	822.67	1808.40	1033.25	1398.90	267.37	1572.62	1955.94	4042.89	2822.38	1797.57	3032.79	778.71	2266.82	5442.80	2828.38
AVPI1	274.00	285.00	402.00	342.00	261.00	248.00	1713.00	502.00	2271.00	1387.00	477.00	788.00	375.00	795.00	247.00	545.00	402.00	462.00	116.00	647.00	299.00	657.00	504.00	403.00	231.00	304.00	454.00	408.00	476.00	211.00	326.00	420.00	271.00	277.00	352.00	545.00	300.00	411.00	258.00	1287.00	191.00	157.00	610.00	344.00	661.00	473.00	2011.00	232.00	443.00
MYO16	35.00	15.00	177.00	28.00	21.00	4.00	590.00	19.00	197.00	16.00	49.00	20.00	26.00	104.00	7.00	40.00	19.00	15.00	78.00	5.00	3.00	6.00	31.00	13.00	10.00	16.00	36.00	80.00	655.00	7.00	1.00	18.00	37.00	25.00	5.00	24.00	20.00	34.00	36.00	47.00	6.00	13.00	57.00	150.00	20.00	17.00	22.00	27.00	21.00
FAM136B	0.00	2.00	3.00	0.00	1.00	0.00	0.00	1.00	0.00	0.00	0.00	0.00	4.00	0.00	0.00	0.00	0.00	0.00	2.00	6.00	2.00	0.00	3.00	0.00	0.00	4.00	2.00	0.00	0.00	0.00	0.00	0.00	1.00	4.00	1.00	4.00	0.00	0.00	1.00	2.00	1.00	2.00	0.00	1.00	4.00	0.00	1.00	6.00	2.00
TRNT1	383.39	1849.67	1574.57	614.91	3454.84	913.72	987.53	692.17	916.24	424.00	1390.51	288.18	678.45	1502.34	1566.78	908.24	1742.78	510.21	675.12	737.05	743.51	1403.30	1700.84	410.77	2001.75	805.00	855.87	1587.90	1264.53	712.75	1270.21	482.27	460.62	3260.79	961.71	1881.03	466.31	1465.38	602.34	565.36	794.98	2356.50	4732.61	859.95	929.88	858.49	3002.42	1457.94	915.32
ASAP1	1556.00	8856.00	11221.00	925.00	5027.00	1963.00	3346.00	2306.00	1147.00	279.00	1341.00	473.00	4767.00	2396.00	6417.00	3411.00	4145.00	2756.00	1368.00	3135.00	2578.00	1933.00	2919.00	2126.00	6312.00	2854.00	4427.00	2789.00	7042.00	3502.00	3008.00	1276.00	2174.00	4423.00	2564.00	6030.00	2077.00	2613.00	2538.00	3274.00	5546.00	7276.00	5338.00	5213.00	8551.00	1095.00	7420.00	9701.00	3842.00
ASAP3	1074.00	4032.00	2680.00	2582.00	2301.00	955.00	2645.00	3511.00	6976.00	6502.00	4627.00	1582.00	2311.00	4641.00	2127.00	3211.00	3412.00	2089.00	2017.00	6921.00	4291.00	3140.00	1536.00	3745.00	1394.00	1767.00	3704.00	2627.00	4154.00	1758.00	2125.00	2011.00	1552.00	3565.00	1715.00	5251.00	2945.00	3685.00	1641.00	3257.00	1688.00	2318.00	3488.00	8305.00	2052.00	2054.00	2083.00	2187.00	4041.00
OCRL	959.00	10385.00	4200.00	2089.00	12349.00	3769.00	6858.00	4090.00	1268.00	751.00	4885.00	959.00	3462.00	5808.00	7326.00	4224.00	8640.00	1939.00	2954.00	1973.00	5786.00	6481.00	4100.00	1968.00	13476.00	2146.00	3938.00	3122.00	4181.00	3031.00	4493.00	2163.00	1546.00	8998.00	1926.00	3708.00	1420.00	2768.00	1256.00	1678.00	3050.00	7499.00	5393.00	6726.00	2513.00	2571.00	3636.00	5156.00	6190.00
RNF122	476.00	537.00	376.00	150.00	1246.00	465.00	446.00	467.00	465.00	221.00	163.00	198.00	667.00	499.00	426.00	582.00	105.00	312.00	195.00	437.00	138.00	230.00	400.00	484.00	415.00	932.00	480.00	227.00	234.00	152.00	352.00	223.00	207.00	522.00	336.00	480.00	563.00	568.00	142.00	2621.00	248.00	379.00	340.00	394.00	449.00	135.00	685.00	178.00	295.00
KRT28	0.00	0.00	1.00	0.00	0.00	0.00	0.00	0.00	0.00	0.00	1.00	0.00	0.00	0.00	0.00	1.00	0.00	0.00	0.00	0.00	0.00	0.00	0.00	0.00	0.00	0.00	0.00	0.00	0.00	0.00	0.00	0.00	0.00	3.00	0.00	0.00	0.00	0.00	0.00	0.00	0.00	0.00	0.00	0.00	0.00	0.00	0.00	2.00	0.00
SLCO1B1	0.00	2.00	1.00	1.00	179.00	4.00	16.00	3.00	0.00	0.00	0.00	2.00	0.00	0.00	1.00	0.00	0.00	0.00	0.00	4.00	0.00	0.00	1.00	0.00	0.00	0.00	0.00	0.00	0.00	0.00	2.00	2.00	0.00	0.00	0.00	0.00	0.00	0.00	0.00	0.00	0.00	0.00	0.00	0.00	0.00	0.00	2.00	28.00	0.00
LRRC26	204.00	223.00	106.00	114.00	88.00	47.00	336.00	374.00	4.00	1712.00	289.00	1581.00	315.00	516.00	133.00	270.00	33.00	577.00	105.00	10.00	43.00	21.00	239.00	196.00	57.00	20.00	214.00	158.00	96.00	43.00	1275.00	95.00	36.00	355.00	192.00	263.00	363.00	84.00	75.00	173.00	35.00	83.00	16.00	201.00	31.00	796.00	158.00	126.00	480.00
LRRC25	701.00	383.00	354.00	132.00	281.00	220.00	307.00	370.00	416.00	169.00	281.00	153.00	1079.00	398.00	770.00	696.00	218.00	664.00	80.00	487.00	349.00	268.00	800.00	408.00	141.00	523.00	183.00	215.00	575.00	133.00	273.00	51.00	255.00	204.00	262.00	331.00	230.00	404.00	75.00	343.00	82.00	456.00	227.00	401.00	315.00	244.00	805.00	474.00	413.00
LRRC24	10.09	98.79	35.99	321.01	48.29	512.52	39.33	117.26	202.36	194.85	109.06	392.91	77.61	27.42	40.35	33.92	15.83	49.00	8.57	49.90	49.83	54.72	24.30	2.77	5.57	22.43	129.38	59.85	58.27	127.26	31.03	172.47	310.46	33.49	7.20	36.80	26.18	65.27	2.30	57.39	24.49	142.82	5.45	83.41	12.17	71.63	10.93	65.22	138.39
LRRC23	197.00	900.00	2621.00	477.00	511.00	843.00	777.00	646.00	680.00	2491.00	447.00	2040.00	368.00	383.00	516.00	681.00	663.00	484.00	293.00	478.00	824.00	1324.00	540.00	244.00	171.00	159.00	513.00	670.00	245.00	603.00	744.00	1025.00	261.00	510.00	441.00	1267.00	919.00	575.00	264.00	420.00	375.00	688.00	447.00	584.00	298.00	590.00	550.00	163.00	435.00
MPDU1	1415.17	2914.00	4387.00	2234.00	4684.01	2496.03	4175.01	3079.04	1883.01	9386.01	4786.02	7837.00	3546.01	3214.02	1929.01	3169.00	3373.00	2726.03	1721.00	2176.01	4662.00	2315.09	5615.00	2131.00	420.00	2943.00	1640.01	4364.00	1744.00	2383.01	1902.00	2118.00	1380.01	3484.00	3039.00	8491.00	3575.00	3785.01	902.00	2189.02	1539.00	2971.02	2234.00	3215.00	2650.00	7068.02	4951.01	3576.00	2878.00
KIAA1033	1373.00	8909.00	8468.00	838.00	5567.00	1455.00	2322.00	1957.00	530.00	408.00	1763.00	416.00	4145.00	4222.00	6449.00	4419.00	4711.00	2421.00	1351.00	2718.00	2031.00	3335.00	3615.00	1663.00	5890.00	1680.00	2989.00	3346.00	2542.00	1394.00	2734.00	1613.00	1673.00	5420.00	2625.00	7423.00	1629.00	2630.00	2130.00	1966.00	2615.00	5075.00	6628.00	4294.00	2332.00	1988.00	8409.00	8558.00	4008.00
LOX	1531.00	1734.00	2294.00	337.00	5995.00	1884.00	868.00	2202.00	1013.00	71.00	869.00	419.00	6276.00	1006.00	4670.00	1555.00	564.00	2584.00	2460.00	976.00	305.00	1220.00	1133.00	1393.00	2692.00	2520.00	2790.00	1639.00	1918.00	1219.00	2852.00	72.00	1480.00	2238.00	4177.00	6205.00	4955.00	5272.00	3245.00	1722.00	1518.00	3653.00	17194.00	2258.00	7348.00	212.00	5596.00	1331.00	1924.00
LPGAT1	2584.00	134016.00	20302.00	18548.00	15691.00	11785.00	6711.00	7400.00	3774.00	1936.00	9251.00	1897.00	7432.00	10161.00	8335.00	5930.00	9201.00	3769.00	5655.00	4157.00	4246.00	9540.00	6068.00	2594.00	9143.00	6828.00	5059.00	7611.00	6432.00	1878.00	7759.00	3219.00	9941.00	8314.00	9787.00	9883.00	3760.00	5070.00	2225.00	4185.00	6263.00	14454.00	6164.00	11811.00	11687.00	4528.00	27230.00	11883.00	8001.00
SEMA6D	283.00	428.00	72.00	16922.00	209.00	429.00	77.00	410.00	21.00	1791.00	141.00	53.00	447.00	389.00	640.00	831.00	426.00	873.00	240.00	34.00	568.00	106.00	99.00	359.00	473.00	295.00	422.00	81.00	103.00	127.00	200.00	136.00	335.00	280.00	391.00	1044.00	224.00	219.00	280.00	751.00	366.00	195.00	244.00	2379.00	52.00	374.00	176.00	194.00	512.00
LRRC29	141.00	68.00	77.00	170.00	170.00	291.00	53.00	144.00	152.00	728.00	196.00	290.00	157.00	78.00	121.00	102.00	57.00	140.00	49.00	52.00	119.00	208.00	95.00	52.00	21.00	101.00	151.00	106.00	123.00	72.00	63.00	224.00	66.00	88.00	73.00	178.00	193.00	192.00	15.00	197.00	17.00	57.00	99.00	203.00	35.00	248.00	64.00	38.00	139.00
LRRC28	193.00	580.00	751.00	32.00	556.00	410.00	534.00	346.00	1005.00	166.00	175.00	372.00	466.00	725.00	458.00	590.00	538.00	315.00	352.00	660.00	515.00	300.00	686.00	452.00	481.00	412.00	332.00	523.00	327.00	294.00	404.00	338.00	370.00	642.00	379.00	182.00	299.00	475.00	226.00	247.00	1298.00	516.00	294.00	987.00	171.00	504.00	1230.00	568.00	521.00
TIMM17B	1042.00	1401.00	2022.00	1222.00	1890.00	4933.00	3897.00	2137.00	3017.00	5487.00	2433.00	4277.00	1231.00	1472.00	1292.00	1344.00	1362.00	873.00	607.00	1418.00	2238.00	2533.00	3525.00	1269.00	849.00	1564.00	1876.00	1516.00	1609.00	1434.00	1666.00	3313.00	1227.00	2518.00	1164.00	2263.00	2180.00	1876.00	353.00	1500.00	1558.00	2294.00	1003.00	2561.00	1599.00	3153.00	2101.00	3599.00	1239.00
GCNT4	14.00	21.00	34.00	20.00	22.00	15.00	23.00	122.00	7.00	0.00	388.00	5.00	163.00	124.00	56.00	218.00	56.00	53.00	84.00	26.00	11.00	837.00	77.00	98.00	74.00	46.00	91.00	2.00	27.00	18.00	26.00	34.00	71.00	100.00	40.00	315.00	44.00	41.00	34.00	150.00	57.00	31.00	204.00	47.00	18.00	48.00	281.00	28.00	90.00
GCNT7	0.00	5.00	9.00	5.00	4.00	0.00	4.00	5.00	0.00	0.00	1.00	0.00	4.00	8.00	9.00	4.00	0.00	3.00	1.09	0.00	1.00	1.00	3.00	1.00	3.00	0.00	0.00	0.00	3.00	1.00	3.00	0.00	0.00	9.00	1.00	8.00	1.00	2.00	3.00	6.00	1.00	0.00	1.00	3.00	3.00	0.00	7.00	3.00	4.00
TIMM17A	798.00	14832.00	12088.00	2193.00	5289.00	3003.00	5287.00	4472.00	3975.00	3501.00	4476.00	2310.00	2055.00	4128.00	4575.00	4407.00	12073.00	1564.00	2352.00	5078.00	5064.00	4670.00	8126.00	2153.00	6930.00	3880.00	5509.00	4744.00	4536.00	2016.00	4608.00	1974.00	3872.00	5405.00	2853.00	5410.00	2553.00	2562.00	1239.00	1838.00	4320.00	11551.00	5171.00	9036.00	8149.00	2227.00	7925.00	4420.00	5847.00
C14orf138	255.00	639.00	548.00	209.00	353.00	327.00	352.00	408.00	564.00	231.00	490.00	218.00	429.00	486.00	407.00	332.00	437.00	372.00	217.00	231.00	149.00	233.00	752.00	236.00	860.00	145.00	282.00	302.00	355.00	234.00	290.00	353.00	380.00	285.00	434.00	590.00	234.00	347.00	174.00	297.00	301.00	298.00	252.00	594.00	461.00	348.00	571.00	476.00	446.00
C14orf139	778.00	106.00	168.00	205.00	607.00	210.00	182.00	347.00	26.00	44.00	248.00	95.00	908.00	735.00	93.00	589.00	366.00	696.00	194.00	114.00	123.00	91.00	298.00	184.00	122.00	225.00	330.00	148.00	283.00	123.00	104.00	30.00	329.00	157.00	119.00	191.00	86.00	475.00	305.00	801.00	70.00	186.00	186.00	133.00	68.00	147.00	761.00	197.00	233.00
GCNT3	0.00	39.00	5.00	6.00	18.00	4.00	577.00	3.00	21.00	6.00	0.00	7.00	17.00	180.00	14.00	12.00	113.00	6.00	4.00	5.00	0.00	1.00	17.00	339.00	3.00	23.00	3.00	41.00	4.00	0.00	1.00	2.00	6.00	37.00	1.00	0.00	1.00	5.00	1.00	19.00	1.00	659.00	2.00	5.00	7.00	1.00	8478.00	43.00	4.00
GCNT2	260.00	2032.00	86.00	243.00	6304.00	31.00	2539.00	1488.00	3900.00	226.00	1358.00	210.00	711.00	1429.00	966.00	1736.00	323.00	523.00	1211.00	4745.00	91.00	116.00	1176.00	824.00	464.00	468.00	237.00	991.00	268.00	66.00	97.00	376.00	671.00	221.00	600.00	2393.00	187.00	1683.00	423.00	430.00	271.00	1329.00	1590.00	4497.00	2161.00	756.00	2913.00	512.00	2035.00
C14orf135	767.00	4509.00	4793.00	1497.00	2207.00	3093.00	1508.00	2224.00	680.00	426.00	2126.00	215.00	2704.00	2820.00	3646.00	2547.00	2943.00	1736.00	2071.00	1642.00	1305.00	2440.00	3630.00	878.00	5249.00	1013.00	1454.00	2005.00	3149.00	1891.00	2661.00	1674.00	2801.00	1923.00	2551.00	7274.00	1753.00	3268.00	1391.00	1931.00	2093.00	1927.00	2766.00	2737.00	2206.00	2251.00	3301.00	3938.00	2976.00
SNORD45A	0.00	0.00	0.00	0.00	0.00	0.00	0.00	0.00	0.00	0.00	0.00	0.00	0.00	0.00	0.00	0.00	0.00	0.00	0.00	0.00	0.00	0.00	0.00	0.00	0.00	0.00	0.00	0.00	0.00	0.00	0.00	0.00	0.00	0.00	0.00	0.00	0.00	0.00	0.00	0.00	0.00	0.00	0.00	0.00	0.00	0.00	0.00	0.00	0.00
C14orf132	614.00	472.00	1409.00	2892.00	1185.00	402.00	283.00	1316.00	668.00	264.00	616.00	1182.00	1978.00	831.00	4278.00	1731.00	2494.00	1353.00	2325.00	44.00	71.00	595.00	1148.00	457.00	633.00	306.00	1964.00	3523.00	1524.00	1298.00	1098.00	4695.00	641.00	580.00	2956.00	916.00	873.00	893.00	466.00	1361.00	919.00	1070.00	1005.00	7700.00	84.00	393.00	772.00	976.00	12431.00
CGB7	6.00	1.00	0.00	4.12	0.00	3.00	19.12	15.68	69.41	5.56	1.94	4.00	3.00	8.08	5.13	5.33	0.00	9.11	0.00	3.12	7.72	3.00	2.00	4.24	2.26	3.00	0.00	2.00	12.20	2.00	3.21	21.00	1.00	4.28	4.00	1.00	6.17	6.00	0.00	5.00	3.36	2.00	6.00	3.00	9.60	7.62	2.00	3.00	8.39
LPCAT2	1077.00	1747.00	872.00	341.00	878.00	496.00	603.00	1690.00	482.00	114.00	654.00	78.00	1411.00	1360.00	1541.00	2496.00	1343.00	1399.00	849.00	2115.00	515.00	735.00	870.00	1312.00	1405.00	1912.00	1483.00	305.00	1213.00	412.00	812.00	74.00	647.00	1319.00	1015.00	2878.00	959.00	908.00	314.00	1087.00	1059.00	1601.00	1505.00	2708.00	2462.00	1023.00	5029.00	1248.00	1193.00
LPCAT3	1622.00	7902.00	8058.00	2341.00	22309.00	2531.00	3821.00	4499.00	3346.00	2162.00	3999.00	2724.00	3738.00	5946.00	2092.00	5214.00	4759.00	3026.00	2028.00	2781.00	3923.00	5389.00	4427.00	2851.00	4642.00	2192.00	5037.00	5248.00	1453.00	2912.00	1760.00	2187.00	3414.00	3148.00	2285.00	9060.00	3379.00	3910.00	1991.00	3571.00	4768.00	4686.00	2749.00	10139.00	2997.00	5100.00	6270.00	2140.00	4172.00
LPCAT1	2814.00	9630.00	7788.00	1874.00	4037.00	7903.00	4056.00	2925.00	5267.00	3667.00	6232.00	3644.00	4608.00	8802.00	9840.00	4846.00	15466.00	3539.00	3735.00	2789.00	8926.00	3735.00	11428.00	3424.00	5700.00	7688.00	4224.00	3725.00	5036.00	4218.00	3409.00	8430.00	4385.00	4687.00	4583.00	5059.00	4178.00	4565.00	655.00	4863.00	5950.00	12393.00	13686.00	8517.00	7874.00	3957.00	4200.00	4877.00	20342.00
ALOX5	1738.00	686.00	587.00	262.00	1231.00	752.00	1180.00	1331.00	636.00	136.00	739.00	1138.00	2503.00	2508.00	2017.00	2166.00	364.00	1359.00	351.00	868.00	1008.00	826.00	1746.00	1132.00	610.00	1084.00	586.00	519.00	2250.00	292.00	751.00	225.00	896.00	472.00	1957.00	5780.00	477.00	1118.00	163.00	979.00	476.00	1343.00	604.00	785.00	1167.00	2511.00	6463.00	565.00	847.00
MID1IP1	986.00	1666.00	1072.00	974.00	1491.00	5117.00	1936.00	2476.00	1115.00	1020.00	5485.00	858.00	2531.00	2277.00	2000.00	2005.00	1553.00	1722.00	738.00	1462.00	4414.00	2368.00	2118.00	1085.00	1053.00	1065.00	2965.00	3007.00	1251.00	933.00	3021.00	819.00	2278.00	1380.00	1819.00	1130.00	731.00	911.00	469.00	4327.00	1051.00	2883.00	707.00	1647.00	1059.00	1816.00	1803.00	1863.00	1746.00
PIGA	237.00	937.00	797.00	167.00	1884.00	385.00	1896.00	536.00	367.00	236.00	496.00	114.00	606.00	666.00	381.00	599.00	936.00	325.00	361.00	446.00	444.00	646.00	814.00	621.00	921.00	392.00	398.00	591.00	279.00	297.00	795.00	512.00	929.00	922.00	553.00	1142.00	330.00	594.00	334.00	591.00	494.00	1294.00	852.00	1287.00	1043.00	447.00	3028.00	1291.00	555.00
PIGB	417.18	1407.51	1120.88	415.38	973.71	712.37	1252.78	921.36	674.45	621.80	740.86	332.10	694.13	1100.66	863.65	960.31	1674.57	722.01	477.37	1061.28	586.26	796.10	936.72	504.43	877.21	364.07	518.37	816.17	469.76	504.03	319.69	680.65	349.38	1198.78	825.58	1812.78	746.47	740.44	464.38	587.52	427.89	1158.80	522.56	1591.99	646.41	960.61	1299.51	1031.86	1113.17
PIGC	890.00	2459.00	5538.00	1351.00	3084.00	3638.00	5517.00	2497.00	2928.00	1508.00	3255.00	1046.00	2052.00	3457.00	2610.00	2393.00	4428.00	1522.00	1240.00	1879.00	1709.00	2387.00	3058.00	1679.00	2408.00	3923.00	2056.00	3158.00	1733.00	1072.00	4308.00	863.00	1296.00	3204.00	2629.00	3073.00	1927.00	1669.00	902.00	1687.00	1453.00	4378.00	1506.00	2554.00	2178.00	1974.00	4944.00	3215.00	3346.00
PIGF	182.17	1026.70	671.70	635.30	1533.70	1157.86	2088.40	698.59	946.10	906.08	709.43	887.53	685.32	710.09	1146.47	985.41	2805.17	594.11	490.32	1428.22	1010.51	1188.28	1404.40	511.82	819.46	613.52	647.57	832.71	814.26	358.17	831.13	655.50	515.60	1483.78	792.22	1494.78	577.46	1016.41	526.53	468.25	625.41	1128.23	1571.49	1776.57	829.21	1161.67	1943.02	1188.38	1072.10
PIGG	800.49	5182.18	4020.95	1286.25	2574.84	1698.53	3881.05	2675.68	1184.51	1491.96	1996.55	889.95	2480.45	4903.70	2615.96	2783.35	3247.97	1783.23	1790.59	1600.96	1474.97	2246.39	2938.25	1757.23	2414.53	640.65	2029.29	2387.47	2053.91	771.84	1222.73	1884.69	1598.73	2381.12	1656.31	3791.56	1971.67	1425.09	813.40	2560.92	1752.32	4752.71	1812.56	3588.30	2430.47	1714.43	2385.71	2920.23	3567.86
PIGH	375.68	1003.94	1923.89	817.07	1857.79	1238.19	918.35	897.65	1695.84	1307.42	2165.03	855.90	1072.75	1582.31	916.54	1298.85	2102.15	789.40	553.95	768.22	1466.94	815.49	2727.38	507.65	1401.43	483.14	417.21	1020.19	586.69	614.32	1093.65	967.65	737.42	731.33	1117.52	2759.08	986.00	1123.93	582.19	858.14	565.22	862.30	686.78	1047.57	626.56	1651.56	1358.25	1253.68	2105.53
TBC1D3	727.00	1305.89	3111.75	448.03	1079.25	403.74	1020.73	919.73	1000.90	352.00	769.94	147.00	832.45	661.67	1264.01	747.78	2440.89	879.19	545.60	706.69	647.85	1247.96	1666.80	448.40	1441.84	522.00	903.26	1047.58	1567.23	403.56	4970.76	924.93	712.55	847.10	567.96	1266.72	528.97	926.02	282.67	897.26	559.59	2043.94	657.55	1229.68	510.55	768.91	607.91	810.41	1087.26
MGC70857	544.00	1269.00	954.00	710.00	1650.00	1152.00	461.00	1216.00	3696.98	2071.00	2114.70	5474.00	1156.00	614.00	2127.00	722.00	688.00	965.00	333.00	1471.00	922.00	1107.00	1161.00	985.00	686.00	1782.00	1040.00	1143.00	1038.00	1969.00	756.00	776.00	925.00	1164.00	360.00	692.00	1212.00	2674.00	215.00	1046.00	1446.00	1428.00	836.00	1346.00	1190.00	1803.00	843.00	678.00	1496.00
PIGK	983.00	9033.00	5284.00	2014.00	4731.00	795.00	2543.00	2287.00	531.00	1394.00	2609.00	550.00	3165.00	4255.00	4686.00	4127.00	2946.00	2112.00	1858.00	2057.00	2827.00	1900.00	2186.00	2228.00	2567.00	1559.00	1865.00	2284.00	1217.00	1189.00	1697.00	1289.00	1292.00	2574.00	2069.00	7680.00	2162.00	2775.00	1732.00	2480.00	1971.00	3577.00	6332.00	5738.00	3530.00	3215.00	4101.00	2955.00	1966.00
PIGL	107.00	192.00	265.00	92.00	286.00	109.00	211.00	163.00	41.00	117.00	254.00	155.00	222.00	182.00	168.00	101.00	90.00	204.00	93.00	235.00	484.00	177.00	153.00	90.00	114.00	167.00	153.00	181.00	96.00	98.00	65.00	82.00	111.00	73.00	89.00	281.00	64.00	336.00	65.00	190.00	56.00	93.00	131.00	153.00	263.00	157.00	410.00	131.00	161.00
PIGM	483.00	9940.00	5326.00	1164.00	3110.00	2246.00	4036.00	1072.00	646.00	651.00	2418.00	972.00	1372.00	2109.00	3273.00	2243.00	3457.00	922.00	1217.00	963.00	1781.00	1927.00	4301.00	835.00	3764.00	2166.00	1696.00	2009.00	1535.00	1005.00	3971.00	907.00	599.00	3536.00	1847.00	4407.00	1269.00	1364.00	798.00	1086.00	1661.00	5116.00	1989.00	1831.00	1234.00	1063.00	2700.00	4714.00	3325.00
PIGN	454.00	6220.00	3476.00	1090.00	7122.00	4556.00	1416.00	1509.00	521.00	729.00	2091.00	702.00	2271.00	1430.00	8379.00	3272.00	3976.00	1274.00	949.00	2881.00	1266.00	2897.00	2483.00	1357.00	5598.00	1114.00	2650.00	3112.00	3628.00	1444.00	1907.00	1044.00	633.00	3508.00	1469.00	6648.00	1406.00	3485.00	1254.00	1094.00	2008.00	3926.00	968.00	2385.00	3399.00	2040.00	4955.00	7230.00	2955.00
PIGO	844.00	4428.00	14213.00	2334.00	6703.00	1917.00	3178.00	2589.00	2095.00	1677.00	3552.00	1480.00	3213.00	3620.00	9078.00	4327.00	6401.00	2166.00	1874.00	3618.00	1950.00	2661.00	4926.00	2590.00	2677.00	1556.00	3262.00	3404.00	2327.00	1799.00	2918.00	2227.00	2120.00	6328.00	2140.00	6426.00	1245.00	2199.00	1093.00	2641.00	1465.00	5466.00	2000.00	4175.00	4849.00	1817.00	4689.00	6552.00	4520.00
TMEM194A	776.00	6083.00	4292.00	656.00	3547.00	1169.00	2758.00	1114.00	778.00	229.00	1279.00	311.00	1327.00	1945.00	6998.00	1991.00	2735.00	1209.00	1261.00	1363.00	2717.00	2933.00	4253.00	923.00	4562.00	1004.00	1848.00	1269.00	2446.00	1086.00	2437.00	997.00	1115.00	4170.00	721.00	2886.00	764.00	1615.00	611.00	939.00	2648.00	3777.00	2556.00	3647.00	2860.00	1099.00	3143.00	12636.00	1261.00
C20orf185	0.00	0.00	0.00	0.00	0.00	0.00	0.00	0.00	0.00	0.00	0.00	0.00	0.00	0.00	0.00	0.00	0.00	0.00	0.00	0.00	0.00	0.00	0.00	0.00	0.00	0.00	0.00	0.00	0.00	0.00	0.00	0.00	0.00	0.00	0.00	0.00	0.00	0.00	0.00	0.00	0.00	0.00	0.00	0.00	0.00	0.00	4.00	0.00	0.00
PIGR	5185.00	100123.00	152.00	30.00	18.00	30.00	103375.00	26240.00	19.00	198.00	269.00	610.00	1482.00	86510.00	121.00	50271.00	25.00	1095.00	38.00	23.00	141.00	72.00	509.00	16802.00	398.00	2101.00	3676.00	722.00	144.00	98.00	298.00	4.00	2562.00	1078.00	61.00	1704.00	210.00	24.00	59.00	1910.00	1278.00	60497.00	1865.00	500.00	262.00	2022.00	279596.00	7.00	3384.00
PIGS	1079.00	10833.00	9289.00	2924.00	4474.00	5574.00	4083.00	5827.00	2768.00	2920.00	4109.00	2479.00	5254.00	3486.00	3141.00	6028.00	8118.00	3217.00	2409.00	4452.00	3914.00	3336.00	10536.00	2291.00	4904.00	2187.00	3906.00	3194.00	3512.00	1922.00	16602.00	1618.00	3809.00	6006.00	1926.00	6250.00	2400.00	3912.00	1582.00	3277.00	4156.00	4735.00	5134.00	8047.00	2964.00	2840.00	3876.00	5207.00	6034.00
PIGT	3806.00	39389.00	15931.00	15132.00	20754.00	12017.00	10039.00	12068.00	17381.00	58243.00	28931.00	12981.00	14034.00	20283.00	17602.00	17572.00	25466.00	9374.00	5993.00	5617.00	21675.00	41097.00	17811.00	5951.00	9849.00	7751.00	9537.00	15096.00	9840.00	4735.00	9898.00	10289.00	13293.00	10362.00	11149.00	20295.00	7177.00	12795.00	3013.00	11318.00	7742.00	9665.00	12915.00	20978.00	15813.00	18892.00	10998.00	19520.00	17672.00
PIGU	702.00	3384.00	3530.00	762.00	3324.00	1105.00	2839.00	1341.00	1888.00	2075.00	1374.00	2282.00	1110.00	1815.00	2227.00	1535.00	5345.00	804.00	582.00	1675.00	3022.00	1723.00	2488.00	1235.00	1945.00	1804.00	1071.00	1345.00	1314.00	1116.00	1571.00	1166.00	1681.00	2463.00	1038.00	2819.00	1586.00	1550.00	677.00	1076.00	1642.00	2845.00	2655.00	2517.00	2341.00	1672.00	2169.00	4638.00	1673.00
PIGV	389.00	968.00	3036.00	1248.00	1870.00	1051.00	2427.00	1004.00	780.00	1869.00	1480.00	1092.00	1503.00	776.00	2039.00	1584.00	3933.00	1136.00	860.00	833.00	1879.00	1340.00	1738.00	633.00	970.00	577.00	1293.00	2371.00	1337.00	1028.00	870.00	1422.00	707.00	1803.00	1011.00	3864.00	1206.00	1596.00	735.00	1126.00	652.00	1616.00	1588.00	2167.00	758.00	2374.00	1542.00	1823.00	1333.00
ZNF816A	178.00	1352.00	1243.86	280.00	705.55	527.77	452.34	790.34	346.74	115.70	384.18	167.00	417.55	1211.88	793.74	781.06	846.00	329.54	490.74	415.46	426.00	399.27	831.51	302.36	1273.07	381.54	480.65	611.90	882.07	583.55	639.15	293.56	250.77	764.07	627.57	1571.48	410.13	758.24	429.55	242.39	2237.14	1065.89	1003.01	1633.48	697.59	400.00	1097.25	565.54	707.68
PIGX	550.00	2606.00	5553.00	1488.00	1711.00	2493.00	4779.00	2084.00	2460.00	2694.00	3224.00	1482.00	1472.00	3242.00	3203.00	2315.00	4678.00	1178.00	1158.00	1183.00	5579.00	5589.00	4024.00	842.00	3258.00	1248.00	2386.00	2071.00	2108.00	1412.00	1538.00	2167.00	1343.00	1426.00	2323.00	6390.00	2800.00	1897.00	1744.00	1252.00	2646.00	3787.00	7563.00	8469.00	1633.00	2822.00	3681.00	4770.00	3178.00
PIGY	1694.00	6222.00	3644.00	2919.00	4683.00	2780.00	5383.00	4144.00	2589.00	4356.00	4869.00	2733.00	3189.00	5527.00	6135.00	4170.00	9708.00	2768.00	2107.00	4258.00	6024.00	6695.00	5674.00	2470.00	6630.00	4172.00	2777.00	3048.00	2257.00	2198.00	1677.00	2318.00	2158.00	4822.00	2327.00	7573.00	3421.00	4066.00	1811.00	3487.00	2944.00	5859.00	4289.00	7522.00	7380.00	6526.00	8923.00	3465.00	3937.00
PIGZ	312.00	135.00	964.00	419.00	83.00	231.00	210.00	512.00	1345.00	855.00	216.00	679.00	403.00	404.00	283.00	293.00	117.00	187.00	114.00	95.00	336.00	269.00	716.00	147.00	196.00	209.00	151.00	247.00	387.00	161.00	101.00	310.00	381.00	92.00	234.00	225.00	269.00	210.00	110.00	362.00	138.00	217.00	265.00	414.00	171.00	183.00	153.00	1061.00	700.00
ENTPD8	58.00	56.00	8.00	49.00	4.00	1477.00	303.00	165.00	37.00	2213.00	257.00	1295.00	59.00	929.00	198.00	25.00	498.00	165.00	209.00	19.00	91.00	241.00	314.00	22.00	35.00	3.00	99.00	196.00	445.00	20.00	127.00	762.00	59.00	154.00	243.00	282.00	89.00	99.00	4.00	85.00	2.00	9.00	5.00	158.00	13.00	182.00	2.00	32.00	3130.00
TMEM80	726.00	489.00	841.00	680.00	1109.00	1303.00	435.42	1570.00	953.00	1561.78	1701.00	1312.00	1055.00	1315.00	2128.00	1006.00	1592.00	1018.00	374.00	720.00	476.53	989.00	1205.00	602.00	396.00	599.00	919.00	1519.73	1307.00	542.00	333.00	998.00	602.00	465.00	404.00	1155.00	834.00	1160.00	519.00	659.00	166.00	1173.00	99.00	1698.00	579.00	2137.00	1544.00	805.00	1335.00
TAGLN	21631.14	7538.00	4719.29	6125.88	12614.00	36528.57	8979.26	36745.14	12819.22	12071.00	16160.00	36399.00	32313.46	12379.16	21869.00	16594.58	3825.00	30608.35	9786.50	3853.00	3264.00	6968.26	8997.07	26557.22	5797.22	52488.00	25663.12	7879.30	16485.17	8505.00	24845.55	1880.00	11604.52	21704.07	33542.00	16773.59	34688.78	35078.17	11161.37	27317.59	10596.00	22952.00	6854.00	11701.00	23428.39	23850.18	15941.00	3854.00	11972.19
ANKLE1	14.00	44.00	26.00	11.00	12.00	31.69	18.00	41.00	19.00	15.00	14.00	10.00	21.00	63.00	63.00	25.00	5.00	33.53	9.00	42.59	33.00	23.00	27.00	16.00	16.00	62.00	16.00	20.00	38.00	28.00	8.00	13.00	15.00	49.80	12.00	9.00	8.00	25.00	1.00	44.00	33.00	17.00	76.00	11.00	115.00	11.00	96.00	16.00	20.00
SERPINB9	996.00	1040.00	761.00	372.00	650.00	318.00	388.00	469.00	288.00	87.00	463.00	117.00	1194.00	2312.00	1436.00	2847.00	809.00	736.00	318.00	1350.00	837.00	971.00	3074.00	1196.00	995.00	1838.00	628.00	392.00	1401.00	277.00	241.00	104.00	1106.00	555.00	641.00	1690.00	967.00	672.00	211.00	1609.00	1144.00	906.00	307.00	1438.00	1117.00	630.00	4057.00	846.00	554.00
TAX1BP3	4050.33	3437.03	2157.04	1767.55	9236.96	5260.28	10123.33	6321.07	6293.55	4427.52	3194.34	7478.34	6002.69	4770.74	3971.97	4850.20	2542.74	4776.15	2544.41	4387.41	1663.61	2160.58	4226.56	4358.20	2549.16	11037.26	3678.44	4778.73	4666.24	2939.64	4383.04	1504.45	3462.94	4771.68	6965.00	6999.08	6432.68	8802.40	1885.24	4905.29	2216.21	5133.43	9000.86	5653.10	4083.68	5168.54	7327.36	2101.83	4194.67
ALPP	8.00	4.00	1.00	1.00	0.00	0.00	0.00	0.00	38.00	0.00	5.00	1.00	0.00	1.00	0.00	2.00	0.00	0.00	0.00	49.00	0.00	0.00	0.00	2.00	0.00	0.00	0.00	0.00	0.00	0.00	0.00	0.00	0.00	0.00	0.00	0.00	0.00	0.00	0.00	0.00	0.00	0.00	2.00	0.00	4.00	0.00	0.00	0.00	0.00
RHPN1	1234.00	2401.00	5443.00	1063.00	749.00	819.00	2465.00	3656.00	3599.00	5997.00	1907.00	11133.00	1972.00	1231.00	2338.00	720.00	2524.00	1739.00	856.00	1301.00	1412.00	2785.00	1785.00	1733.00	1749.00	799.00	3515.00	3775.00	2529.00	3643.00	1471.00	1923.00	2205.00	4121.00	658.00	1410.00	1514.00	3508.00	479.00	1751.00	930.00	2065.00	258.00	1763.00	627.00	2646.00	246.00	362.00	3500.00
SLC20A2	750.00	4431.00	2905.00	1555.00	4261.00	2258.00	1671.00	5698.00	2508.00	1485.00	5772.00	3613.00	3193.00	5523.00	2505.00	3988.00	3897.00	2640.00	3875.00	2041.00	1112.00	3416.00	2082.00	3049.00	4373.00	1066.00	5591.00	1368.00	2900.00	4981.00	6126.00	2534.00	1251.00	3821.00	1960.00	6395.00	2293.00	5974.00	672.00	2273.00	12030.00	3558.00	2391.00	7449.00	3388.00	1761.00	1512.00	2991.00	2933.00
OLR1	652.00	2104.00	1032.00	314.00	1997.00	306.00	662.00	369.00	339.00	81.00	193.00	216.00	447.00	1007.00	3546.00	889.00	1335.00	291.00	376.00	1012.00	707.00	1948.00	1185.00	344.00	1970.00	414.00	419.00	1294.00	1806.00	498.00	1994.00	105.00	962.00	1262.00	1086.00	1274.00	959.00	1475.00	211.00	767.00	763.00	2393.00	588.00	357.00	2775.00	592.00	5586.00	361.00	485.00
RHPN2	340.00	6488.00	3810.00	427.00	1462.00	1265.00	1880.00	2543.00	572.00	896.00	3294.00	786.00	2401.00	3575.00	7086.00	4381.00	9949.00	1855.00	634.00	2920.00	903.00	1342.00	3235.00	3568.00	6437.00	1085.00	2381.00	2570.00	1245.00	2284.00	2576.00	887.00	711.00	2627.00	1637.00	1453.00	508.00	2746.00	1077.00	1238.00	2250.00	2687.00	2315.00	4113.00	5919.00	2402.00	4411.00	1242.00	3212.00
SRRM1	1839.00	10187.00	10660.00	2322.00	4728.00	3426.00	8626.00	5401.00	3328.00	1478.00	3836.00	1897.00	6469.00	5612.00	4678.00	7168.00	7494.00	4373.00	2654.00	5269.00	4002.00	6084.00	7515.00	3509.00	7131.00	2089.00	6007.00	5560.00	4241.00	2718.00	3666.00	3493.00	3442.00	6169.00	3624.00	10327.00	2717.00	4318.00	2854.00	4825.00	4045.00	6372.00	6893.00	8929.00	8681.00	3481.00	8646.00	5367.00	6746.00
FAM134C	2814.00	14575.00	14320.00	4069.00	6017.00	3967.00	6421.00	6277.00	4058.00	15426.00	5750.00	10226.00	4914.00	4423.00	14478.00	9034.00	11458.00	4704.00	3227.00	3331.00	7679.00	6231.00	8094.00	3493.00	6252.00	4913.00	5480.00	5870.00	4507.00	5432.00	3292.00	4413.00	4177.00	6797.00	4175.00	10121.00	9513.00	8942.00	3038.00	4583.00	4102.00	7300.00	6575.00	5596.00	2709.00	6500.00	5102.00	8071.00	6014.00
SRRM3	133.00	157.00	203.00	784.00	236.00	1505.00	182.00	281.00	218.00	1021.00	119.00	1296.00	510.00	107.00	346.00	138.00	8.00	300.00	57.00	11.00	137.00	83.00	56.00	81.00	66.00	69.00	300.00	103.00	466.00	114.00	147.00	205.00	165.00	45.00	299.00	229.00	183.00	1034.00	118.00	409.00	70.00	86.00	212.00	95.00	15.00	229.00	146.00	759.00	187.00
SRRM2	15604.00	73913.98	83549.99	14874.00	40640.99	33901.00	37745.98	46434.00	7339.00	11649.90	33983.00	15314.84	65111.00	48897.00	35104.99	42941.99	30206.99	29891.99	24876.00	28733.00	43720.97	40300.00	36432.99	20109.00	58918.00	9528.99	44369.00	68039.98	58279.99	35935.00	40018.00	13974.00	24021.00	59990.00	31839.00	77603.99	14036.00	62036.99	17379.00	55277.00	23412.98	39056.00	36592.00	53445.99	64993.00	15842.00	44623.99	55966.00	36597.00
SRRM5	63.84	145.00	83.88	75.01	68.89	44.45	73.76	283.89	62.48	154.91	59.04	150.88	48.26	96.94	140.47	74.11	38.48	76.06	126.62	82.84	50.68	123.12	78.93	28.22	146.05	31.63	87.63	116.59	64.65	41.30	69.23	36.43	94.35	129.94	77.86	129.24	71.43	103.15	19.95	55.29	36.96	61.44	16.73	496.41	72.67	95.32	64.06	95.44	92.78
SRRM4	2.00	3.00	1.00	56.00	0.00	2.00	0.00	1.00	3.00	1.00	1.00	3.00	2.00	0.00	1.00	4.00	0.00	0.00	13.00	0.00	4.00	4.00	1.00	1.00	8.00	1.00	4.00	1.00	0.00	1.00	5.00	0.00	1.00	0.00	0.00	2.00	0.00	0.00	1.00	0.00	2.00	0.00	0.00	0.00	0.00	0.00	0.00	754.00	1.00
ITGAE	278.00	760.00	816.00	440.00	1064.00	455.00	498.00	619.00	364.00	1061.00	747.00	907.00	964.00	1012.00	404.00	475.00	358.00	629.00	247.00	971.00	1292.00	805.00	4205.00	296.00	570.00	1459.00	353.00	481.00	500.00	411.00	460.00	237.00	302.00	419.00	518.00	1163.00	237.00	886.00	212.00	241.00	582.00	1358.00	312.00	626.00	689.00	563.00	3396.00	961.00	313.00
PDK1	244.00	930.00	891.00	517.00	2218.00	1274.00	4348.00	614.00	1469.00	751.00	1133.00	131.00	1119.00	1822.00	689.00	692.00	1082.00	641.00	450.00	2019.00	966.00	1415.00	955.00	543.00	621.00	1276.00	797.00	1022.00	541.00	448.00	1903.00	2138.00	324.00	1881.00	695.00	2305.00	292.00	776.00	528.00	559.00	881.00	2519.00	3191.00	1739.00	1616.00	462.00	5277.00	1102.00	1070.00
DDHD1	624.00	1946.00	2148.00	549.00	1512.00	1235.00	806.00	726.00	252.00	205.00	600.00	329.00	1059.00	1510.00	1512.00	1278.00	1596.00	702.00	741.00	949.00	906.00	1318.00	2467.00	629.00	3617.00	677.00	1251.00	1067.00	1640.00	435.00	508.00	963.00	1325.00	998.00	815.00	1525.00	694.00	1483.00	432.00	826.00	1136.00	1257.00	945.00	3372.00	1359.00	542.00	2983.00	2317.00	1393.00
PDK3	166.00	1198.00	395.00	482.00	406.00	678.00	790.00	480.00	267.00	541.00	704.00	305.00	841.00	1054.00	665.00	714.00	1698.00	352.00	424.00	404.00	1174.00	1313.00	3080.00	424.00	1459.00	1937.00	646.00	740.00	2764.00	341.00	1322.00	628.00	742.00	1252.00	873.00	1754.00	770.00	1042.00	381.00	382.00	854.00	1445.00	1643.00	3101.00	3205.00	579.00	1710.00	1391.00	830.00
PDK2	1431.00	3124.00	4548.00	1243.00	2121.00	1633.00	1523.00	2945.00	2393.00	3107.00	2408.00	2131.00	2479.00	2555.00	1756.00	2125.00	3892.00	2130.00	578.00	1581.00	2680.00	1739.00	2003.00	1049.00	1765.00	870.00	2498.00	1173.00	2494.00	1745.00	1039.00	1532.00	2883.00	1647.00	1287.00	4238.00	2003.00	3175.00	1128.00	2126.00	1138.00	1910.00	3731.00	5162.00	1420.00	2640.00	773.00	1988.00	1476.00
EBP	595.00	1742.00	1817.00	739.00	2321.00	2498.00	7576.00	1819.00	3914.00	4631.00	2414.00	3287.00	1047.00	1258.00	1216.00	1359.00	1646.00	995.00	1105.00	1284.00	2358.00	2908.00	4177.00	2144.00	1338.00	3518.00	1404.00	986.00	1524.00	770.00	1566.00	1378.00	914.00	1954.00	1072.00	1890.00	2969.00	1454.00	420.00	1114.00	1615.00	3782.00	1469.00	2957.00	2453.00	2438.00	4121.00	4071.00	1993.00
PDK4	28090.00	1865.00	2913.00	2067.00	738.00	635.00	292.00	2181.00	180.00	902.00	11002.00	140.00	10711.00	1216.00	832.00	7679.00	948.00	4367.00	162.00	213.00	168.00	4199.00	1333.00	3264.00	3864.00	636.00	17977.00	2977.00	1274.00	1210.00	132.00	1209.00	3521.00	917.00	901.00	2989.00	1133.00	5624.00	6271.00	5838.00	1453.00	1672.00	125.00	706.00	1698.00	5979.00	411.00	4240.00	4906.00
CYCS	1791.00	9384.00	13010.00	3133.00	12235.00	6006.00	6625.00	3896.00	14366.00	3610.00	6883.00	2775.00	4315.00	6505.00	5490.00	6395.00	8061.00	2770.00	2813.00	19363.00	7424.00	6523.00	10012.00	4808.00	10083.00	8920.00	5341.00	5161.00	7326.00	2775.00	6403.00	6936.00	3457.00	8756.00	3548.00	7973.00	5687.00	4045.00	2459.00	3986.00	7686.00	17172.00	8852.00	14192.00	14580.00	5946.00	13026.00	12715.00	5728.00
LNPEP	69.00	1579.50	4185.60	177.54	1374.00	398.64	812.26	424.00	140.00	62.28	413.00	52.00	1543.53	964.82	1422.27	1733.00	597.00	324.63	651.00	735.77	448.36	2134.68	913.97	509.81	2751.57	254.00	961.00	774.49	2111.28	718.72	1852.83	214.00	415.43	1993.57	684.81	4794.29	278.46	981.67	670.79	633.93	692.00	3403.87	1231.73	3255.37	868.00	135.78	2479.80	1582.00	1344.00
MYO5C	1878.36	11926.83	12123.02	2797.52	3855.63	1356.62	3562.70	4724.92	1562.64	1157.93	5110.82	1013.93	6180.10	9051.73	6950.01	5946.50	5273.32	3258.05	3804.02	4173.16	3553.14	4402.65	4324.48	3400.13	6031.41	737.96	4826.28	7493.43	4472.91	5262.20	2834.36	5977.28	1727.39	6670.51	4182.90	14870.66	1756.33	5224.92	3220.26	3574.36	1100.73	7414.88	3142.45	7446.63	9652.21	3092.26	3651.81	8186.69	8841.88
ALPI	0.00	3.00	0.00	1.00	0.00	0.00	1.00	0.00	1.00	0.00	1.00	0.00	0.00	1.00	0.00	0.00	2.00	0.00	0.00	0.00	0.00	0.00	0.00	0.00	0.00	0.00	0.00	0.00	0.00	0.00	0.00	0.00	0.00	0.00	0.00	0.00	0.00	0.00	0.00	3.00	0.00	0.00	0.00	1.00	0.00	0.00	0.00	0.00	0.00
C9orf114	534.96	2315.12	1603.01	1173.47	879.86	1498.00	1872.37	2793.28	1051.13	2740.43	2166.38	2395.76	1891.85	2295.09	2104.47	1354.17	882.06	1233.70	724.47	968.27	1530.95	712.96	2289.94	1427.33	783.84	1001.30	1338.60	1510.54	1232.37	1512.94	1117.06	1186.42	874.25	1738.89	1059.64	2020.56	1071.54	1359.40	501.04	1551.89	1165.05	1340.87	1098.40	2412.72	683.86	1855.13	1096.57	1038.08	1699.86
AMELY	0.00	0.00	0.00	0.00	0.00	0.00	0.00	0.00	0.00	0.00	0.00	0.00	0.00	0.00	0.00	0.00	0.00	0.00	0.00	0.00	0.00	0.00	0.00	0.00	0.00	0.00	0.00	0.00	0.00	0.00	0.00	0.00	0.00	0.00	0.00	0.00	0.00	0.00	0.00	0.00	0.00	0.00	0.00	0.00	0.00	0.00	0.00	0.00	0.00
SEC61A1	7891.81	66032.87	19195.42	13792.89	39360.38	14238.03	31281.77	19021.84	19998.60	25457.73	18327.65	14013.34	26917.26	29685.86	22745.80	23722.62	22087.49	13279.21	13334.83	18993.81	32438.40	21757.68	21899.05	15764.25	21190.40	28140.72	29873.27	26736.78	14818.31	12624.40	25269.84	14800.79	15356.98	29134.56	16463.97	36213.57	26566.42	21215.97	9988.13	16138.27	19856.35	59380.64	42421.30	49635.42	34048.26	17008.65	50620.17	18160.29	44796.23
SEC61A2	151.60	1308.57	1773.89	433.54	407.41	307.81	601.05	371.72	265.49	171.45	360.04	241.16	269.85	775.56	5946.51	334.72	1375.46	264.87	160.02	382.57	1036.87	669.02	587.77	207.73	1214.61	330.30	431.38	344.51	558.12	222.59	374.34	398.12	758.83	923.33	350.66	828.06	421.72	254.30	164.77	211.54	966.67	343.07	683.59	764.10	774.60	263.65	449.93	883.70	335.12
ALPL	1286.00	1357.00	1102.00	94.00	2230.00	345.00	264.00	1380.00	338.00	297.00	1776.00	442.00	1157.00	697.00	424.00	1294.00	197.00	1422.00	328.00	543.00	707.00	45.00	455.00	2028.00	274.00	2008.00	1233.00	284.00	234.00	187.00	82.00	59.00	275.00	486.00	312.00	420.00	543.00	1139.00	282.00	3121.00	531.00	380.00	336.00	586.00	537.00	2122.00	3784.00	183.00	1329.00
HBII-52-28	0.00	0.00	0.00	0.00	0.00	0.00	0.00	0.00	0.00	0.00	0.00	0.00	0.00	0.00	0.00	0.00	0.00	0.00	0.00	0.00	0.00	0.00	0.00	0.00	0.00	0.00	0.00	0.00	0.00	0.00	0.00	0.00	0.00	0.00	0.00	0.00	0.00	0.00	0.00	0.00	0.00	0.00	0.00	0.00	0.00	0.00	0.00	0.00	0.00
PTGS2	62.00	18.00	155.00	13.00	33.00	18.00	230.00	141.00	69.00	14.00	56.00	24.00	119.00	529.00	47.00	1006.00	54.00	79.00	9.00	124.00	37.00	30.00	50.00	385.00	233.00	3752.00	270.00	15.00	28.00	12.00	32.00	0.00	126.00	153.00	59.00	497.00	41.00	33.00	167.00	1348.00	83.00	61.00	610.00	46.00	269.00	98.00	1605.00	9.00	694.00
PECR	302.08	696.00	515.08	219.20	1039.09	723.00	1102.41	619.07	989.17	423.00	826.00	247.00	462.52	701.08	471.18	625.00	1112.04	296.14	91.00	65.36	796.26	969.06	1211.09	107.42	221.03	184.00	561.15	475.00	1135.07	203.02	543.16	519.00	367.00	455.01	478.22	1390.21	427.00	706.00	584.00	453.10	227.05	537.00	585.07	996.61	955.14	503.00	796.00	599.00	396.15
TM2D3	897.00	2884.00	3311.00	1455.00	1705.00	2264.00	2001.00	2097.00	2141.00	1492.00	2078.00	1102.00	1870.00	2780.00	2676.00	2088.00	4287.00	1658.00	1269.00	1112.00	1766.00	2369.00	3167.00	1296.00	2060.00	1287.00	1457.00	1832.00	1447.00	1224.00	1336.00	2757.00	2778.00	2685.00	1894.00	3276.00	2094.00	1845.00	895.00	1469.00	839.00	2247.00	1200.00	3804.00	1323.00	2366.00	4485.00	2373.00	2030.00
CKAP2	514.00	3600.00	11547.00	1484.00	6290.00	3206.00	3533.00	1649.00	991.00	216.00	1226.00	289.00	1229.00	2101.00	3201.00	2245.00	1841.00	563.00	1336.00	2469.00	1968.00	1556.00	7807.00	880.00	7645.00	1346.00	2655.00	1392.00	2629.00	1600.00	1158.00	1997.00	944.00	3503.00	1565.00	4476.00	1189.00	2256.00	826.00	457.00	2380.00	3787.00	4789.00	3585.00	9767.00	959.00	4661.00	8875.00	2050.00
ZYG11A	36.00	1995.00	751.00	6.00	281.00	24.00	455.00	545.00	16.00	43.00	33.00	65.00	128.00	448.00	716.00	99.00	499.00	245.00	63.00	414.00	15.00	91.00	403.00	43.00	367.00	511.00	109.00	95.00	252.00	127.00	285.00	220.00	122.00	1270.00	83.00	529.00	325.00	159.00	118.00	228.00	348.00	694.00	452.00	1826.00	1261.00	259.00	55.00	276.00	19.00
TMEM40	11.00	398.00	20.00	2.00	677.00	2.00	5891.00	72.00	371.00	21.00	10.00	75.00	66.00	324.00	68.00	184.00	5.00	68.00	16.00	770.00	113.00	0.00	0.00	121.00	3.00	31.00	13.00	1.00	890.00	19.00	498.00	59.00	12.00	162.00	112.00	0.00	56.00	797.00	2.00	10.00	20.00	23.00	479.00	357.00	52.00	48.00	72.00	306.00	1.00
OGFRL1	874.00	2861.00	1951.00	304.00	1348.00	233.00	1294.00	792.00	942.00	154.00	1012.00	520.00	3148.00	2165.00	1757.00	2006.00	820.00	782.00	671.00	4668.00	4116.00	518.00	1575.00	1192.00	1577.00	1723.00	1579.00	639.00	817.00	1544.00	626.00	324.00	541.00	1190.00	581.00	1433.00	692.00	1181.00	338.00	1110.00	764.00	2433.00	1080.00	4002.00	6479.00	962.00	7257.00	966.00	1368.00
PUF60	2335.00	12125.00	19004.00	3281.00	8326.00	9144.00	8047.00	9372.00	15269.00	12038.00	7391.00	25537.00	7953.00	4202.00	15473.00	5814.00	7463.00	5130.00	2778.00	10859.00	5826.00	7655.00	10879.00	6944.00	5421.00	11461.00	10346.00	9131.00	11557.00	14675.00	8164.00	6416.00	7899.00	15984.00	2692.00	6791.00	5178.00	15449.00	2118.00	6795.00	8870.00	19920.00	9201.00	9840.00	7817.00	8011.00	7868.00	4671.00	11396.00
ZFAND3	2312.00	6824.00	7402.00	2797.00	7336.00	4881.00	7497.00	6836.00	4076.00	2540.00	6373.00	1928.00	6867.00	7219.00	6043.00	8000.00	5764.00	4079.00	2976.00	6684.00	7681.00	5993.00	5240.00	3745.00	4810.00	3076.00	3950.00	5090.00	6348.00	4379.00	7514.00	3832.00	2102.00	4295.00	5051.00	8138.00	4794.00	6276.00	2366.00	4184.00	4418.00	5473.00	5488.00	12609.00	4193.00	4139.00	4681.00	4815.00	6764.00
ZFAND1	704.00	3096.00	2105.00	946.00	4169.00	692.00	1070.00	1349.00	1102.00	751.00	1232.00	856.00	1711.00	1848.00	3171.00	1333.00	5217.00	1092.00	554.00	3019.00	4493.00	1801.00	1633.00	921.00	5955.00	1768.00	1922.00	2100.00	1217.00	1794.00	1323.00	1671.00	746.00	3013.00	719.00	2549.00	689.00	1888.00	514.00	947.00	1705.00	4135.00	2098.00	1953.00	7648.00	1141.00	4467.00	2819.00	2104.00
MYO5B	680.00	17282.00	4809.00	2978.00	9800.00	3291.00	6005.00	6170.00	3684.00	1788.00	5710.00	1844.00	7361.00	6051.00	5986.00	12457.00	7582.00	4979.00	5479.00	7667.00	846.00	6035.00	9852.00	8530.00	5111.00	2325.00	10463.00	5260.00	10371.00	4581.00	2741.00	2978.00	2005.00	9459.00	4258.00	8998.00	3778.00	7336.00	3331.00	3070.00	4360.00	3828.00	1295.00	12335.00	18025.00	5265.00	6860.00	12072.00	6284.00
FABP5	503.00	117.00	306.00	37.00	113.00	121.00	333.00	319.00	460.00	42.00	55.00	81.00	257.00	236.00	364.00	111.00	65.00	482.00	25.00	83.00	125.00	123.00	284.00	122.00	90.00	1003.00	208.00	26.00	108.00	25.00	103.00	24.00	153.00	216.00	113.00	131.00	328.00	278.00	56.00	438.00	17.00	52.00	47.00	73.00	2083.00	66.00	777.00	193.00	30.00
PECI	986.00	3625.99	1828.98	1837.98	34957.94	1172.00	1441.97	5189.99	516.00	5015.98	9621.94	4675.98	3370.69	6771.94	1897.00	3772.96	6332.00	2934.91	2092.95	494.96	4429.99	2364.00	6055.98	2607.99	3289.99	2394.00	1517.00	5123.97	1718.00	2706.00	2752.99	2374.00	1430.00	3927.99	3488.99	11091.87	4479.00	3281.98	3605.97	1826.99	3466.98	3189.00	2260.00	7768.96	874.00	7258.99	2766.97	3118.95	3039.98
ADCK1	305.00	566.00	770.00	333.00	1446.00	841.00	539.00	640.00	612.00	807.00	427.00	644.00	337.00	655.00	462.00	488.00	560.00	424.00	270.00	338.00	246.00	344.00	1364.00	443.00	723.00	306.00	209.00	525.00	304.00	517.00	418.00	270.00	276.00	769.00	333.00	659.00	597.00	789.00	196.00	445.00	376.00	339.00	267.00	667.00	267.00	626.00	541.00	961.00	930.00
PLVAP	18970.00	5827.00	2412.00	2926.00	3356.00	12043.00	4897.00	5616.00	2312.00	2464.00	7052.00	2262.00	13942.00	7708.00	5773.00	13290.00	2333.00	7491.00	2034.00	3685.00	4105.00	2028.00	6845.00	8365.00	2285.00	8923.00	4965.00	3636.00	3902.00	1949.00	4093.00	1355.00	4388.00	5935.00	8017.00	8083.00	8917.00	8892.00	3335.00	22849.00	4543.00	7837.00	2228.00	5751.00	3111.00	3432.00	3630.00	4006.00	5328.00
SLC39A13	2052.00	1665.00	2510.00	1651.00	1557.00	3349.00	1512.00	3156.00	2604.00	3438.00	4141.00	2551.00	3680.00	2520.00	4350.00	1501.00	1381.00	2728.00	1424.00	1726.00	1595.00	2944.00	2495.00	1333.00	971.00	1693.00	2856.00	2042.00	2179.00	1628.06	2551.00	2305.00	2635.00	1860.00	2277.00	2176.00	2681.00	3051.00	961.00	2657.00	1044.00	2684.00	820.00	3720.00	1506.00	2215.00	1641.00	1542.00	4115.00
SLC39A10	874.00	3953.00	4274.00	729.00	5168.00	1337.00	1680.00	1692.00	450.00	400.00	2385.00	342.00	2791.00	2649.00	2503.00	2923.00	1746.00	1220.00	1903.00	1569.00	1006.00	3429.00	1348.00	958.00	5374.00	3594.00	2504.00	3194.00	1847.00	1197.00	2148.00	1023.00	1518.00	2329.00	2223.00	6721.00	1298.00	2623.00	906.00	1162.00	2417.00	3720.00	1753.00	4069.00	8092.00	1045.00	5887.00	3798.00	1852.00
SLC39A11	1416.00	14123.00	13594.00	573.00	7367.00	1737.00	8179.00	4842.00	2116.00	4103.00	3141.00	3431.00	3035.00	7977.00	4266.00	8111.00	13080.00	1737.00	2247.00	2538.00	4501.00	2907.00	3189.00	2134.00	6800.00	3423.00	5729.00	5666.00	6572.00	4916.00	2595.00	2157.00	2187.00	2732.00	2168.00	4414.00	3666.00	9877.00	5066.00	2681.00	7913.00	17671.00	7832.00	11845.00	2822.00	4185.00	5259.00	4074.00	12414.00
SLC39A14	1415.00	2996.00	2739.00	2656.00	9033.00	2935.00	7696.00	1713.00	852.00	1899.00	2705.00	580.00	6449.00	4012.00	5150.00	3256.00	3157.00	2057.00	1635.00	2802.00	3183.00	6313.00	1699.00	1816.00	6498.00	3187.00	4269.00	2235.00	3686.00	1671.00	4227.00	3015.00	1758.00	3865.00	2332.00	6054.00	2557.00	2752.00	1774.00	3014.00	1321.00	4853.00	10764.00	6975.00	9045.00	1136.00	6164.00	3476.00	6887.00
SCN2B	36.00	8.00	1.00	32.00	80.00	10.00	12.00	149.00	7.00	21.00	28.00	27.00	379.00	90.00	33.00	191.00	22.00	255.00	72.00	2.00	164.00	2.00	0.00	86.00	35.00	31.00	61.00	1.00	5.00	60.00	104.00	0.00	28.00	15.00	15.00	50.00	171.00	12.00	39.00	70.00	26.00	45.00	18.00	13.00	6.00	76.00	19.00	21.00	95.00
CEP120	808.00	2320.00	3887.00	748.00	1467.00	1033.00	1292.00	1539.00	363.00	607.00	2703.00	535.00	2182.00	2057.00	2340.00	2188.00	2835.00	1234.00	1119.00	1029.00	818.00	3745.00	1936.00	897.00	3175.00	537.00	1557.00	1242.00	1828.00	1019.00	1193.00	1872.00	1220.00	2065.00	1324.00	3084.00	930.00	1918.00	1063.00	1293.00	1109.00	1917.00	2105.00	1758.00	1517.00	1015.00	3096.00	2566.00	1464.00
MTMR10	1352.56	4987.01	2545.83	1000.12	2841.12	1373.91	1258.14	2745.83	1367.90	1273.90	2422.09	836.26	2951.72	3875.50	2654.35	2395.14	3043.35	1959.93	1366.23	2802.56	2154.09	3285.42	2522.73	1326.39	3604.07	790.23	1998.44	1570.56	1336.36	1336.23	1794.99	2158.68	1378.60	2963.45	1552.26	6718.00	1285.19	2036.95	1333.05	2100.56	942.94	1780.95	1034.05	2868.47	1383.08	1699.19	3388.32	2999.16	2542.19
EIF1AX	2291.00	11179.00	15634.00	3002.00	5860.00	4531.00	7201.00	5969.00	4069.00	2849.00	6545.00	1976.00	5435.00	6999.00	7765.00	5395.00	7674.00	3342.00	3864.00	3258.00	8222.00	7965.00	5171.00	2827.00	16057.00	5165.00	6325.00	5570.00	5885.00	4738.00	3428.00	5310.00	4642.00	4670.00	3378.00	28066.00	3933.00	5115.00	2531.00	3852.00	6014.00	12101.00	7306.00	6678.00	9984.00	7294.00	15768.00	12142.00	5759.00
EIF1AY	0.00	0.00	0.00	0.00	0.00	0.00	0.00	0.00	0.00	0.00	1.00	1.00	0.00	0.00	1.00	0.00	0.00	0.00	0.00	0.00	0.00	0.00	0.00	0.00	0.00	0.00	0.00	0.00	0.00	0.00	0.00	0.00	0.00	0.00	0.00	0.00	0.00	0.00	0.00	0.00	0.00	0.00	0.00	0.00	0.00	0.00	0.00	0.00	0.00
NTRK2	2609.00	412.00	298.00	20153.00	823.00	599.00	258.00	2502.00	194.00	5092.00	8271.00	274.00	2323.00	3454.00	578.00	8528.00	16782.00	2937.00	351.00	162.00	79.00	8178.00	170.00	3612.00	2910.00	1032.00	3484.00	289.00	353.00	227.00	327.00	19330.00	1655.00	1618.00	2560.00	3260.00	1235.00	2182.00	3828.00	3152.00	2128.00	475.00	249.00	1469.00	5432.00	2951.00	299.00	110.00	24009.00
RSBN1	765.00	4901.00	3068.00	732.00	2245.00	1090.00	954.00	1703.00	680.00	571.00	1318.00	388.00	2000.00	2277.00	2188.00	2518.00	2867.00	1280.00	1220.00	1061.00	1318.00	4592.00	1743.00	1036.00	2815.00	819.00	1068.00	1638.00	1297.00	1200.00	1879.00	1465.00	1055.00	1356.00	1240.00	5351.00	1318.00	2006.00	1324.00	962.00	1540.00	2351.00	3881.00	2419.00	1895.00	1916.00	2953.00	2616.00	2012.00
ARHGAP23	1963.00	806.00	384.00	546.00	856.00	1260.00	2342.00	1960.00	942.00	178.00	1011.00	342.00	3356.00	1312.00	8887.00	1731.00	303.00	2140.00	730.00	761.00	1592.00	607.00	869.00	1786.00	750.00	2289.00	1521.00	731.00	795.00	510.00	7348.00	126.00	831.00	1194.00	1399.00	1877.00	1454.00	1430.00	523.00	4044.00	821.00	1177.00	1059.00	821.00	529.00	689.00	1086.00	624.00	2485.00
SMAD4	1917.00	8255.70	8550.84	2501.00	4516.58	4324.32	2377.00	4580.76	1521.00	2786.00	3722.48	1776.00	4717.02	3271.74	4531.63	5231.85	7994.00	3436.76	3229.16	3199.67	2440.18	5347.15	4857.00	3009.87	8612.54	2339.00	3917.59	4160.89	3795.30	2618.32	2133.00	2334.11	1703.17	7541.02	2659.00	9888.52	2502.00	5211.03	2344.97	3309.88	2104.19	5409.82	3412.00	7169.02	5650.05	4209.14	7734.81	6546.02	5276.62
ARHGAP21	2435.00	5787.00	6683.00	2212.00	6140.00	1634.00	4865.00	3905.00	2028.00	493.00	3381.00	801.00	8296.00	3264.00	6852.00	4389.00	3228.00	3775.00	2485.00	4932.00	6662.00	7021.00	4255.00	2229.00	3853.00	3742.00	5717.00	2946.00	2695.00	3144.00	2588.00	1668.00	2732.00	4094.00	3362.00	6666.00	2516.00	3655.00	2172.00	2916.00	3728.00	4142.00	6063.00	5969.00	15407.00	2073.00	9653.00	5521.00	6819.00
ARHGAP20	139.00	76.00	35.00	53.00	170.00	77.00	28.00	121.00	12.00	8.00	48.00	11.00	201.00	382.00	172.00	233.00	63.00	185.00	80.00	27.00	18.00	63.00	100.00	128.00	132.00	44.00	443.00	24.00	85.00	47.00	53.00	1.00	104.00	132.00	197.00	332.00	148.00	139.00	154.00	201.00	124.00	126.00	105.00	55.00	25.00	126.00	449.00	47.00	180.00
ARHGAP27	1305.00	1447.92	2505.00	354.00	1453.93	662.68	6139.84	1815.96	2039.00	470.00	860.00	534.00	1774.95	4771.84	1955.00	2108.88	697.00	1852.86	421.00	2630.99	1554.00	464.77	1683.00	1825.97	1168.80	1060.00	1413.00	645.00	2305.80	796.00	903.00	533.00	1807.00	2605.00	1113.92	1169.89	797.96	1713.00	281.00	2087.00	450.00	1446.00	1027.00	2718.00	1437.00	765.00	2117.68	1245.99	1488.00
ARHGAP26	588.00	889.00	1383.00	179.00	3235.00	321.00	1577.00	938.00	206.00	104.00	455.00	111.00	2009.00	3776.00	1300.00	4223.00	914.00	733.00	287.00	2555.00	441.00	456.00	2905.00	2702.00	1363.00	1059.00	941.00	3444.00	828.00	460.00	303.00	155.00	473.00	1037.00	1150.00	1379.00	616.00	509.00	777.00	1981.00	963.00	1682.00	1550.00	3433.00	1682.00	388.00	5141.00	751.00	2000.00
ARHGAP25	822.00	911.00	1021.00	179.00	640.00	388.00	632.00	779.00	273.00	122.00	467.00	167.00	1606.00	2272.00	1132.00	2561.00	464.00	1415.00	215.00	1852.00	1078.00	707.00	3710.00	1195.00	360.00	1331.00	482.00	256.00	1126.00	275.00	273.00	31.00	876.00	546.00	449.00	903.00	873.00	1063.00	148.00	1466.00	454.00	1056.00	218.00	560.00	759.00	512.00	5134.00	787.00	490.00
ARHGAP24	786.00	268.00	364.00	163.00	417.00	1554.00	284.00	571.00	105.00	44.00	271.00	81.00	1426.00	4794.00	971.00	807.00	387.00	757.00	186.00	300.00	141.00	239.00	477.00	526.00	628.00	488.00	1258.00	291.00	1002.00	350.00	415.00	253.00	266.00	401.00	717.00	1127.00	468.00	751.00	298.00	617.00	344.00	826.00	315.00	2186.00	389.00	269.00	1465.00	429.00	611.00
MTX3	525.00	3087.00	4777.00	775.00	1281.00	1459.00	1906.00	2157.00	839.00	516.00	2824.00	473.00	2241.00	3306.00	2832.00	2377.00	3807.00	1470.00	1484.00	512.00	1197.00	4301.00	1172.00	741.00	4408.00	451.00	1425.00	1902.00	3245.00	952.00	1059.00	2015.00	1142.00	4120.00	1610.00	2865.00	1120.00	1769.00	1134.00	1081.00	1228.00	3197.00	1595.00	2811.00	2273.00	1509.00	2711.00	3945.00	2472.00
ARHGAP29	3797.00	7936.00	32911.00	4496.00	2290.00	3746.00	6041.00	7106.00	593.00	684.00	2926.00	858.00	7626.00	8273.00	6155.00	5323.00	4969.00	4345.00	5587.00	1853.00	665.00	2111.00	3689.00	4278.00	6684.00	3044.00	3735.00	5998.00	8188.00	2842.00	5362.00	3914.00	4117.00	3479.00	3888.00	19116.00	4142.00	8206.00	3962.00	6553.00	7319.00	3602.00	15330.00	17515.00	4298.00	3908.00	3818.00	3019.00	10738.00
C1orf92	4.00	2.00	1.00	0.00	0.00	3.00	6.00	2.00	3.00	2.00	1.00	11.00	1.00	1.00	0.00	4.00	0.00	1.00	0.00	0.00	0.00	0.00	0.00	3.00	2.00	1.00	2.00	0.00	0.00	12.00	2.00	162.00	1.00	0.00	7.00	1.00	1.00	0.00	1.00	6.00	2.00	1.00	1.00	0.00	0.00	0.00	2.00	1.00	1.00
NFKBIL2	162.00	2082.90	3183.95	326.86	516.00	839.00	2272.94	692.93	3118.98	674.00	713.83	1388.96	680.93	858.78	1506.76	330.99	478.95	313.00	599.00	2091.85	1047.00	1206.97	1844.99	922.96	1015.96	1011.00	1921.00	910.00	794.83	1713.98	1074.99	664.97	662.92	3135.87	89.00	316.91	264.00	949.95	73.00	281.00	1381.93	3195.98	663.98	1226.94	1158.00	404.00	465.98	926.00	1043.92
LOC150197	19.00	0.00	3.00	11.00	3.00	3.00	1.00	11.00	3.00	1.00	153.00	6.00	3.00	36.00	51.00	1.00	15.00	11.00	7.00	0.00	135.00	17.00	1.00	1.00	6.00	10.00	11.00	15.00	7.00	8.00	45.00	4.00	10.00	12.00	6.00	8.00	1.00	2.00	3.00	1.00	2.00	7.00	1.00	8.00	2.00	0.00	6.00	17.00	6.00
OR9Q2	0.00	0.00	0.00	1.00	0.00	0.00	0.00	0.00	0.00	0.00	0.00	0.00	0.00	0.00	0.00	0.00	0.00	0.00	0.00	0.00	0.00	0.00	0.00	0.00	0.00	0.00	0.00	0.00	0.00	0.00	0.00	0.00	0.00	0.00	0.00	0.00	0.00	0.00	0.00	0.00	0.00	0.00	0.00	0.00	0.00	0.00	0.00	0.00	0.00
HHAT	294.00	3481.00	4653.00	964.00	1201.00	789.00	1004.00	2987.00	288.00	537.00	1738.00	422.00	2063.00	1445.00	1632.00	1668.00	2547.00	1603.00	1332.00	277.00	742.00	3506.00	686.00	451.00	771.00	287.00	670.00	2361.00	1320.00	701.00	3711.00	753.00	585.00	1072.00	2611.00	2136.00	851.00	1050.00	463.00	813.00	821.00	1590.00	531.00	3101.00	455.00	1107.00	1191.00	884.00	2373.00
DDIT4	19381.00	817.00	1815.00	1208.00	3989.00	4513.00	5153.00	9638.00	3229.00	6341.00	13608.00	5629.00	9873.00	6400.00	16593.00	14062.00	865.00	8201.00	1553.00	7706.00	1510.00	12836.00	3393.00	5631.00	4033.00	9995.00	15783.00	5103.00	2858.00	3305.00	12395.00	17147.00	4939.00	6455.00	7511.00	6450.00	4777.00	6867.00	6717.00	2513.00	1693.00	29378.00	41889.00	8172.00	10324.00	5969.00	22625.00	3857.00	3556.00
MTX1	1281.95	1721.00	4834.84	1224.91	2300.00	2124.76	3910.99	1749.86	2985.98	5283.00	5098.83	3712.98	1714.54	2773.88	1867.84	1603.00	1491.00	1511.93	1081.93	1852.00	1954.90	1852.83	3828.00	1972.96	911.00	2696.00	1055.92	2599.77	1574.79	1894.89	3275.88	1092.00	1554.95	3581.00	1884.93	2773.00	2689.00	2374.97	700.00	2047.88	986.92	3545.94	2260.00	2301.97	1481.00	2239.97	2766.99	2949.87	3575.67
DNAJC11	1038.75	5001.47	4216.28	1477.63	2661.50	2556.06	4295.26	3558.74	3407.22	2142.65	2602.01	1918.51	2942.00	2777.40	3680.02	3098.14	1947.04	2010.68	1768.85	4472.09	4145.43	2965.37	4447.53	2757.78	1481.56	1693.51	3160.50	3799.35	2701.39	1962.93	4087.83	1577.85	1333.01	2823.69	1714.64	3689.43	1890.18	2728.41	1035.97	2612.74	2564.23	3560.76	2676.95	7073.01	4773.86	2081.39	3114.07	4011.50	3421.95
COL19A1	0.00	11.00	1.00	49.00	5.00	0.00	18.00	5.00	3.00	0.00	1.00	0.00	19.00	159.00	1.00	21.00	0.00	24.00	0.00	0.00	1.00	0.00	4.00	10.00	1.00	12.00	0.00	0.00	2.00	2.00	0.00	0.00	4.00	1.00	0.00	10.00	4.00	6.00	0.00	148.00	2.00	2.00	0.00	7.00	8.00	0.00	45.00	1.00	3.00
NKRF	304.00	3268.00	1497.00	442.00	2069.00	1505.00	1085.00	692.00	727.00	297.00	717.00	263.00	707.00	869.00	1926.00	872.00	885.00	455.00	466.00	994.00	913.00	1052.00	1601.00	528.00	2116.00	1015.00	749.00	916.00	463.00	605.00	868.00	622.00	708.00	1762.00	552.00	1461.00	666.00	865.00	385.00	624.00	851.00	2077.00	1859.00	1202.00	1366.00	744.00	1951.00	1101.00	863.00
AFTPH	1676.00	11069.00	11675.00	3305.00	8443.00	3373.00	10993.00	5534.00	1796.00	2410.00	5504.00	1349.00	5971.00	8501.00	7017.00	6636.00	13969.00	3921.00	4183.00	5745.00	8962.00	8616.00	6709.00	3149.00	8072.00	1930.00	5103.00	7070.00	4758.00	3761.00	5688.00	3157.00	2693.00	11759.00	4604.00	11908.00	4584.00	6759.00	3685.00	3343.00	6098.00	8041.00	10372.00	16438.00	10397.00	6016.00	9522.00	11539.00	7965.00
MYSM1	97.00	2856.00	1032.00	107.00	826.00	116.00	828.00	505.00	24.00	23.00	185.00	45.00	836.00	906.00	720.00	668.00	233.00	351.00	864.00	426.00	301.00	458.00	232.00	175.00	1170.00	103.00	567.00	430.00	425.00	194.00	887.00	91.00	502.00	461.00	465.00	2085.00	185.00	503.00	584.00	555.00	548.00	560.00	408.00	1043.00	768.00	153.00	799.00	914.00	721.00
ATG2A	883.00	3231.00	2157.00	1256.00	2275.00	2434.00	1502.00	2791.00	1595.00	1139.00	1367.00	2089.00	2950.00	1649.00	2824.00	2387.00	902.00	1833.00	734.00	1143.00	1679.00	1489.00	2140.00	1600.00	1367.00	965.00	2810.00	2797.00	2315.00	1121.00	1839.00	1361.00	1555.00	1767.00	1040.00	2465.00	907.00	2044.00	432.00	2407.00	1346.00	2417.00	1746.00	3261.00	1433.00	1803.00	1038.00	2020.00	5250.00
ATG2B	1005.00	6739.00	5493.00	1611.00	5498.00	1813.00	1334.00	2252.00	810.00	904.00	2186.00	601.00	3268.00	2521.00	2942.00	3668.00	3773.00	1902.00	1666.00	1321.00	2296.00	2274.00	5015.00	1115.00	6465.00	897.00	2107.00	3245.00	2167.00	1594.00	2985.00	1401.00	1166.00	2223.00	2102.00	8144.00	1439.00	4454.00	1790.00	2440.00	2854.00	2889.00	4718.00	6079.00	1801.00	1748.00	4388.00	6142.00	5942.00
PPPDE1	1380.00	5587.00	4792.00	1319.00	12222.00	1313.00	4986.00	2697.00	2459.00	562.00	2431.00	609.00	3074.00	3741.00	4833.00	3291.00	5589.00	1638.00	2164.00	3622.00	2191.00	3371.00	3147.00	1647.00	7695.00	3808.00	2222.00	4051.00	2244.00	1443.00	2780.00	1793.00	1970.00	3149.00	3883.00	6261.00	2368.00	2769.00	1499.00	1775.00	4288.00	10100.00	4748.00	9072.00	10407.00	1479.00	11482.00	4641.00	7640.00
PPPDE2	280.00	621.00	604.00	324.00	946.00	495.00	950.00	293.00	423.00	374.00	784.00	206.00	712.00	684.00	986.00	723.00	1131.00	321.00	270.00	1023.00	2392.00	613.00	1113.00	371.00	787.00	1408.00	760.00	1245.00	338.00	230.00	637.00	274.00	319.00	680.00	478.00	572.00	518.00	619.00	242.00	562.00	424.00	1332.00	876.00	1833.00	897.00	682.00	1312.00	539.00	761.00
MLYCD	329.00	979.00	877.00	754.00	1827.00	756.00	710.00	525.00	370.00	637.00	476.00	414.00	400.00	611.00	339.00	418.00	235.00	362.00	301.00	566.00	260.00	452.00	842.00	312.00	331.00	468.00	483.00	431.00	553.00	370.00	296.00	422.00	368.00	689.00	334.00	764.00	475.00	593.00	299.00	573.00	541.00	431.00	547.00	611.00	349.00	461.00	736.00	261.00	491.00
C1orf38	1156.00	961.00	961.00	238.00	670.00	411.00	731.00	1344.00	3543.00	190.00	841.00	356.00	2257.00	1520.00	1140.00	2462.00	912.00	1499.00	244.00	2905.00	1182.00	827.00	2449.00	1930.00	409.00	1476.00	767.00	616.00	1252.00	328.00	409.00	127.00	943.00	659.00	504.00	977.00	566.00	1210.00	95.00	2418.00	262.00	894.00	399.00	1252.00	1805.00	446.00	4132.00	1012.00	997.00
BMP5	21.00	4.00	2.00	14.00	2.00	793.00	0.00	21.00	1.00	1.00	53.00	2.00	19.00	100.00	7.00	89.00	0.00	33.00	540.00	3.00	0.00	651.00	0.00	64.00	33.00	6.00	80.00	1.00	6.00	7.00	0.00	0.00	8.00	9.00	0.00	3.00	3.00	5.00	2.00	14.00	5.00	55.00	1.00	1.00	15.00	19.00	369.00	0.00	21.00
BMP4	1125.00	4880.00	152.00	70.00	171.00	953.00	331.00	790.00	747.00	27.00	177.00	210.00	632.00	1077.00	235.00	346.00	60.00	596.00	216.00	158.00	109.00	795.00	1023.00	369.00	130.00	140.00	460.00	55.00	2692.00	775.00	1389.00	3767.00	85.00	152.00	1059.00	231.00	959.00	282.00	88.00	728.00	769.00	313.00	100.00	1465.00	34.00	1327.00	162.00	258.00	557.00
BMP3	27.00	5.00	1.00	15.00	2.00	1.00	1.00	17.00	15.00	0.00	6.00	0.00	18.00	115.00	300.00	9.00	4.00	6.00	0.00	7.00	0.00	0.00	0.00	283.00	9.00	8.00	17.00	3.00	0.00	1.00	3.00	15.00	4.00	25.00	1.00	4.00	2.00	6.00	460.00	5.00	1.00	52.00	2.00	97.00	3.00	0.00	238.00	6.00	214.00
GPR6	0.00	4.00	1.00	11.00	0.00	24.00	2.00	10.00	0.00	0.00	1.00	457.00	2.00	0.00	3.00	10.00	1.00	0.00	1.00	0.00	0.00	0.00	0.00	2.00	1.00	0.00	0.00	3.00	0.00	2.00	0.00	0.00	3.00	0.00	0.00	0.00	0.00	9.00	0.00	0.00	1.00	0.00	2.00	15.00	0.00	47.00	0.00	1.00	1.00
BMP1	1600.00	1666.00	1079.00	441.00	2289.00	3581.00	1686.00	2015.00	1847.00	787.00	771.00	2083.00	3780.00	1495.00	3979.00	730.00	406.00	2288.00	1938.00	1203.00	511.00	1289.00	1591.00	1325.00	685.00	2321.00	2148.00	1366.00	1127.00	757.00	1442.00	648.00	1685.00	1933.00	2928.00	1572.00	3758.00	2671.00	868.00	1893.00	1785.00	1848.00	1895.00	3106.00	1867.00	342.00	1583.00	1037.00	2561.00
GPR4	965.00	785.00	237.00	249.00	355.00	1026.00	487.00	381.00	243.00	190.00	531.00	187.00	544.00	207.00	518.00	517.00	628.00	294.00	163.00	403.00	367.00	234.00	447.00	544.00	425.00	978.00	348.00	377.00	305.00	103.00	312.00	82.00	271.00	819.00	565.00	922.00	545.00	655.00	209.00	2169.00	352.00	669.00	207.00	532.00	505.00	186.00	345.00	360.00	525.00
DR1	1145.00	4632.00	10572.00	1637.00	2766.00	1962.00	3695.00	3084.00	1123.00	959.00	1794.00	822.00	3192.00	4954.00	5824.00	3447.00	5278.00	1906.00	2076.00	3141.00	2882.00	3822.00	5101.00	2314.00	5274.00	1943.00	2160.00	2918.00	2645.00	2451.00	2279.00	2236.00	1055.00	3610.00	2729.00	6356.00	2313.00	3158.00	1810.00	1942.00	2601.00	5480.00	8784.00	5360.00	6327.00	2436.00	6045.00	4754.00	3397.00
FEM1B	2012.00	15692.00	16187.00	3481.00	5496.00	3012.00	4040.00	5819.00	2804.00	2313.00	3764.00	1363.00	6566.00	6894.00	8379.00	7669.00	9300.00	3844.00	6002.00	2894.00	4235.00	10076.00	8173.00	4718.00	15520.00	2504.00	6851.00	5238.00	3438.00	4512.00	4642.00	6012.00	3006.00	9296.00	4105.00	13715.00	5657.00	5747.00	4914.00	3825.00	6272.00	8204.00	9472.00	10198.00	5391.00	4935.00	13906.00	14015.00	8088.00
C1orf35	584.00	330.00	1305.00	374.00	566.00	1347.00	1003.00	1973.00	2534.00	2037.00	1262.00	2144.00	708.00	1189.00	1216.00	602.00	481.00	811.00	272.00	472.00	633.00	1176.00	1228.00	494.00	214.00	1412.00	521.00	1031.00	435.00	473.00	575.00	797.00	575.00	649.00	535.00	638.00	651.00	680.00	134.00	1035.00	635.00	1085.00	583.00	1301.00	589.00	1299.00	719.00	540.00	1284.00
TERF2	573.00	2769.00	2264.00	1284.00	2161.00	1451.00	1551.00	1273.00	1019.00	983.00	1508.00	529.00	1298.00	1442.00	1762.00	1651.00	1422.00	1003.00	1025.00	1905.00	1119.00	1509.00	1768.00	906.00	1545.00	1279.00	1976.00	1028.00	1210.00	693.00	1757.00	1118.00	838.00	3658.00	850.00	2059.00	1768.00	1301.00	489.00	1110.00	1594.00	2119.00	1512.00	1608.00	3805.00	895.00	2190.00	1017.00	1228.00
TERF1	633.00	4505.00	2338.00	1345.00	3081.00	825.00	1722.00	1474.00	937.00	757.00	1853.00	646.00	1606.00	2161.00	2500.00	1525.00	5572.00	919.00	1016.00	2968.00	1070.00	2599.00	2094.00	1297.00	4216.00	2329.00	1761.00	2353.00	984.00	2011.00	1960.00	1762.00	1099.00	3245.00	1083.00	2321.00	1147.00	2592.00	781.00	1012.00	1011.00	8328.00	3830.00	3528.00	2142.00	1510.00	3715.00	2102.00	2861.00
MRPL45	1042.00	3913.00	8197.00	1583.00	3911.00	2320.00	2279.00	2361.00	1734.00	2168.00	2462.00	1909.00	2143.00	1981.00	46759.00	3590.00	5324.00	1458.00	1248.00	2286.00	2862.00	1190.00	7813.00	1192.00	4140.00	2574.00	2219.00	4302.00	2078.00	2146.00	28492.00	1918.00	1256.00	3919.00	1441.00	4347.00	1680.00	3243.00	857.00	1404.00	2358.00	11191.00	3645.00	2149.00	2290.00	2512.00	2997.00	4198.00	2423.00
DNAJC18	193.00	342.00	229.00	260.00	201.00	487.00	151.00	338.00	128.00	194.00	283.00	98.00	477.00	547.00	597.00	362.00	434.00	301.00	132.00	247.00	451.00	583.00	292.00	179.00	551.00	283.00	584.00	178.00	321.00	158.00	153.00	234.00	185.00	364.00	298.00	674.00	260.00	308.00	196.00	287.00	229.00	395.00	418.00	584.00	289.00	106.00	542.00	247.00	584.00
PTPN7	258.00	254.00	725.00	105.00	435.00	232.00	409.00	424.00	159.00	125.00	246.00	194.00	830.00	1704.00	768.00	1505.00	148.00	616.00	114.00	931.00	781.00	480.00	3786.00	630.00	257.00	1269.00	144.00	104.00	837.00	148.00	68.00	19.00	587.00	328.00	301.00	528.00	465.00	799.00	79.00	994.00	293.00	782.00	157.00	433.00	286.00	178.00	3952.00	507.00	233.00
LOC344595	146.00	572.00	398.00	384.00	165.00	505.00	331.00	479.00	364.00	341.00	848.00	289.00	668.00	1059.00	719.00	465.00	327.00	725.00	418.00	233.00	746.00	517.00	534.00	184.00	283.00	162.00	585.00	179.00	528.00	213.00	424.00	332.00	467.00	644.00	221.00	1007.00	342.00	150.00	381.00	460.00	162.00	308.00	653.00	510.00	270.00	1003.00	410.00	435.00	258.00
NDUFAF1	441.00	2283.00	1265.00	977.00	1036.00	648.00	1092.00	1233.00	524.00	1618.00	1342.00	899.00	741.00	1441.00	865.00	944.00	1294.00	679.00	614.00	1927.00	1071.00	1267.00	2196.00	1057.00	789.00	721.00	822.00	1094.00	464.00	602.00	1043.00	1527.00	584.00	1602.00	681.00	2733.00	1550.00	1045.00	662.00	731.00	461.00	1479.00	472.00	1919.00	514.00	1568.00	1544.00	1390.00	691.00
DNAJC19	732.00	1809.00	2425.00	1119.00	1416.00	2130.00	2120.00	1661.00	2829.00	5009.00	2050.00	1197.00	1205.00	2658.00	1678.00	1297.00	2660.00	1240.00	647.00	1260.00	2021.00	3717.00	2644.00	630.00	2009.00	1220.00	1008.00	1718.00	921.00	1142.00	1533.00	1576.00	823.00	1556.00	1462.00	4473.00	2564.00	1400.00	733.00	1129.00	1044.00	1995.00	1607.00	3262.00	2969.00	2838.00	1883.00	1010.00	1422.00
GOLGA8A	3116.00	772.00	1229.00	529.00	664.00	1402.00	887.00	2992.00	1512.00	278.00	831.00	1166.00	3178.00	3258.00	3778.00	1390.00	2961.00	4754.00	601.00	1548.00	484.00	1867.00	1907.00	1379.00	3693.00	715.00	1466.00	639.00	3404.00	422.00	4430.00	8122.00	2617.00	4271.00	834.00	818.00	400.00	912.00	684.00	1212.00	422.00	2261.00	398.00	660.00	1485.00	640.00	2237.00	909.00	1329.00
GOLGA8C	4.00	0.00	0.00	43.00	3.00	1.00	1.00	1.00	2.00	0.00	0.00	11.00	5.00	9.00	3.00	0.00	0.00	6.00	2.00	0.00	1.00	1.00	0.00	1.00	1.00	0.00	2.00	0.00	0.00	0.00	0.00	8.00	1.00	6.00	0.00	2.00	3.00	6.00	0.00	0.00	1.00	4.00	0.00	72.00	0.00	4.00	2.00	0.00	1.00
GOLGA8B	812.00	743.00	291.00	389.00	457.00	572.00	673.00	1388.00	236.00	127.00	715.00	767.00	958.00	1986.00	1731.00	485.00	1641.00	1740.00	320.00	1495.00	484.00	446.00	1218.00	268.00	1526.00	382.00	750.00	480.00	811.00	132.00	1930.00	2076.00	873.00	1818.00	436.00	357.00	148.00	624.00	375.00	785.00	67.00	542.00	76.00	827.00	413.00	699.00	1321.00	249.00	535.00
RASSF9	61.00	43.00	27.00	22.00	28.00	29.00	22.00	77.00	53.00	12.00	21.00	9.00	77.00	159.00	53.00	166.00	3.00	90.00	25.00	32.00	17.00	12.00	35.00	41.00	78.00	390.00	62.00	10.00	29.00	31.00	28.00	20.00	36.00	73.00	56.00	227.00	71.00	63.00	68.00	77.00	102.00	132.00	4.00	49.00	84.00	19.00	148.00	21.00	385.00
RASSF8	453.00	772.00	5453.00	1143.00	919.00	694.00	592.00	1015.00	134.00	607.00	1919.00	189.00	2132.00	4840.00	4577.00	2196.00	1172.00	884.00	954.00	282.00	150.00	8219.00	1367.00	470.00	3789.00	487.00	1439.00	6716.00	2389.00	492.00	980.00	4353.00	616.00	1291.00	1047.00	2249.00	828.00	710.00	823.00	764.00	1088.00	1569.00	818.00	2107.00	765.00	390.00	1550.00	426.00	8896.00
CUTA	3433.00	5422.00	9118.00	6583.00	6426.00	10010.00	8231.00	6560.00	25161.00	30581.00	8439.00	18306.00	5099.00	6307.00	6878.00	6995.00	13713.00	4266.00	3848.00	9640.00	9748.00	7391.00	9780.00	4721.00	5390.00	6547.00	7198.00	7906.00	5978.00	4804.00	3340.00	6633.00	3369.00	4808.00	4757.00	7664.00	8777.00	8167.00	1548.00	4618.00	5399.00	6849.00	4118.00	14178.00	7234.00	8889.00	5863.00	3046.00	7846.00
CT45A1	0.00	1.00	0.00	7.00	0.00	0.00	1495.00	0.00	237.00	0.00	7.00	0.00	0.00	0.00	0.00	0.00	0.00	0.00	0.00	236.00	0.00	0.00	0.00	0.00	0.00	0.00	0.00	0.00	0.00	0.00	0.00	0.00	0.00	0.00	0.00	0.00	0.00	1.00	0.00	0.00	0.00	1.00	0.00	0.00	0.00	0.00	0.00	0.00	0.00
PTOV1	3439.00	10603.00	7333.00	4456.00	3922.00	9070.00	3264.00	4386.00	7094.00	19917.00	10914.00	14226.00	4874.00	5777.00	4503.00	4594.00	3627.00	3915.00	2080.00	2417.00	8116.00	7058.00	10624.00	3247.00	4167.00	4227.00	5509.00	4647.00	3930.00	4371.00	4677.00	8027.00	5627.00	4852.00	4214.00	7622.00	7649.00	9090.00	1430.00	5682.00	4117.00	4318.00	2031.00	6210.00	4315.00	7627.00	2400.00	5028.00	7240.00
PTPMT1	927.45	2335.63	3907.83	1711.05	2498.83	1530.33	2080.65	2132.84	2331.31	6186.73	2986.33	3431.93	2014.14	1934.60	2625.46	2090.62	3610.71	1595.61	1802.79	1478.60	1892.40	3592.62	3243.29	1263.70	3024.02	3187.67	2303.57	1906.45	2451.97	1409.84	1441.41	2692.24	1007.59	1892.58	1303.52	2773.37	3417.59	2130.83	1170.80	1586.53	1524.32	3023.52	872.03	2913.09	2585.14	3781.61	4895.87	2695.67	3365.39
RASSF2	1272.00	870.00	1774.00	538.00	2738.00	1154.00	1018.00	1713.00	310.00	97.00	1171.00	340.00	5138.00	4112.00	1691.00	5436.00	414.00	2322.00	700.00	995.00	1396.00	1174.00	3295.00	1576.00	1327.00	1441.00	1053.00	887.00	2540.00	1134.00	1020.00	100.00	1606.00	966.00	1789.00	3153.00	1150.00	2162.00	785.00	2997.00	855.00	2240.00	1700.00	709.00	4691.00	511.00	8581.00	4687.00	1441.00
RASSF5	614.00	2622.00	1094.00	738.00	959.00	357.00	11717.00	3197.00	641.00	174.00	438.00	310.00	2395.00	4732.00	1722.00	4077.00	386.00	1567.00	789.00	1945.00	1141.00	851.00	4781.00	1819.00	832.00	1721.00	908.00	382.00	1434.00	411.00	330.00	396.00	2033.00	793.00	879.00	1923.00	1068.00	1394.00	289.00	3518.00	1113.00	2094.00	1568.00	2198.00	1274.00	907.00	9046.00	1292.00	4695.00
RASSF7	1003.00	684.00	1225.00	723.00	1388.00	898.00	3857.00	4336.00	4707.00	3904.00	2199.00	9358.00	1270.00	2637.00	1571.00	738.00	398.00	1152.00	374.00	569.00	390.00	2067.00	2257.00	1300.00	315.00	867.00	2578.00	1513.00	1876.00	1641.00	2340.00	5188.00	993.00	645.00	1009.00	1483.00	1311.00	1666.00	571.00	1280.00	411.00	2287.00	282.00	1527.00	645.00	2158.00	2097.00	1004.00	2425.00
RASSF6	29.00	165.00	19.00	61.00	240.00	226.00	117.00	1004.00	48.00	3.00	625.00	7.00	2282.00	3131.00	195.00	461.00	110.00	1000.00	731.00	947.00	68.00	35.00	2122.00	449.00	162.00	184.00	351.00	510.00	27.00	45.00	54.00	63.00	338.00	2224.00	358.00	652.00	72.00	166.00	66.00	548.00	245.00	232.00	122.00	618.00	260.00	464.00	1405.00	232.00	405.00
LPPR5	0.00	24.94	9.00	10.75	4.00	69.00	1.00	37.00	2.00	0.00	1.00	16.00	92.00	42.00	73.98	4.00	3.00	10.00	19.00	0.00	1.00	2.00	5.00	0.00	2.00	1.00	2.00	5.00	0.00	21.00	5.00	0.00	17.00	3.00	15.00	13.00	26.00	35.00	3.00	1.00	4.00	19.00	46.00	4.00	8.00	2.00	1.00	2.00	2.00
LPPR4	184.00	178.00	338.00	56.00	101.00	96.00	102.00	117.00	17.00	11.00	114.00	3.00	381.00	623.00	248.00	246.00	119.00	210.00	51.00	414.00	69.00	65.00	128.00	221.00	204.00	286.00	146.00	49.00	47.00	29.00	337.00	23.00	55.00	140.00	145.00	259.00	270.00	90.00	71.00	585.00	141.00	681.00	63.00	433.00	241.00	41.00	309.00	233.00	234.00
NHP2	1719.00	5383.00	7468.00	2766.00	3908.00	4902.00	3972.00	4070.00	7396.00	11871.00	10186.00	9640.00	3651.00	5058.00	6146.00	3826.00	4469.00	2579.00	1396.00	5595.00	5798.00	6566.00	7570.00	3010.00	2622.00	4066.00	4542.00	5526.00	3836.00	3122.00	1458.00	5303.00	1718.00	4829.00	3336.00	3482.00	3488.00	4247.00	1078.00	3163.00	3988.00	6764.00	3909.00	5850.00	6052.00	6311.00	4424.00	1916.00	4608.00
LPPR2	1205.00	2216.00	1247.00	1660.00	3205.00	1382.00	1937.00	2748.00	1019.00	3802.00	4240.00	2343.00	2773.00	3785.00	2011.00	2570.00	4125.00	2005.00	939.00	1581.00	4807.00	1941.00	1389.00	1342.00	2846.00	2162.00	1346.00	1657.00	2999.00	991.00	1771.00	2340.00	3272.00	2088.00	1971.00	4175.00	3200.00	2191.00	707.00	3298.00	1641.00	2272.00	1455.00	4805.00	967.00	1989.00	1353.00	1810.00	3366.00
LPPR1	1.00	5.00	5.00	52.00	0.00	206.00	6.00	68.00	20.00	1.00	14.00	0.00	12.00	532.00	2.00	28.00	24.00	31.00	8.00	40.00	0.00	1.00	89.00	79.00	68.00	8.00	28.00	0.00	10.00	2.00	5.00	41.00	6.00	1.00	2.00	7.00	6.00	4.00	0.00	13.00	24.00	89.00	0.00	0.00	0.00	19.00	5.00	297.00	169.00
RSAD2	623.00	14360.00	5664.00	314.00	739.00	418.00	1707.00	666.00	12866.00	1593.00	700.00	252.00	752.00	1431.00	6608.00	7700.00	10971.00	303.00	788.00	53749.00	2483.00	2543.00	7012.00	3316.00	2275.00	3365.00	822.00	410.00	2732.00	592.00	900.00	189.00	1715.00	6718.00	924.00	1087.00	5087.00	1606.00	340.00	2034.00	767.00	2367.00	1221.00	6129.00	2403.00	395.00	3005.00	496.00	332.00
RSAD1	1297.00	4882.00	6938.00	1302.00	2158.00	1891.00	1540.00	2685.00	1331.00	2045.00	3433.00	2326.00	2999.00	3622.00	3244.00	1441.00	3298.00	1774.00	1052.00	2424.00	2513.00	1778.00	2874.00	1230.00	1760.00	1255.00	2005.00	2815.00	1802.00	1885.00	1055.00	1719.00	2248.00	2240.00	1230.00	3571.00	2046.00	2951.00	842.00	1897.00	1280.00	2622.00	822.00	3358.00	1886.00	2497.00	1798.00	3272.00	2416.00
ATP5C1	3143.00	10832.00	18991.00	4650.00	13832.00	6282.00	13655.00	7167.00	17254.00	8887.00	8098.00	6710.00	5652.00	8297.00	6606.00	7423.00	17003.00	4018.00	2348.00	13600.00	8831.00	7505.00	19130.00	5568.00	12869.00	16420.00	6370.00	7930.00	5630.00	5053.00	7607.00	6266.00	6337.00	8459.00	6332.00	13611.00	9069.00	6649.00	3237.00	3743.00	7428.00	10536.00	11121.00	22386.00	21770.00	9933.00	18862.00	11523.00	6908.00
NFS1	648.00	3125.00	3893.00	1004.00	3115.00	1252.00	2327.00	1538.00	1321.00	1614.00	1905.37	1206.00	985.00	2250.00	3647.00	1419.00	2485.00	785.00	812.00	2365.00	3467.00	2820.00	1922.00	900.20	1378.00	1465.00	1337.00	2223.00	1691.00	1527.00	1187.00	1032.00	1264.00	3754.00	923.00	3136.00	1077.00	1784.00	686.00	1032.00	1326.00	2460.00	2440.00	2607.00	2750.00	1514.00	2054.00	3635.00	1386.00
CHD3	3740.00	10782.00	15221.00	10850.00	18646.00	12446.00	8171.00	17144.00	2067.00	8215.00	22032.00	7610.00	23843.00	15559.00	9567.00	12691.00	2782.00	12708.00	12740.00	4051.00	32412.00	12598.00	9881.00	5257.00	6315.00	4237.00	12497.00	12142.00	12583.00	7119.00	8271.00	4002.00	8548.00	10379.00	8982.00	15573.00	6906.00	14777.00	3306.00	10526.00	13576.00	11281.00	7144.00	14515.00	6162.00	8583.00	20741.00	23409.00	11510.00
CHD2	2521.00	18864.00	10241.00	3026.00	6663.00	5052.00	4346.00	10339.00	2455.00	1728.00	5473.00	1158.00	10381.00	11315.00	7940.00	9722.00	4214.00	7307.00	5184.00	5018.00	5682.00	6648.00	6795.00	5190.00	5804.00	2018.00	6963.00	5894.00	5006.00	3667.00	7429.00	4720.00	6461.00	6138.00	4542.00	12825.00	3849.00	6681.00	4403.00	7387.00	5037.00	6981.00	7496.00	8708.00	6184.00	6192.00	10750.00	10102.00	8510.00
CHD5	3.00	5.00	11.00	14.00	8.00	10.00	36.00	3.00	10.00	1.00	2.00	2.00	5.00	8.00	75.00	2.00	0.00	6.00	0.00	23.00	3.00	2.00	139.00	2.00	12.00	4.00	7.00	3.00	6.00	2.00	15.00	7.00	18.00	4.00	6.00	3.00	4.00	7.00	2.00	13.00	5.00	22.00	21.00	1.00	2.00	5.00	1.00	40.00	10.00
CHD4	5953.80	33983.71	34266.91	13007.24	13341.30	18495.72	13693.43	21085.64	14687.04	13709.72	10047.49	10957.60	15233.75	24856.99	23622.19	24175.88	14484.05	11971.18	13111.38	12234.77	15448.63	23445.93	29569.69	10028.78	19143.09	10109.74	28457.76	28848.46	12186.25	12117.51	26058.94	14084.94	10917.77	20660.83	15497.11	34312.45	11940.02	20085.39	9656.27	12370.28	21091.82	25609.37	22059.92	45306.10	27832.51	14125.69	23534.21	30796.67	28068.65
CHD7	601.00	8222.00	8396.00	950.00	6349.00	857.00	2115.00	1879.00	735.00	205.00	196.00	594.00	1164.00	1205.00	4841.00	1891.00	2043.00	1301.00	534.00	4163.00	664.00	783.00	2522.00	1754.00	3604.00	5486.00	2007.00	1235.00	2739.00	4957.00	2771.00	1693.00	840.00	3175.00	799.00	3993.00	958.00	1860.00	779.00	1296.00	2395.00	6746.00	4942.00	598.00	6615.00	926.00	4422.00	3181.00	1174.00
MRP63	1086.00	2035.78	3468.00	1242.00	3395.56	3485.38	2813.50	2556.87	2617.94	3591.98	7285.49	3908.00	2266.80	1979.15	2789.66	1752.00	1771.59	1586.86	931.27	1363.01	2206.50	1665.26	2085.47	965.17	3561.04	1950.34	1221.87	1846.31	1518.60	1485.34	1148.17	2024.75	1024.00	1583.33	1518.48	3430.96	3164.58	2522.93	744.97	1660.98	894.73	1677.56	2088.47	1753.04	782.48	4563.94	2260.21	1471.26	2341.75
CHD9	1126.00	7360.00	4000.00	1988.00	6978.00	2374.00	1894.00	2330.00	601.00	585.00	1133.00	266.00	3462.00	3300.00	3208.00	3909.00	1853.00	1915.00	3211.00	3002.00	2117.00	3199.00	2852.00	1400.00	3190.00	1122.00	4374.00	1749.00	2788.00	1243.00	2926.00	2114.00	1452.00	3424.00	1887.00	16198.00	1745.00	1718.00	1740.00	1981.00	2190.00	3769.00	4920.00	12035.00	2797.00	904.00	6533.00	5137.00	3469.00
CHD8	1730.00	13869.00	10803.00	3163.00	7809.00	4573.00	4556.00	6826.00	3078.00	2188.00	3900.00	2503.00	5793.00	7942.00	7269.00	8850.00	4063.00	4198.00	4771.00	4552.00	9182.00	4749.00	9806.00	3650.00	10279.00	2409.00	7204.00	7294.00	7222.00	4915.00	9896.00	2652.00	3211.00	10204.00	5213.00	13019.00	3674.00	6949.00	3463.00	4371.00	4293.00	6201.00	10205.00	6550.00	5780.00	3781.00	8115.00	12049.00	10835.00
HESX1	32.00	147.00	106.00	24.00	18.00	16.00	114.00	30.00	37.00	33.00	55.00	11.00	24.00	34.00	122.00	136.00	271.00	21.00	4.00	178.00	100.00	75.00	105.00	42.00	24.00	23.00	28.00	37.00	40.00	15.00	23.00	40.00	15.00	76.00	13.00	41.00	71.00	44.00	28.00	36.00	25.00	104.00	22.00	49.00	55.00	69.00	125.00	22.00	18.00
TRABD	1040.00	1879.00	1410.00	1697.00	830.00	2035.00	1066.00	1785.00	2673.00	5625.00	4720.00	2714.00	2728.00	2726.00	3122.00	1510.00	887.00	2310.00	899.00	2085.00	6506.00	4191.00	1994.00	1885.00	516.00	2440.00	2625.00	2322.00	880.00	952.00	2308.00	2045.00	2589.00	2079.00	1345.00	866.00	1673.00	1586.00	421.00	2862.00	815.00	3192.00	602.00	3326.00	1637.00	2241.00	2505.00	2599.00	3748.00
LOC121838	14.00	1.00	2.00	3.00	8.00	2.00	2.00	11.00	2257.00	0.00	1.00	15.00	0.00	22.00	7.00	14.00	2.00	5.00	1.00	48.00	0.00	3.00	0.00	74.00	9.00	118.00	23.00	30.00	41.00	2.00	1.00	1.00	7.00	16.00	1.00	6.00	0.00	2.00	0.00	0.00	1.00	49.00	1.00	17.00	47.00	5.00	1469.00	1.00	13.00
CAP1	7836.00	39611.00	30332.00	8523.00	19590.00	11277.00	24232.00	23089.00	10771.00	6970.00	11143.00	7475.00	23915.00	23829.00	29290.00	27214.00	22209.00	13807.00	10983.00	17715.00	17136.00	13715.00	34445.00	18394.00	15636.00	15681.00	20413.00	22524.00	20301.00	15850.00	49080.00	9515.00	10615.00	32412.00	26011.00	32100.00	16895.00	21786.00	10257.00	14682.00	16904.00	31992.00	18687.00	33244.00	31718.00	15086.00	32832.00	15028.00	18598.00
CAP2	470.00	1334.00	3524.00	74.00	3623.00	444.00	991.00	1227.00	988.00	161.00	454.00	383.00	1838.00	1672.00	4449.00	1953.00	13598.00	1807.00	1660.00	1150.00	574.00	2542.00	1560.00	236.00	5661.00	393.00	1088.00	1165.00	1479.00	1124.00	1505.00	610.00	2311.00	1394.00	3733.00	3626.00	2968.00	1048.00	998.00	705.00	854.00	1238.00	1321.00	1769.00	507.00	4124.00	332.00	1428.00	1156.00
LOC283050	86.00	57.00	96.00	21.00	16.00	40.00	131.00	253.00	85.00	36.00	29.00	111.00	56.00	88.00	66.00	156.00	120.00	157.00	55.00	38.00	41.00	147.00	37.00	28.00	77.00	35.00	144.00	56.00	117.00	59.00	121.00	59.00	55.00	32.00	33.00	73.00	77.00	91.00	13.00	77.00	109.00	132.00	145.00	92.00	57.00	85.00	77.00	40.00	38.00
NPC2	6879.00	5645.00	3357.00	1854.00	34003.00	5699.00	10549.00	8889.00	15660.00	7543.00	3499.00	9880.00	9166.00	8305.00	7544.00	12111.00	15282.00	12580.00	2140.00	10181.00	4665.00	3334.00	26762.00	11146.00	7505.00	10417.00	7159.00	3738.00	7166.00	4202.00	5332.00	3306.00	3979.00	8523.00	8510.00	11048.00	7028.00	10911.00	2224.00	8082.00	7696.00	8009.00	17396.00	12109.00	3370.00	9383.00	25185.00	3473.00	9083.00
NPC1	1262.00	4681.71	4112.81	1730.44	9163.87	1081.13	3854.80	2276.54	1144.43	575.44	2589.01	516.10	2717.72	2075.57	2134.59	3891.94	6246.02	2134.32	1403.72	4367.00	1397.31	2550.15	3072.22	3160.45	3597.75	2104.54	3171.05	2088.90	5328.14	1405.85	1640.68	1016.00	975.00	3306.28	1694.87	4099.95	1311.57	3055.56	1070.96	2113.36	859.72	6733.72	4145.11	5753.07	5643.48	1632.41	5796.96	3445.20	2948.70
SKIV2L	1490.00	3385.00	5445.62	1969.69	2253.49	3715.25	3472.80	2263.95	4225.61	3758.01	3201.22	3028.00	3260.58	3005.56	3848.14	2914.98	1441.00	2136.32	1189.38	5502.08	2733.56	2505.94	3507.45	2152.25	1274.00	1382.54	2725.54	3706.68	2987.96	2083.00	2865.72	1587.22	1799.34	3746.23	2482.00	4433.00	1843.00	4201.00	1177.00	2722.29	1772.46	3447.25	3627.70	3187.92	2210.37	1970.53	2501.71	2823.28	4249.47
EPR1	162.77	1731.12	3178.21	311.48	1082.88	1227.70	1922.82	300.07	1802.48	164.07	804.62	121.02	210.88	377.63	5093.13	593.14	1322.10	100.83	291.99	1518.09	1963.40	738.68	2590.85	436.22	1398.59	3123.86	1011.96	460.57	772.45	616.49	342.66	503.76	1408.63	1213.29	93.51	264.90	361.50	408.66	15.98	185.28	838.87	2971.83	4337.89	2232.99	3255.69	378.29	1932.80	5116.40	967.88
DDX5	17814.00	62068.00	50146.00	17663.00	31649.00	22468.00	41304.00	38638.00	16955.00	15560.00	38730.00	11559.00	49470.00	41954.00	87919.00	39545.00	51585.00	28170.00	21755.00	31091.00	26031.00	32358.00	61954.00	18177.00	45965.00	14291.00	34008.00	34284.00	29736.00	14818.00	33432.00	19971.00	25494.00	32460.00	28113.00	68745.00	23896.00	36439.00	16521.00	31725.00	26485.00	38925.00	30407.00	43887.00	56313.00	27138.00	73803.00	37188.00	34414.00
C3orf59	162.00	458.00	936.00	127.00	223.00	692.00	624.00	895.00	1103.00	46.00	1168.00	357.00	1843.00	511.00	303.00	794.00	112.00	345.00	545.00	498.00	125.00	110.00	450.00	256.00	633.00	378.00	593.00	123.00	450.00	158.00	268.00	130.00	482.00	780.00	307.00	590.00	346.00	377.00	191.00	388.00	825.00	402.00	1196.00	270.00	3485.00	348.00	1111.00	958.00	628.00
C3orf58	610.00	1257.00	1834.00	260.00	6874.00	368.00	2828.00	1064.00	886.00	83.00	1023.00	208.00	962.00	1304.00	1403.00	2045.00	2037.00	689.00	393.00	1683.00	252.00	953.00	940.00	826.00	2030.00	987.00	1034.00	192.00	805.00	330.00	540.00	1147.00	1277.00	715.00	481.00	1564.00	703.00	634.00	369.00	819.00	801.00	4318.00	8159.00	702.00	3139.00	504.00	3894.00	1280.00	890.00
RAB3GAP2	1259.00	10865.00	6514.00	2001.00	13244.00	3027.00	2955.00	4852.00	1138.00	721.00	3676.00	499.00	4310.00	6359.00	5884.00	4790.00	7550.00	1986.00	3354.00	3296.00	2654.00	5708.00	3347.00	1708.00	7694.00	2079.00	3488.00	6235.00	2647.00	1804.00	5748.00	1762.00	1626.00	5952.00	2961.00	7885.00	1682.00	2454.00	1743.00	2167.00	3063.00	11366.00	4199.00	11117.00	8514.00	2081.00	11589.00	7041.00	8398.00
IL4R	2292.00	3083.00	3436.00	467.00	1917.00	1583.00	12978.00	4015.00	820.00	425.00	2563.00	3373.00	5221.00	7171.00	5096.00	3771.00	832.00	3658.00	1740.00	1458.00	1249.00	853.00	4036.00	6466.00	2007.00	2459.00	2246.00	1916.00	7139.00	1767.00	1742.00	932.00	1686.00	3323.00	3026.00	2970.00	2146.00	5306.00	788.00	5021.00	1415.00	3427.00	7335.00	3867.00	1543.00	1418.00	4685.00	2182.00	4922.00
BHLHA15	0.00	168.00	6.00	457.00	11.00	14.00	21.00	21.00	11.00	23.00	40.00	4.00	216.00	125.00	15.00	7.00	7.00	13.00	7.00	52.00	79.00	13.00	16.00	8.00	1.00	25.00	73.00	52.00	4.00	10.00	2.00	32.00	6.00	5.00	2.00	5.00	10.00	29.00	0.00	15.00	1.00	39.00	13.00	37.00	16.00	16.00	111.00	13.00	366.00
RAB3GAP1	1328.00	7349.00	3641.00	2214.00	9061.00	3297.00	5106.00	3643.00	1264.00	1352.00	2984.00	741.00	4510.00	6890.00	8306.00	6020.00	3497.00	2986.00	2527.00	5095.00	3809.00	2955.00	5675.00	3183.00	3635.00	2462.00	4856.00	4721.00	4855.00	3191.00	4482.00	3643.00	2484.00	7031.00	5733.00	9996.00	3028.00	4098.00	2471.00	2683.00	3566.00	5551.00	12879.00	7534.00	5620.00	4207.00	7263.00	6296.00	6464.00
C3orf51	0.00	0.00	0.00	4.00	1.00	0.00	1.00	1.00	0.00	0.00	0.00	0.00	0.00	0.00	2.00	0.00	0.00	1.00	0.00	2.00	0.00	0.00	0.00	0.00	0.00	1.00	0.00	0.00	0.00	0.00	0.00	0.00	0.00	0.00	0.00	2.00	0.00	0.00	0.00	0.00	0.00	0.00	0.00	0.00	0.00	0.00	0.00	0.00	1.00
PRKCE	289.00	1001.00	434.00	731.00	531.00	887.00	1771.00	579.00	281.00	455.00	449.00	71.00	904.00	675.00	286.00	651.00	335.00	596.00	427.00	1130.00	55.00	231.00	941.00	448.00	443.00	378.00	1084.00	75.00	679.00	597.00	562.00	571.00	509.00	1171.00	479.00	962.00	834.00	193.00	96.00	739.00	409.00	501.00	1251.00	840.00	968.00	321.00	1077.00	781.00	1101.00
C3orf52	321.00	2081.00	3318.00	328.00	109.00	189.00	1493.00	1232.00	371.00	394.00	1680.00	323.00	804.00	2309.00	485.00	980.00	11.00	828.00	1303.00	30.00	588.00	560.00	2320.00	299.00	1738.00	167.00	592.00	232.00	1094.00	312.00	1744.00	1702.00	914.00	1579.00	292.00	2366.00	1179.00	272.00	431.00	750.00	317.00	138.00	411.00	968.00	339.00	1906.00	365.00	1676.00	412.00
C3orf55	80.00	54.00	21.00	5.00	47.00	4.00	47.00	65.00	203.00	0.00	5.00	13.00	51.00	42.00	10.00	16.00	4.00	20.00	19.00	3.00	1.00	3.00	8.00	10.00	17.00	65.00	88.00	9.00	27.00	18.00	16.00	10.00	15.00	17.00	32.00	7.00	11.00	40.00	87.00	58.00	7.00	9.00	315.00	346.00	346.00	19.00	311.00	16.00	15.00
TTC8	820.00	3421.00	2733.00	1373.00	2816.00	2187.00	1546.00	1993.00	472.00	1020.00	2286.00	736.00	1693.00	2413.00	2361.00	1994.00	3837.00	1499.00	1625.00	620.00	943.00	2344.00	3909.00	617.00	2723.00	462.00	1449.00	2087.00	948.00	1419.00	1769.00	2019.00	800.00	1448.00	1706.00	5730.00	1168.00	2333.00	1190.00	1137.00	922.00	1195.00	3365.00	2704.00	806.00	2600.00	1660.00	2488.00	3518.00
C3orf57	108.00	149.00	2014.00	319.00	483.00	182.00	2239.00	1852.00	1880.00	3.00	1880.00	479.00	725.00	531.00	3390.00	615.00	17365.00	493.00	130.00	10.00	3.00	92.00	9119.00	245.00	347.00	68.00	74.00	18.00	1429.00	5615.00	617.00	4269.00	232.00	5125.00	414.00	2904.00	190.00	2586.00	58.00	277.00	135.00	369.00	1303.00	414.00	189.00	150.00	243.00	107.00	1721.00
CAPS	1370.00	560.00	3386.00	537.00	97.00	5288.00	1476.00	1478.00	1304.00	1883.00	1224.00	13059.00	761.00	9199.00	3559.00	302.00	3544.00	722.00	537.00	159.00	3027.00	929.00	1102.00	672.00	479.00	785.00	6414.00	1555.00	1807.00	3448.00	3365.00	3768.00	1086.00	3246.00	1517.00	234.00	747.00	992.00	77.00	749.00	299.00	2932.00	366.00	497.00	1700.00	1622.00	847.00	478.00	2535.00
DAG1	3196.00	11705.00	12783.00	6780.00	16102.00	13969.00	33107.00	15025.00	4042.00	4761.00	6233.00	7602.00	13659.00	7936.00	15955.00	16958.00	12227.00	9526.00	7964.00	6774.00	9413.00	13754.00	11965.00	6875.00	8975.00	7156.00	14506.00	14221.00	9541.00	9803.00	11437.00	8736.00	6424.00	17385.00	10574.00	21193.00	5463.00	12036.00	6372.00	9248.00	7448.00	20074.00	30814.00	15559.00	14671.00	10849.00	9568.00	6846.00	20339.00
DYNC1LI2	3525.00	16903.00	9521.00	4880.00	13462.00	5356.00	6456.00	5024.00	3601.00	3186.00	4220.00	1691.00	6097.00	7645.00	8985.00	6840.00	4680.00	4328.00	5779.00	8849.00	5562.00	6260.00	5674.00	3584.00	8317.00	5552.00	11119.00	4941.00	5948.00	3226.00	5960.00	5500.00	3734.00	15430.00	5609.00	12130.00	5570.00	6444.00	3315.00	4324.00	6681.00	8771.00	11258.00	9147.00	7741.00	3901.00	10103.00	4832.00	5789.00
EFHC2	7.00	110.00	32.00	12.00	5.00	263.00	500.00	98.00	24.00	122.00	58.00	29.00	56.00	270.00	223.00	122.00	184.00	74.00	83.00	1.00	147.00	71.00	18.00	59.00	12.00	57.00	14.00	57.00	80.00	40.00	386.00	118.00	81.00	151.00	232.00	1114.00	4.00	12.00	61.00	113.00	48.00	277.00	7.00	50.00	549.00	120.00	466.00	8.00	28.00
EFHC1	430.00	1921.00	4254.00	1165.00	675.00	2128.00	1147.00	1117.00	347.00	714.00	818.00	796.00	1542.00	1019.00	1260.00	756.00	1952.00	1335.00	779.00	418.00	2059.00	1438.00	1098.00	318.00	1108.00	237.00	725.00	1133.00	1300.00	1007.00	1109.00	1677.00	769.00	1203.00	872.00	2244.00	696.00	1441.00	650.00	824.00	554.00	864.00	440.00	1036.00	563.00	767.00	729.00	2474.00	985.00
CAPG	4976.00	5952.00	5903.00	3775.00	7081.00	4810.00	3832.00	8590.00	17057.00	25107.00	25784.00	17926.00	6352.00	9729.00	13039.00	6772.00	1654.00	14229.00	3374.00	4917.00	7227.00	4928.00	16694.00	5971.00	1089.00	11040.00	16338.00	4290.00	14213.00	5105.00	9792.00	2542.00	6731.00	8102.00	10075.00	9635.00	6467.00	12779.00	1948.00	5228.00	5753.00	6842.00	3095.00	13687.00	14519.00	14685.00	16307.00	2402.00	3221.00
TPRKB	490.00	1250.00	1454.00	543.00	947.00	463.00	2099.00	759.00	1225.00	853.00	1145.00	817.00	700.00	967.00	1380.00	871.00	1386.00	637.00	532.00	1951.00	649.00	706.00	2467.00	627.00	1198.00	1570.00	592.00	897.00	881.00	653.00	1023.00	648.00	422.00	1523.00	1075.00	2264.00	1475.00	1190.00	601.00	383.00	976.00	2024.00	2273.00	2258.00	2087.00	1449.00	2154.00	1281.00	687.00
ETHE1	732.00	1883.00	1008.00	760.00	2252.00	697.00	1044.00	992.00	1572.00	1613.00	1091.00	2016.00	1577.00	2204.00	1254.00	1351.00	1860.99	1163.00	626.00	3739.97	1480.00	1171.00	3680.00	1298.00	1295.00	1248.00	1060.00	1436.00	725.00	786.00	1297.00	1097.00	1357.00	1232.00	1344.00	2865.00	906.00	2227.00	507.00	1304.00	1002.00	1289.00	597.00	1414.00	1504.00	1858.00	1209.00	564.00	1894.00
PRDM16	130.00	21.00	15.00	37.00	25.00	70.00	1696.00	51.00	6.00	19.00	49.00	13.00	194.00	150.00	51.00	131.00	8.00	85.00	31.00	16.00	19.00	12.00	95.00	50.00	25.00	64.00	47.00	20.00	30.00	8.00	163.00	63.00	80.00	68.00	26.00	64.00	87.00	48.00	26.00	151.00	44.00	57.00	235.00	16.00	5.00	27.00	28.00	25.00	59.00
ABCG1	1428.00	6820.00	11207.00	2470.00	2377.00	1120.00	2265.00	2558.00	818.00	1098.00	3523.00	1087.00	2410.00	4630.00	2500.00	4819.00	7918.00	2058.00	1374.00	1865.00	8934.00	1379.00	10597.00	1851.00	4298.00	1211.00	3810.00	7185.00	3956.00	3082.00	1419.00	2811.00	2922.00	1585.00	1758.00	6694.00	3458.00	5321.00	825.00	4987.00	3529.00	3892.00	2775.00	7240.00	1065.00	1829.00	5171.00	4606.00	3641.00
ABCG2	390.00	151.00	68.00	243.00	348.00	111.00	98.00	267.00	5.00	273.00	175.00	33.00	460.00	298.00	166.00	479.00	83.00	185.00	185.00	54.00	111.00	101.00	110.00	153.00	404.00	225.00	345.00	99.00	71.00	129.00	79.00	3.00	138.00	146.00	204.00	827.00	265.00	203.00	71.00	135.00	514.00	180.00	11498.00	155.00	137.00	238.00	401.00	198.00	130.00
PRDM15	241.00	1294.00	1605.00	280.00	594.00	493.00	717.00	791.00	730.00	263.00	569.00	426.00	771.00	1066.00	898.00	693.00	500.00	510.00	450.00	741.00	1154.00	812.00	779.00	377.00	1164.00	458.00	513.00	854.00	628.00	472.00	858.00	375.00	639.00	857.00	382.00	1062.00	368.00	684.00	235.00	695.00	815.00	924.00	685.00	990.00	679.00	450.00	883.00	1191.00	1035.00
ABCG4	13.00	6.00	6.00	5.00	8.00	9.00	17.00	3.00	9.00	3.00	7.00	4.00	5.00	5.00	9.00	8.00	3.00	5.00	3.00	5.00	3.00	5.00	7.00	6.00	10.00	7.00	8.00	5.00	8.00	2.00	8.00	1.00	13.00	10.00	8.00	9.00	10.00	4.00	4.00	14.00	7.00	12.00	14.00	20.00	10.00	2.00	2.00	5.00	7.00
PRDM13	0.00	4.00	20.00	5.00	0.00	0.00	1.00	0.00	5.00	0.00	0.00	0.00	0.00	0.00	1.00	0.00	0.00	0.00	0.00	30.00	0.00	0.00	0.00	0.00	5.00	0.00	1.00	0.00	0.00	0.00	0.00	0.00	0.00	0.00	0.00	0.00	0.00	0.00	0.00	0.00	0.00	0.00	3.00	0.00	11.00	0.00	1.00	8.00	0.00
PRDM10	221.00	1384.00	1187.00	359.00	1158.00	585.00	971.00	638.00	237.00	126.00	501.00	178.00	828.00	1055.00	871.00	942.00	1115.00	535.00	521.00	561.00	585.00	1067.00	842.00	420.00	1859.00	375.00	666.00	925.00	697.00	519.00	1024.00	510.00	301.00	1322.00	536.00	1676.00	416.00	570.00	415.00	512.00	818.00	1391.00	1025.00	1494.99	867.00	540.00	1036.00	1288.00	977.00
PLSCR1	1344.00	8409.00	6678.00	751.00	1035.00	1371.00	2558.00	2324.00	11528.00	1075.00	2101.00	259.00	1896.00	2943.00	4267.00	4812.00	8441.00	1451.00	592.00	7675.00	2439.00	3423.00	6993.00	3190.00	2626.00	3648.00	1621.00	948.00	2759.00	375.00	1091.00	952.00	1934.00	4003.00	1647.00	3133.00	2370.00	1012.00	631.00	4284.00	1158.00	4003.00	1999.00	5811.00	3914.00	1840.00	10652.00	1821.00	2037.00
ABCG8	0.00	4.00	20.00	12.00	0.00	0.00	40.00	5.00	10.00	0.00	0.00	0.00	2.00	2.00	2.00	0.00	0.00	0.00	0.00	0.00	0.00	1.00	14.00	0.00	0.00	0.00	0.00	0.00	9.00	2.00	40.00	1.00	1.00	0.00	0.00	1.00	0.00	1.00	1.00	2.00	0.00	2.00	0.00	0.00	0.00	0.00	7.00	3.00	6.00
MPO	2.00	7.00	21.00	2.00	1.00	5.00	22.00	50.00	21.00	0.00	9.00	3.00	8.00	10.00	8.00	36.00	11.00	23.00	4.00	11.00	11.00	8.00	21.00	11.00	9.00	23.00	5.00	1.00	7.00	12.00	16.00	3.00	7.00	8.00	11.00	2.00	5.00	3.00	1.00	26.00	30.00	8.00	2.00	2.00	30.00	5.00	23.00	4.00	6.00
HNF4G	3.00	444.00	6.00	9.00	21.00	21.00	5.00	114.00	120.00	20.00	161.00	3.00	34.00	95.00	49.00	237.00	692.00	30.00	4.00	198.00	109.00	29.00	342.00	23.00	63.00	466.00	145.00	607.00	129.00	5.00	2.00	178.00	7.00	1101.00	44.00	15.00	31.00	20.00	1.00	33.00	26.00	1128.00	1.00	314.00	217.00	4.00	162.00	520.00	30.00
AVP	0.00	0.00	0.00	0.00	0.00	0.00	0.00	0.00	0.00	0.00	0.00	0.00	0.00	0.00	0.00	0.00	0.00	0.00	0.00	0.00	3.00	0.00	0.00	0.00	0.00	0.00	0.00	0.00	0.00	0.00	0.00	0.00	0.00	0.00	0.00	0.00	0.00	0.00	0.00	0.00	0.00	0.00	0.00	0.00	0.00	0.00	0.00	0.00	0.00
MPI	849.00	3313.00	3701.00	1874.00	1499.00	1510.00	1492.00	1561.00	1825.00	3459.00	2350.00	1573.00	1706.00	1719.00	1347.00	2083.00	2625.00	1199.00	989.00	599.00	2812.00	2223.00	2894.00	1561.00	812.00	1522.00	1152.00	2085.00	1177.00	1283.00	3421.00	2298.00	1202.00	3169.00	1225.00	4132.00	2062.00	2069.00	859.00	1414.00	617.00	2127.00	2153.00	4573.00	880.00	1835.00	5299.00	2864.00	2443.00
HIST1H3A	0.00	0.00	0.00	4.00	4.00	1.00	3.00	0.00	4.00	5.00	1.00	3.00	4.00	1.00	1.00	1.00	1.00	0.00	3.00	12.00	1.00	1.00	0.00	6.00	0.00	2.00	0.00	0.00	3.00	1.00	1.00	5.00	1.00	3.00	0.00	1.00	3.00	1.00	1.00	0.00	4.00	1.00	6.00	1.00	3.00	1.00	1.00	3.00	0.00
PXDN	4545.00	8055.00	8159.00	1961.00	9846.00	10593.00	4717.00	8206.00	4561.00	1668.00	5591.00	3484.00	21469.00	7597.00	11028.00	3377.00	3620.00	8323.00	9646.00	6601.00	5125.00	5488.00	4859.00	6904.00	7363.00	19628.00	18120.00	10818.00	11055.00	8210.00	16343.00	4402.00	5004.00	6458.00	18038.00	18799.00	13772.00	13790.00	6574.00	7906.00	10085.00	5681.00	28170.00	19602.00	18461.00	1642.00	9817.00	3196.00	8149.00
POLRMT	1054.00	1964.00	941.00	1279.00	1447.00	2160.00	1407.00	3004.00	1591.00	3233.00	3177.00	2614.00	2369.00	1951.00	1900.00	1270.00	851.00	1686.00	1045.00	3038.00	2322.00	1886.00	4990.00	1380.00	778.00	1657.00	1921.00	2502.00	2249.00	1426.00	1319.00	1486.00	1950.00	865.00	1092.00	1462.00	1264.00	2436.00	417.00	2292.00	1319.00	2165.00	616.00	2932.00	1537.00	1884.00	949.00	1534.00	2935.00
SGSM3	1874.00	3633.00	2744.00	2194.00	3688.00	3849.00	6312.00	3335.00	2262.00	7412.00	4890.00	3921.00	4768.00	7780.00	4916.00	3072.00	1027.00	3292.00	1619.00	2404.00	6259.00	4098.00	3749.00	5290.00	1022.00	1871.00	3310.00	3223.00	1547.00	2286.00	4234.00	2468.00	3416.00	1854.00	2392.00	2862.00	1621.00	4677.00	1057.00	3676.00	3732.00	3859.00	1681.00	5651.00	1496.00	4705.00	2432.00	3001.00	5214.00
FUCA1	1506.00	6169.00	8663.00	2078.00	4016.00	1319.00	2433.00	6645.00	925.00	3365.00	4224.00	1094.00	4605.00	6067.00	1796.00	4052.00	8331.00	4531.00	1250.00	2192.00	3984.00	3738.00	11215.00	2782.00	3665.00	1384.00	1702.00	1780.00	2240.00	1568.00	2914.00	2568.00	2952.00	2630.00	3257.00	16931.00	3150.00	3465.00	1735.00	4120.00	2248.00	7813.00	767.00	13385.00	1028.00	5837.00	9327.00	3066.00	5464.00
MPZ	62.00	37.00	27.00	30.00	15.00	22.00	47.00	88.00	64.00	3.00	18.00	7.00	44.00	38.00	26.00	23.00	24.00	44.00	12.00	23.00	27.00	14.00	48.00	20.00	15.00	49.00	37.00	12.00	22.00	6.00	17.00	23.00	35.00	23.00	20.00	19.00	24.00	48.00	14.00	51.00	18.00	19.00	9.00	12.00	70.00	9.00	202.00	15.00	20.00
SGSM2	2499.00	6485.00	2546.00	3648.00	4076.00	3444.00	3345.00	6064.00	1377.00	4068.00	7714.00	3834.00	8300.00	7562.00	2176.00	2622.00	1124.00	6491.00	2265.00	1812.00	2438.00	3839.00	2589.00	2469.00	1599.00	1545.00	2740.00	4688.00	2995.00	3272.00	2048.00	1612.00	3189.00	2367.00	2818.00	4453.00	1486.00	6138.00	887.00	4452.00	2128.00	1341.00	1444.00	1934.00	2735.00	5735.00	3230.00	3647.00	2477.00
MCPH1	529.00	894.93	2022.89	604.17	4215.86	676.00	1689.53	893.47	501.23	595.00	652.18	335.92	1654.47	1706.41	1112.94	1697.08	980.94	934.66	573.75	822.63	918.00	1814.03	957.00	907.72	2467.31	663.83	1343.98	883.97	935.49	451.73	1169.96	943.59	521.56	1558.56	813.63	2736.26	999.75	915.82	459.00	764.00	462.82	1541.74	647.00	1688.69	1773.75	707.90	2418.75	1750.87	1320.86
GRPEL1	633.00	3306.00	4397.00	1051.00	2222.00	1804.00	4932.00	1391.00	2989.00	2441.00	1957.00	2233.00	1392.00	1795.00	1732.00	2164.00	2605.00	969.00	812.00	2232.00	3380.00	2545.00	3712.00	1486.00	1337.00	1126.00	1989.00	2108.00	2254.00	1899.00	979.00	1804.00	983.00	2063.00	804.00	3230.00	2186.00	1942.00	1019.00	1328.00	1250.00	4067.00	3452.00	3441.00	2632.00	2123.00	2780.00	2301.00	1860.00
GRPEL2	637.00	2134.00	2748.00	650.00	1075.00	1036.00	1156.00	1052.00	1391.00	719.00	1243.00	590.00	921.00	1240.00	1809.00	1388.00	3937.00	670.00	692.00	1969.00	841.00	2723.00	2447.00	763.00	4353.00	913.00	956.00	1473.00	1289.00	794.00	1003.00	1811.00	641.00	2491.00	792.00	2418.00	869.00	1196.00	700.00	642.00	941.00	3284.00	1428.00	1711.00	2814.00	987.00	2079.00	2428.00	1302.00
PLRG1	891.00	3423.00	3902.00	1115.00	2517.00	1924.00	1907.00	2555.00	1277.00	1067.00	2266.00	924.00	2371.00	2812.00	3367.00	2783.00	3745.00	1565.00	1469.00	2262.00	1565.00	1950.00	2591.00	1587.00	2969.00	1205.00	2063.00	2633.00	1279.00	1370.00	1523.00	1534.00	1051.00	3415.00	2032.00	4070.00	1883.00	2286.00	1149.00	1367.00	1620.00	4271.00	4877.00	8682.00	2782.00	2564.00	3807.00	2491.00	2404.00
HIST1H3D	4.00	10.97	28.40	89.91	278.40	542.34	590.91	70.61	280.09	464.01	4.73	109.80	16.93	40.49	19.75	19.00	208.43	16.00	87.71	286.74	25.39	577.10	83.31	66.74	0.00	34.00	4.31	62.36	799.09	54.06	15.42	103.39	15.00	224.71	176.37	95.14	401.70	48.13	236.83	13.00	34.11	15.38	159.35	118.59	21.92	41.84	117.46	175.23	515.46
TDO2	9.00	3488.00	280.00	4.00	144.00	191.00	1197.00	100.00	74.00	5.00	23.00	11.00	335.00	62.00	715.00	162.00	373.00	67.00	89.00	2032.00	279.00	56.00	902.00	304.00	73.00	818.00	101.00	199.00	89.00	107.00	68.00	17.00	20.00	229.00	75.00	116.00	161.00	42.00	8.00	155.00	228.00	455.00	340.00	3344.00	131.00	1414.00	923.00	384.00	30.00
SLC36A2	1.00	0.00	0.00	4.00	0.00	0.00	16.00	0.00	0.00	0.00	1.00	0.00	1.00	1.00	0.00	0.00	1.00	1.00	0.00	0.00	0.00	0.00	0.00	1.00	0.00	2.00	5.00	0.00	0.00	1.00	0.00	0.00	4.00	0.00	0.00	0.00	0.00	0.00	3.00	0.00	0.00	0.00	2.00	3.00	0.00	0.00	0.00	0.00	0.00
OR1S1	0.00	0.00	0.00	2.00	0.00	0.00	0.00	0.00	0.00	1.00	0.00	0.00	0.00	0.00	0.00	0.00	0.00	0.00	0.00	0.00	0.00	0.00	0.00	0.00	0.00	0.00	0.00	0.00	0.00	0.00	0.00	0.00	0.00	0.00	0.00	0.00	0.00	0.00	0.00	0.00	0.00	0.00	0.00	0.00	0.00	0.00	0.00	0.00	0.00
OR1S2	0.00	0.00	0.00	2.00	0.00	0.00	0.00	0.00	0.00	0.00	0.00	0.00	0.00	0.00	0.00	0.00	0.00	0.00	0.00	0.00	0.00	0.00	0.00	0.00	0.00	0.00	0.00	0.00	0.00	0.00	0.00	0.00	0.00	0.00	0.00	0.00	0.00	0.00	0.00	0.00	0.00	0.00	0.00	0.00	0.00	0.00	0.00	0.00	0.00
GADL1	0.00	1.00	0.00	15.00	0.00	0.00	0.00	0.00	0.00	0.00	1.00	0.00	1.00	3.00	0.00	2.00	0.00	0.00	0.00	0.00	0.00	0.00	0.00	1.00	0.00	0.00	0.00	0.00	0.00	0.00	1.00	0.00	0.00	0.00	0.00	0.00	2.00	0.00	0.00	2.00	0.00	0.00	0.00	0.00	0.00	0.00	0.00	0.00	0.00
AMH	24.00	15.00	174.00	17.00	1.00	403.00	12.00	265.00	20.00	24.00	46.00	308.00	14.00	53.00	3.00	3.00	1.00	64.00	12.00	26.00	85.00	25.00	12.00	42.00	4.00	7.00	10.00	65.00	12.00	55.00	5.00	34.00	41.00	49.00	102.00	51.00	10.00	61.00	9.00	105.00	2.00	101.00	2.00	109.00	5.00	75.00	16.00	79.00	5.00
KRTAP5-10	11.00	6.00	3.00	2.00	2.00	3.00	2.00	12.00	0.00	0.00	5.00	50.00	6.00	11.00	21.00	11.00	7.00	3.00	6.00	0.00	1.00	10.00	0.00	2.00	7.00	19.00	0.00	3.00	6.00	2.00	1.00	6.00	4.00	9.00	0.00	3.00	2.00	6.00	1.00	3.00	10.00	4.00	0.00	1.00	40.00	2.00	1.00	1.00	2.00
KRTAP5-11	0.00	1.00	0.00	2.00	0.00	0.00	0.00	0.00	0.00	0.00	0.00	2.00	0.00	0.00	0.00	0.00	0.00	0.00	0.00	0.00	0.00	0.00	0.00	0.00	0.00	0.00	0.00	0.00	1.00	0.00	0.00	0.00	0.00	0.00	0.00	0.00	0.00	0.00	0.00	0.00	0.00	0.00	0.00	0.00	3.00	0.00	0.00	0.00	0.00
QRSL1	493.00	2365.00	4101.00	755.00	3415.00	1241.00	988.00	1331.00	1563.00	496.00	1844.00	539.00	1086.00	2143.00	1944.00	1774.00	1267.00	860.00	851.00	3685.00	1590.00	376.00	1586.00	1158.00	2321.00	788.00	1564.00	1482.00	1047.00	1113.00	3039.00	670.00	616.00	1054.00	1076.00	2587.00	685.00	1680.00	403.00	1047.00	1502.00	2115.00	1738.00	3577.00	6576.00	1046.00	2499.00	1749.00	675.00
FCER1G	1857.00	1746.00	2234.00	440.00	1470.00	770.00	1556.00	1017.00	1584.00	584.00	786.00	945.00	1592.00	1668.00	3192.00	2530.00	2595.00	2314.00	427.00	2518.00	2040.00	1255.00	6220.00	1241.00	1286.00	4370.00	751.00	895.00	2464.00	572.00	1016.00	270.00	934.00	950.00	1375.00	1707.00	1798.00	2062.00	252.00	1063.00	506.00	3444.00	1396.00	2029.00	1806.00	1463.00	7220.00	915.00	1051.00
AKR1B10	11.00	654.00	2.00	1.00	1666.00	10.00	52.00	23.00	0.00	0.00	1.00	7.00	66.00	9.00	278.00	8.00	319.00	12.00	16.00	47.00	1.00	0.00	5.00	593.00	27.00	2.00	18.00	8.00	3.00	9.00	69.00	67.00	7.00	516.00	4.00	1.00	4.00	1.00	4.00	33.00	6.00	57.00	12731.00	38.00	2.00	16.00	3.00	38.00	60.00
BTG3	324.00	1984.00	1455.00	450.00	482.00	269.00	6159.00	890.00	4539.00	88.00	730.00	289.00	971.00	1372.00	2322.00	737.00	2551.00	496.00	356.00	4241.00	1362.00	823.00	956.00	883.00	1597.00	829.00	498.00	385.00	292.00	773.00	479.00	1619.00	260.00	576.00	390.00	479.00	593.00	460.00	287.00	716.00	534.00	3385.00	602.00	3657.00	2574.00	426.00	2368.00	134.00	3134.00
BTG2	25306.00	28447.00	44913.00	6436.00	4195.00	3166.00	6385.00	14820.00	5124.00	7860.00	56807.00	3579.00	11390.00	23158.00	9261.00	71499.00	16130.00	12174.00	7598.00	2423.00	21170.00	10654.00	9276.00	12722.00	10039.00	4569.00	59748.00	34123.00	7341.00	6049.00	4624.00	5211.00	15517.00	22559.00	13306.00	25245.00	4008.00	10997.00	9902.00	66217.00	9263.00	4981.00	2478.00	15435.00	4010.00	12040.00	15564.00	1943.00	30120.00
AKR1B15	3.00	6.00	1.00	2.00	131151.00	1.00	158.00	6.00	2.00	0.00	0.00	10.00	29.00	3.00	4.00	12.00	1.00	2.00	5.00	239.00	0.00	1.00	0.00	192.00	1.00	6.00	3.00	1.00	0.00	11.00	5.00	0.00	9.00	11.00	4.00	10.00	18.00	19.00	10.00	0.00	8.00	6.00	2460.00	0.00	56.00	0.00	2.00	3.00	1.00
DNALI1	716.00	5424.00	5942.00	2775.00	38.00	3885.00	47.00	3513.00	41.00	5998.00	3122.00	3843.00	2202.00	1814.00	6509.00	1379.00	4968.00	1091.00	1686.00	15.00	5405.00	6205.00	1992.00	434.00	2098.00	190.00	2076.00	4386.00	3369.00	2812.00	3913.00	5266.00	2051.00	514.00	983.00	7505.00	4441.00	3100.00	623.00	2298.00	540.00	3372.00	56.00	2269.00	19.00	4839.00	83.00	1089.00	4119.00
SLA2	109.00	94.00	244.00	12.00	155.00	30.00	105.00	130.00	32.00	17.00	61.00	16.00	339.00	533.00	218.00	1064.00	21.00	120.00	15.00	669.00	212.00	126.00	2168.00	307.00	83.00	494.00	48.00	8.00	264.00	28.00	7.00	3.00	247.00	104.00	85.00	156.00	214.00	249.00	14.00	402.00	83.00	284.00	17.00	151.00	65.00	75.00	1341.00	160.00	79.00
KITLG	1142.00	6485.00	13380.00	765.00	8501.00	1254.00	1008.00	3339.00	192.00	470.00	6118.00	776.00	4087.00	3306.00	3531.00	19598.00	3969.00	1619.00	4962.00	393.00	224.00	14503.00	3324.00	1979.00	20514.00	959.00	3462.00	627.00	2847.00	3700.00	16443.00	3013.00	2726.00	4691.00	1672.00	20981.00	1856.00	3004.00	3790.00	2147.00	4044.00	15419.00	2468.00	5058.00	2519.00	4119.00	7578.00	6061.00	3303.00
C4orf36	12.00	55.00	71.00	20.00	3.00	45.00	37.00	20.00	10.00	0.00	38.00	2.00	68.00	24.00	77.00	31.00	113.00	38.00	22.00	8.00	11.00	21.00	27.00	45.00	31.00	18.00	22.00	85.00	17.00	41.00	10.00	17.00	12.00	38.00	17.00	54.00	7.00	41.00	4.00	42.00	22.00	25.00	15.00	64.00	54.00	40.00	62.00	42.00	24.00
C4orf37	0.00	0.00	2.00	2.00	0.00	1.00	2.00	4.00	1.00	1.00	6.00	0.00	0.00	4.00	11.00	2.00	10.00	2.00	0.00	0.00	5.00	9.00	0.00	1.00	2.00	0.00	2.00	3.00	1.00	0.00	1.00	0.00	1.00	4.00	1.00	5.00	2.00	0.00	0.00	0.00	3.00	4.00	1.00	11.00	2.00	1.00	1.00	14.00	1.00
C4orf34	809.00	10330.00	15575.00	2193.00	4372.00	1792.00	4725.00	3598.00	197.00	1842.00	5485.00	1683.00	5676.00	10976.00	12909.00	6056.00	34443.00	2448.00	4076.00	1638.00	6932.00	7824.00	7984.00	2605.00	8182.00	732.00	5535.00	5793.00	3176.00	3812.00	8617.00	3384.00	1293.00	7145.00	4691.00	12006.00	3105.00	4647.00	3938.00	2919.00	5618.00	8423.00	14685.00	13811.00	434.00	3043.00	3297.00	6892.00	12284.00
C4orf35	0.00	0.00	0.00	5.00	0.00	0.00	0.00	0.00	0.00	0.00	0.00	0.00	0.00	0.00	0.00	0.00	0.00	0.00	0.00	0.00	0.00	0.00	0.00	0.00	0.00	0.00	0.00	0.00	0.00	0.00	0.00	0.00	0.00	0.00	0.00	0.00	0.00	0.00	0.00	0.00	0.00	0.00	0.00	0.00	0.00	0.00	0.00	0.00	0.00
C4orf32	2475.00	3674.00	964.00	2825.00	1348.00	2435.00	478.00	1242.00	163.00	593.00	3083.00	713.00	3754.00	2637.00	8923.00	2960.00	14602.00	3200.00	1727.00	697.00	2367.00	1256.00	4489.00	1057.00	3555.00	808.00	1570.00	2078.00	3356.00	2539.00	842.00	1498.00	1753.00	3885.00	1019.00	18672.00	1175.00	3605.00	2172.00	2450.00	427.00	1785.00	1300.00	6962.00	1824.00	3410.00	1310.00	1331.00	3945.00
C4orf33	288.00	1740.00	352.00	226.00	879.00	64.00	827.00	952.00	356.00	598.00	529.00	265.00	604.00	816.00	1074.00	773.00	3062.00	437.00	317.00	1488.00	492.00	408.00	599.00	365.00	288.00	291.00	386.00	539.00	548.00	324.00	194.00	474.00	390.00	532.00	482.00	1859.00	1382.00	415.00	445.00	501.00	295.00	570.00	184.00	2345.00	467.00	966.00	1723.00	876.00	335.00
C4orf31	203.00	77.00	41.00	23.00	1344.00	46.00	2910.00	483.00	38.00	46.00	1027.00	17.00	276.00	159.00	76.00	159.00	62.00	122.00	150.00	1.00	3.00	23.00	39.00	145.00	61.00	27.00	237.00	89.00	16.00	102.00	222.00	114.00	29.00	77.00	95.00	893.00	238.00	95.00	122.00	192.00	66.00	890.00	2309.00	62.00	13.00	292.00	1010.00	149.00	113.00
SRD5A3	931.96	6915.92	4818.64	1410.00	7288.81	1233.00	22927.07	1411.92	841.00	1416.00	4054.62	1160.00	2115.64	4750.75	4843.70	3687.93	3699.88	1358.71	1078.00	5294.63	3179.00	1055.95	2518.87	5366.39	2768.81	1724.00	1384.97	2874.77	1825.65	1638.96	3027.88	1415.00	1895.93	7176.33	1347.83	5995.75	1532.93	1809.88	629.89	2386.66	1400.95	5284.74	12930.71	4919.66	1241.87	2142.89	10405.77	3594.75	2303.61
SRD5A2	0.00	49.00	52.00	5.00	63.00	38.00	440.00	29.00	4.00	4.00	7.00	2.00	6.00	6.00	11.00	15.00	22.00	16.00	12.00	30.00	3.00	3.00	2.00	0.00	7.00	4.00	10.00	22.00	18.00	11.00	15.00	51.00	3.00	85.00	19.00	31.00	11.00	17.00	6.00	5.00	5.00	4.00	89.00	34.00	10.00	7.00	6.00	1.00	7.00
SRD5A1	179.00	666.00	1123.00	307.00	39760.00	422.00	3713.00	1135.00	1422.00	224.00	682.00	193.00	554.00	1892.00	1590.00	952.00	1020.00	310.00	342.00	2980.00	389.00	352.00	1263.00	683.00	988.00	1082.00	616.00	784.00	391.00	681.00	360.00	426.00	299.00	738.00	310.00	276.00	279.00	561.00	249.00	406.00	1192.00	2988.00	5135.00	3074.00	2902.00	377.00	991.00	1104.00	819.00
C4orf38	31.00	26.00	14.00	14.00	3.00	6.00	81.00	80.00	22.00	29.00	52.00	40.00	35.00	19.00	47.00	14.00	20.00	43.00	7.00	18.00	2.00	14.00	9.00	25.00	6.00	12.00	16.00	7.00	23.00	41.00	30.00	51.00	10.00	15.00	15.00	62.00	48.00	32.00	24.00	29.00	8.00	22.00	86.00	43.00	8.00	72.00	20.00	9.00	35.00
C4orf39	17.00	22.00	4.00	6.00	8.00	75.00	56.00	28.00	55.00	4.00	73.00	33.00	40.00	78.00	331.00	38.00	21.00	33.00	24.00	46.00	3.00	113.00	31.00	13.00	65.00	33.00	47.00	21.00	4.00	19.00	16.00	40.00	42.00	44.00	22.00	114.00	67.00	13.00	20.00	11.00	37.00	49.00	12.00	4.00	23.00	43.00	44.00	114.00	31.00
HELLS	36.00	1219.00	1575.00	80.00	297.00	244.00	845.00	122.00	273.00	45.00	510.00	92.00	158.00	318.00	1249.00	261.00	642.00	85.00	148.00	589.00	629.00	802.00	1246.00	233.00	1667.00	482.00	390.00	592.00	384.00	352.00	979.00	285.00	218.00	1066.00	289.00	226.00	106.00	241.00	49.00	111.00	732.00	1210.00	1195.00	923.00	753.00	137.00	2933.00	915.00	272.00
FAM49A	166.00	109.00	213.00	19.00	140.00	123.00	379.00	182.00	431.00	16.00	46.00	13.00	408.00	502.00	231.00	550.00	98.00	241.00	63.00	546.00	117.00	98.00	366.00	268.00	217.00	282.00	288.00	59.00	247.00	306.00	158.00	3.00	84.00	177.00	206.00	319.00	107.00	173.00	135.00	272.00	147.00	236.00	499.00	79.00	703.00	33.00	1025.00	165.00	286.00
FAM49B	1664.00	9370.00	18325.00	1428.00	9674.00	2615.00	5182.00	2724.00	4166.00	1176.00	2216.00	1317.00	2859.00	3023.00	7087.00	3701.00	11355.00	1806.00	1756.00	7599.00	3426.00	3479.00	7815.00	2782.00	10390.00	4857.00	2510.00	3023.00	8833.00	3711.00	5418.00	4415.00	3446.00	10013.00	2057.00	9235.00	2723.00	7897.00	2066.00	2174.00	3768.00	14235.00	13330.00	6319.00	9898.00	2674.00	13887.00	12091.00	3787.00
PDILT	0.00	0.00	0.00	2.00	0.00	0.00	0.00	0.00	0.00	0.00	0.00	4.00	0.00	1.00	0.00	0.00	0.00	0.00	0.00	0.00	0.00	0.00	0.00	0.00	0.00	0.00	0.00	0.00	0.00	0.00	0.00	0.00	0.00	0.00	0.00	1.00	0.00	0.00	0.00	0.00	0.00	0.00	0.00	0.00	0.00	0.00	0.00	0.00	2.00
ZFP36L1	19236.00	14540.00	23886.00	4421.00	14994.00	5542.00	27502.00	37300.00	21821.00	6378.00	9493.00	12425.00	24137.00	32326.00	25600.00	32941.00	24565.00	16190.00	12886.00	19694.00	4779.00	13274.00	17313.00	16295.00	23145.00	10441.00	19708.00	36248.00	10966.00	8274.00	11847.00	8891.00	14898.00	25450.00	27986.00	41839.00	10238.00	21865.00	12143.00	26536.00	15631.00	27394.00	22671.00	32095.00	39805.00	19217.00	26068.00	5450.00	50170.00
ZFP36L2	11591.00	6655.00	8821.00	3665.00	17648.00	3667.00	12448.00	17309.00	3403.00	3861.00	9022.00	7139.00	31175.00	17036.00	15682.00	33985.00	9137.00	20052.00	2451.00	20417.00	4434.00	4659.00	12536.00	14437.00	14659.00	14238.00	12855.00	16762.00	5634.00	8072.00	16984.00	2798.00	8565.00	8782.00	6407.00	22023.00	7151.00	8546.00	13328.00	21146.00	8256.00	15941.00	19460.00	11410.00	11223.00	15226.00	17053.00	6865.00	17636.00
GGA1	1802.00	2897.00	3643.00	2296.00	1637.00	3581.00	4144.00	2906.00	2120.00	5270.00	4429.00	2139.00	3923.00	3777.00	5369.00	2854.00	2438.00	3478.00	1430.00	2314.00	6159.00	4815.00	4507.00	2312.00	1148.00	2051.00	3670.00	4272.00	1502.00	1282.00	4187.00	1858.00	3638.00	1850.00	2040.00	1812.00	1554.00	3173.00	958.00	4267.00	1973.00	2961.00	1711.00	4523.00	1575.00	3478.00	1979.00	2696.00	3400.00
C10orf99	1.00	0.00	0.00	0.00	0.00	0.00	0.00	0.00	1.00	0.00	7.00	3.00	0.00	0.00	0.00	0.00	0.00	0.00	0.00	11.00	0.00	0.00	0.00	1.00	0.00	1.00	0.00	0.00	0.00	0.00	0.00	0.00	0.00	0.00	0.00	0.00	0.00	0.00	0.00	0.00	0.00	44.00	0.00	0.00	28.00	0.00	0.00	0.00	0.00
GGA3	970.00	3517.00	4171.00	1159.00	2423.00	3710.00	2346.00	2907.00	2409.00	910.00	1558.00	1191.00	2650.00	3343.00	4477.00	2568.00	2159.00	2057.00	1070.00	2256.00	1546.00	1771.00	3015.00	1158.00	1873.00	868.00	1921.00	1800.00	1814.00	1241.00	1149.00	996.00	1868.00	2277.00	1151.00	2978.00	1041.00	2065.00	739.00	2495.00	1009.00	2255.00	2675.00	2629.00	3240.00	1501.00	4065.00	3317.00	2011.00
GGA2	2241.00	7462.00	9184.00	7934.00	5578.00	5247.00	6060.00	7041.00	3458.00	3238.00	4696.00	5108.00	6998.00	10625.00	4805.00	8683.00	8591.00	5382.00	4604.00	3025.00	20768.00	9316.00	14773.00	3962.00	5774.00	4519.00	5524.00	5246.00	10500.00	8105.00	5432.00	6196.00	3821.00	6254.00	4296.00	13705.00	6732.00	8386.00	2313.00	5271.00	3349.00	9055.00	5975.00	8123.00	7660.00	4991.00	12281.00	7161.00	6428.00
C15orf48	3349.00	9753.00	674.00	229.00	65.00	117.00	1285.00	1284.00	747.00	1966.00	3839.00	711.00	2517.00	4634.00	1136.00	4085.00	5472.00	4771.00	261.00	894.00	875.00	737.00	4917.00	1115.00	108.00	1362.00	82.00	190.00	1197.00	93.00	2383.00	4392.00	4659.00	3312.00	263.00	1492.00	2554.00	366.00	20.00	1330.00	51.00	649.00	2197.00	1192.00	3984.00	3925.00	1724.00	217.00	377.00
ZNF510	287.00	854.00	2272.00	656.00	865.00	832.00	1161.00	903.00	268.00	286.00	654.00	167.00	1024.00	1428.00	2023.00	1246.00	1362.00	606.00	745.00	511.00	777.00	726.00	1086.00	513.00	1380.00	584.00	819.00	981.00	1184.00	680.00	1028.00	460.00	406.00	1423.00	920.00	3355.00	639.00	830.00	897.00	532.00	820.00	1973.00	747.00	1673.00	1436.00	609.00	2276.00	1430.00	1174.00
TSNAXIP1	57.00	213.00	89.00	99.00	11.00	170.00	98.00	96.00	13.00	377.00	29.00	164.00	40.00	36.00	87.00	42.00	22.00	86.00	69.00	16.00	42.00	264.00	42.00	39.00	24.00	14.00	64.00	150.00	56.00	24.00	193.00	262.00	76.00	31.00	87.00	226.00	64.00	48.00	56.00	71.00	109.00	68.00	15.00	40.00	3.00	49.00	21.00	7.00	47.00
C10orf91	0.00	2.00	32.00	3.00	2.00	1.00	66.00	3.00	2.00	0.00	0.00	1.00	3.00	5.00	16.00	3.00	0.00	7.00	3.00	5.00	9.00	2.00	1.00	1.00	0.00	1.00	3.00	7.00	19.00	7.00	4.00	1.00	0.00	3.00	0.00	0.00	2.00	0.00	1.00	23.00	0.00	5.00	10.00	10.00	0.00	3.00	0.00	22.00	3.00
C10orf93	5.00	96.00	0.00	8.00	0.00	53.00	5.00	48.00	3.00	35.00	65.00	12.00	95.00	56.00	82.00	7.00	72.00	47.00	5.00	0.00	41.00	269.00	258.00	3.00	151.00	17.00	47.00	169.00	56.00	22.00	69.00	173.00	72.00	80.00	46.00	123.00	36.00	13.00	20.00	23.00	23.00	46.00	0.00	2.00	10.00	70.00	2.00	0.00	54.00
C15orf40	338.00	605.41	1196.68	359.00	452.16	668.14	723.00	849.00	673.04	996.89	644.00	609.26	745.00	1056.00	700.31	653.38	622.17	775.18	298.85	299.22	461.58	958.00	921.00	429.00	297.11	349.00	298.12	550.00	359.30	344.10	449.00	607.09	511.00	784.23	568.22	878.66	537.25	519.72	238.92	575.00	201.00	767.23	297.40	866.27	408.27	1057.00	1132.13	889.11	615.00
C10orf95	16.22	37.98	25.15	34.32	6.05	53.51	23.08	21.57	19.49	31.16	42.77	69.68	34.81	41.22	42.05	53.43	20.32	21.96	6.42	50.79	38.82	45.17	60.29	15.52	27.87	8.13	49.40	38.37	17.74	39.63	21.20	84.29	28.44	48.82	19.72	24.47	30.55	21.84	6.22	26.30	9.22	10.29	4.08	16.90	66.87	43.52	43.61	9.27	24.70
C10orf96	0.00	0.00	0.00	2.00	0.00	0.00	0.00	0.00	0.00	0.00	0.00	1.00	0.00	0.00	0.00	0.00	0.00	0.00	0.00	0.00	0.00	1.00	0.00	0.00	0.00	0.00	0.00	0.00	0.00	0.00	0.00	0.00	0.00	0.00	0.00	0.00	0.00	0.00	0.00	0.00	0.00	0.00	0.00	0.00	0.00	5.00	0.00	2.00	0.00
C15orf43	0.00	0.00	0.00	1.00	182.00	0.00	0.00	0.00	0.00	0.00	0.00	0.00	0.00	0.00	0.00	0.00	0.00	0.00	0.00	0.00	0.00	0.00	0.00	0.00	0.00	0.00	0.00	0.00	0.00	0.00	0.00	0.00	0.00	0.00	0.00	0.00	0.00	0.00	0.00	0.00	0.00	0.00	1.00	0.00	0.00	0.00	0.00	0.00	0.00
SLC12A6	748.07	1611.15	1143.18	664.15	1443.09	1181.07	1045.22	1350.20	623.16	153.14	802.05	111.27	2113.48	2532.44	1499.15	1974.36	955.12	1242.41	956.23	1922.45	746.07	923.07	1385.15	1181.42	1285.11	644.19	1220.07	977.16	1247.13	592.06	2619.22	824.02	974.04	1765.20	1283.13	3179.83	775.17	1495.17	710.25	1689.12	865.12	1426.11	1096.10	1834.32	894.10	559.07	3683.81	1654.18	1574.25
FHOD1	1279.00	1825.00	1496.00	933.00	3041.00	1428.00	7517.00	1750.00	1094.00	2597.00	1110.00	1569.00	1749.00	1823.00	1713.00	1292.00	444.00	1273.00	864.00	1803.00	898.00	938.00	1606.00	1785.00	527.00	790.00	2088.00	1653.00	1568.00	565.00	1429.00	984.00	1411.00	2232.00	1668.00	2217.00	1530.00	1707.00	643.00	2086.00	1163.00	1757.00	3378.00	2005.00	1291.00	906.00	1034.00	755.00	1182.00
FHOD3	249.00	689.00	128.00	276.00	581.00	1299.00	151.00	973.00	379.00	108.00	406.00	160.00	1136.00	261.00	716.00	424.00	169.00	1053.00	555.00	47.00	49.00	212.00	174.00	400.00	301.00	260.00	1171.00	157.00	244.00	392.00	498.00	35.00	545.00	472.00	901.00	786.00	810.00	801.00	349.00	582.00	415.00	319.00	1865.00	664.00	1316.00	404.00	466.00	184.00	335.00
ADH7	0.00	1.00	0.00	0.00	0.00	0.00	0.00	0.00	1.00	0.00	0.00	0.00	0.00	7.00	0.00	0.00	0.00	0.00	2.00	2.00	0.00	0.00	0.00	1.00	0.00	0.00	0.00	8.00	0.00	0.00	0.00	0.00	0.00	3.00	0.00	0.00	0.00	0.00	11.00	0.00	0.00	0.00	0.00	0.00	0.00	0.00	1.00	0.00	0.00
ADH6	0.00	2.00	11.00	2.00	2.00	1.00	0.00	1.00	0.00	0.00	2.00	21.00	0.00	62.00	0.00	3.00	1.00	1.00	2.00	5.00	0.00	2.00	2.00	2.00	0.00	0.00	1.00	5.00	0.00	21.00	1.00	4.00	3.00	7.00	1.00	3.00	0.00	2.00	2.00	1.00	0.00	0.00	0.00	4.00	5.00	1.00	3.00	0.00	1.00
ADH5	3268.00	12555.00	7013.00	2463.00	5246.00	3803.00	3344.00	6647.00	2286.00	2435.00	5649.00	2192.00	4767.00	6550.00	8914.00	6624.00	9302.00	4427.00	3190.00	6015.00	4941.00	4201.00	7564.00	3670.00	6555.00	6412.00	6002.00	3656.00	3672.00	4275.00	3819.00	3335.00	3494.00	7311.00	3546.00	7768.00	4248.00	5970.00	3017.00	4008.00	4782.00	6618.00	6604.00	14375.00	11160.00	5405.00	8088.00	5936.00	5537.00
ADH4	4.00	0.00	0.00	1.00	0.00	0.00	0.00	2.00	0.00	0.00	0.00	1.00	4.00	42.00	4.00	6.00	1.00	5.00	0.00	0.00	0.00	1.00	1.00	24.00	9.00	1.00	7.00	0.00	3.00	0.00	0.00	0.00	0.00	10.00	0.00	2.00	1.00	7.00	0.00	28.00	1.00	0.00	0.00	0.00	4.00	7.00	20.00	0.00	2.00
PKD2	1351.00	2073.00	2128.00	774.00	1536.00	997.00	1167.00	1710.00	226.00	185.00	710.00	189.00	2878.00	1562.00	3277.00	2043.00	2497.00	1617.00	899.00	782.00	454.00	2670.00	1845.00	945.00	2342.00	1015.00	2135.00	646.00	1563.00	701.00	1439.00	772.00	1174.00	1632.00	1573.00	2629.00	1550.00	1898.00	898.00	1524.00	1593.00	2905.00	2471.00	1024.00	1270.00	832.00	2505.00	2241.00	2520.00
PKD1	2564.00	3530.00	4163.00	3369.00	2496.00	7603.00	6117.00	6349.00	1474.00	2074.00	3896.00	3159.00	10596.00	6489.00	6630.00	3959.00	1092.00	5043.00	2081.00	2464.00	4508.00	4498.00	2656.00	2687.00	1753.00	1110.00	5522.00	4802.00	8418.00	3935.00	3774.00	2165.00	4489.00	2781.00	2970.00	3931.00	1666.00	8406.00	1464.00	8828.00	1618.00	2729.00	3213.00	2421.00	7636.00	2627.00	2666.00	7765.00	5587.00
CXorf48	0.00	7.00	0.00	6.00	3.00	1.00	13.00	4.00	4.00	0.00	0.00	2.00	1.00	0.00	0.00	0.00	0.00	0.00	0.00	2.00	0.00	2.00	3.00	0.00	1.00	2.00	1.00	0.00	1.00	0.00	0.00	2.00	5.00	0.00	0.00	4.00	2.00	0.00	0.00	0.00	4.00	0.00	0.00	1.00	0.00	1.00	4.00	0.00	1.00
GJC2	168.00	16.00	38.00	27.00	12.00	83.00	48.00	161.00	68.00	116.00	109.00	152.00	87.00	229.00	58.00	57.00	0.00	144.00	58.00	21.00	41.00	48.00	34.00	65.00	11.00	112.00	69.00	11.00	71.00	22.00	44.00	22.00	54.00	32.00	61.00	83.00	147.00	86.00	19.00	177.00	95.00	36.00	24.00	42.00	44.00	41.00	34.00	48.00	76.00
C4orf3	3210.00	12368.00	6247.00	4326.00	7072.00	5730.00	9442.00	7032.00	4978.00	6154.00	6669.00	6585.00	7820.00	10602.00	11149.00	9370.00	18946.00	7104.00	3636.00	5470.00	9715.00	8325.00	10523.00	5252.00	6870.00	4935.00	6000.00	5747.00	4368.00	5003.00	6679.00	6351.00	2914.00	12436.00	5165.00	15222.00	6360.00	9284.00	4372.00	6755.00	5068.00	11095.00	11599.00	17694.00	5490.00	6944.00	16665.00	5368.00	7099.00
LOC100287227	15.00	8.00	19.05	14.00	5.00	18.03	31.00	19.82	31.00	14.00	22.24	12.00	15.20	8.00	33.07	11.02	13.00	28.53	2.01	12.04	18.11	15.01	12.01	10.00	10.02	3.01	5.00	22.05	19.17	7.00	27.04	1.00	9.09	11.01	21.00	34.01	19.04	29.21	2.01	21.11	5.01	10.01	22.00	22.13	30.26	40.12	23.02	6.03	22.14
ZNF138	431.00	1899.00	1248.00	297.00	3136.00	434.00	2067.00	1131.00	694.00	295.00	832.00	315.00	956.00	1343.00	1206.00	773.00	799.00	481.00	820.00	666.00	242.00	779.00	1508.00	510.00	1799.00	668.00	674.00	938.00	647.00	226.00	527.00	1138.00	446.00	1400.00	997.00	2395.00	813.00	800.00	660.00	493.00	1099.00	1302.00	999.00	2111.00	419.00	835.00	1060.00	1410.00	498.00
FAM195B	2643.00	4360.00	6259.00	1901.00	1518.00	5154.00	3976.00	5009.00	8862.00	7248.00	4431.00	10582.00	3854.00	2202.00	11909.00	2215.00	3294.00	3043.00	987.00	2308.00	4197.00	2297.00	3415.00	1774.00	1367.00	4126.00	2211.00	2255.00	1409.00	2454.00	2437.00	2383.00	5034.00	1783.00	2804.00	2252.00	3499.00	4316.00	638.00	3676.00	3876.00	3618.00	2130.00	4790.00	3605.00	4263.00	3031.00	1522.00	3059.00
DEK	1948.00	15273.00	36885.00	2212.00	11409.00	3522.00	11290.00	5261.00	18206.00	1496.00	4650.00	1366.00	6060.00	6014.00	15020.00	6975.00	9949.00	3921.00	4674.00	12316.00	10136.00	6969.00	12870.00	6227.00	17287.00	5657.00	4110.00	4244.00	4054.00	4540.00	7404.00	3529.00	3488.00	12089.00	2757.00	10003.00	2806.00	5702.00	2420.00	3585.00	7201.00	15926.00	16339.00	10298.00	9722.00	3684.00	24119.00	11329.00	6008.00
PRKACA	3996.00	9858.00	5675.00	4620.00	5645.00	10513.00	7162.00	8065.00	3784.00	4050.00	5234.00	3920.00	5601.00	7310.00	20797.00	6057.00	9624.00	4029.00	3113.00	6137.00	6941.00	3747.00	6906.00	3346.00	8738.00	3995.00	7195.00	7682.00	7339.00	3514.00	6515.00	5199.00	4138.00	4985.00	6841.00	10757.00	6343.00	7458.00	3159.00	5430.00	6413.00	5608.00	16974.00	9620.00	8020.00	5665.00	9511.00	4932.00	7200.00
C14orf118	156.00	752.00	1174.00	204.00	1043.00	564.00	376.00	476.00	369.00	109.00	389.00	92.00	966.00	866.00	912.00	717.00	333.00	357.00	384.00	301.00	292.00	579.00	826.00	309.00	1378.00	228.00	551.00	560.00	676.00	266.00	603.00	179.00	245.00	526.00	509.00	1000.00	272.00	482.00	280.00	464.00	460.00	587.00	1148.00	665.00	766.00	251.00	1034.00	1079.00	1049.00
PSMB9	1325.00	1156.00	2400.00	365.00	442.00	1230.00	4014.00	1148.00	3234.00	2082.00	618.00	647.00	1798.00	2126.00	1848.00	3598.00	2370.00	966.00	347.00	9687.00	3038.00	1088.00	19394.00	2107.00	381.00	3790.00	479.00	704.00	3320.00	213.00	338.00	273.00	1193.00	1224.00	593.00	1201.00	2011.00	1953.00	155.00	1747.00	486.00	4823.00	1232.00	8354.00	1748.00	1076.00	4768.00	1434.00	426.00
PSMB8	2792.00	4451.00	9168.00	2854.00	812.00	4887.00	11446.00	4052.00	9757.00	12845.00	1250.00	2785.00	4009.00	4970.00	3974.00	6327.00	5076.00	2871.00	1881.00	30864.00	9816.00	3083.00	25924.00	5309.00	1169.00	9762.00	2609.00	3892.00	7042.00	630.00	1504.00	2211.00	2633.00	4743.00	3207.00	4868.00	7910.00	4691.00	1232.00	4522.00	1286.00	8681.00	3208.00	17099.00	6392.00	3750.00	12246.00	3893.00	2385.00
STAMBPL1	147.00	207.00	374.00	166.00	179.00	316.00	346.00	193.00	64.00	33.00	64.00	53.00	317.00	563.00	416.00	485.00	203.00	249.00	107.00	376.00	350.00	240.00	830.00	254.00	199.00	183.00	240.00	176.00	229.00	147.00	54.00	58.00	213.00	353.00	173.00	257.00	168.00	206.00	85.00	357.00	174.00	382.00	197.00	255.00	139.00	130.00	1024.00	233.00	280.00
ZNF131	653.00	3147.00	4321.00	882.00	2378.00	1775.00	1733.00	1835.00	984.00	459.00	2602.00	350.00	1623.00	2041.00	5288.00	1415.00	2981.00	1068.00	1250.00	1478.00	2749.00	2331.00	2101.00	1193.00	3463.00	1372.00	1233.00	1792.00	1297.00	1228.00	1573.00	1651.00	1295.00	2639.00	1249.00	3665.00	1022.00	1589.00	888.00	1189.00	2562.00	3149.00	2160.00	2781.00	4886.00	1346.00	3175.00	1554.00	1824.00
ZNF132	95.00	341.00	184.00	354.00	186.00	138.00	125.00	250.00	21.00	135.00	80.00	49.00	175.00	205.00	377.00	277.00	152.00	161.00	189.00	55.00	343.00	297.00	282.00	98.00	326.00	126.00	272.00	172.00	108.00	97.00	276.00	324.00	227.00	170.00	180.00	389.00	248.00	274.00	74.00	200.00	102.00	138.00	98.00	190.00	121.00	371.00	571.00	80.00	493.00
ZNF133	818.00	1183.00	1469.00	386.00	597.00	917.00	629.00	973.00	1365.00	910.00	934.00	717.00	674.00	1199.00	884.00	683.00	352.00	757.00	322.00	1215.00	645.00	1451.00	811.00	544.00	302.00	872.00	709.00	746.00	754.00	570.00	741.00	529.00	905.00	1946.00	626.00	1041.00	672.00	1172.00	296.00	710.00	528.00	722.00	286.00	799.00	502.00	851.00	1030.00	765.00	808.00
ZNF134	202.00	2399.74	1216.18	450.28	1011.96	569.94	502.93	1160.62	212.06	216.00	767.58	179.00	1060.42	1145.47	850.22	1324.34	557.00	622.55	736.11	560.64	668.07	505.16	1219.02	377.63	1730.77	400.00	1009.33	976.00	565.17	259.33	814.48	552.44	430.00	711.16	968.86	2588.42	531.34	672.47	721.26	560.95	488.53	514.00	1703.92	2115.62	810.41	549.92	1156.36	1065.00	1155.30
ZNF135	378.00	1131.00	1648.00	250.00	446.00	85.00	613.00	800.00	15.00	239.00	712.00	374.00	752.00	784.00	1629.00	583.00	922.00	363.00	633.00	477.00	697.00	66.00	496.00	189.00	1360.00	252.00	705.00	1157.00	758.00	461.00	195.00	332.00	578.00	984.00	881.00	1802.00	520.00	910.00	430.00	468.00	287.00	114.00	513.00	739.00	208.00	578.00	688.00	151.00	268.00
ZNF136	321.00	846.00	911.00	394.00	669.00	1405.00	528.00	1016.00	178.00	178.00	708.00	91.00	826.00	895.00	894.00	931.00	968.00	579.00	582.00	486.00	950.00	706.00	848.00	400.00	1412.00	516.00	581.00	609.00	682.00	476.00	663.00	487.00	340.00	767.00	698.00	1959.00	670.00	940.00	624.00	457.00	1009.00	1162.00	1049.00	1478.00	973.00	669.00	1613.00	888.00	724.00
C20orf79	0.00	0.00	0.00	0.00	0.00	0.00	0.00	0.00	0.00	0.00	0.00	0.00	0.00	0.00	0.00	0.00	0.00	0.00	0.00	0.00	0.00	0.00	0.00	0.00	0.00	0.00	0.00	0.00	0.00	0.00	0.00	0.00	0.00	0.00	0.00	0.00	0.00	0.00	0.00	0.00	0.00	0.00	0.00	0.00	0.00	0.00	0.00	0.00	0.00
COL17A1	672.00	6.00	3.00	654.00	15.00	941.00	14.00	8414.00	99.00	1060.00	1250.00	353.00	1549.00	26.00	1509.00	5461.00	1087.00	5127.00	587.00	659.00	24.00	284.00	93.00	5687.00	1105.00	1924.00	5240.00	19.00	216.00	361.00	78.00	2.00	1434.00	3774.00	1348.00	2046.00	2160.00	906.00	321.00	6623.00	1957.00	106.00	15.00	888.00	19.00	5196.00	73.00	35.00	5470.00
FAM195A	682.00	1359.00	1266.00	654.00	505.00	3591.00	830.00	1344.00	2122.00	8664.00	1870.00	7629.00	740.00	1308.00	1063.00	584.00	790.00	817.00	264.00	937.00	1343.00	1343.00	2642.00	813.00	485.00	576.00	671.00	1498.00	2261.00	1627.00	681.00	1238.00	904.00	482.00	886.00	1519.00	1227.00	1620.00	185.00	1496.00	366.00	1069.00	631.00	1326.00	1503.00	2232.00	677.00	1481.00	1239.00
LMBR1L	860.00	2265.00	1025.00	532.00	804.00	1081.00	1578.00	1313.00	697.00	871.00	1016.00	972.00	1128.00	1313.00	1042.00	1135.00	774.00	1140.00	425.00	476.00	780.00	1007.00	2297.00	664.00	720.00	1129.00	977.00	756.00	812.00	416.00	736.00	534.00	916.00	966.00	884.00	1541.00	748.00	1106.00	330.00	1208.00	967.00	775.00	502.00	1132.00	492.00	806.00	906.00	1688.00	1011.00
SPG7	1914.00	4210.00	3101.00	2329.00	3460.00	3256.00	3460.00	3377.00	2219.00	4878.00	2603.00	2462.00	2809.00	3377.00	7583.00	2611.00	1107.00	2621.00	1793.00	2049.00	1743.00	2646.00	3719.00	1819.00	975.00	2385.00	3347.00	2724.00	2195.00	1635.00	1665.00	3011.00	2281.00	3835.00	1571.00	3099.00	2540.00	2923.00	829.00	3097.00	2259.00	1984.00	1609.00	3018.00	2011.00	2259.00	2053.00	1706.00	1944.00
C20orf71	0.00	0.00	0.00	2.00	0.00	0.00	0.00	0.00	0.00	0.00	0.00	0.00	0.00	0.00	0.00	0.00	0.00	0.00	0.00	0.00	0.00	0.00	0.00	0.00	0.00	0.00	0.00	0.00	0.00	0.00	0.00	0.00	0.00	0.00	0.00	0.00	0.00	0.00	0.00	0.00	0.00	0.00	0.00	0.00	0.00	0.00	0.00	0.00	0.00
C20orf70	1.00	0.00	0.00	0.00	0.00	1.00	116.00	1.00	0.00	0.00	0.00	0.00	0.00	2.00	1.00	1.00	0.00	0.00	0.00	0.00	1.00	0.00	0.00	0.00	12.00	0.00	0.00	0.00	0.00	0.00	0.00	0.00	0.00	0.00	0.00	0.00	0.00	0.00	0.00	0.00	1.00	2.00	0.00	0.00	0.00	0.00	12.00	3.00	15.00
MANEA	455.00	3514.00	2190.00	408.00	2143.00	1334.00	881.00	979.00	313.00	145.00	1328.00	75.00	1315.00	1531.00	2461.00	1656.00	1783.00	659.00	807.00	1378.00	3227.00	1269.00	1378.00	531.00	2963.00	610.00	1376.00	1294.00	693.00	695.00	987.00	759.00	662.00	1150.00	827.00	2885.00	434.00	1369.00	456.00	710.00	931.00	1739.00	1791.00	3558.00	1511.00	1050.00	4117.00	2732.00	928.00
FTMT	0.00	0.00	0.00	1.00	0.00	0.00	0.00	0.00	2.00	0.00	1.00	0.00	0.00	0.00	0.00	3.00	0.00	0.00	0.00	2.00	0.00	0.00	0.00	2.00	0.00	13.00	0.00	0.00	0.00	0.00	0.00	0.00	0.00	0.00	0.00	0.00	0.00	0.00	0.00	0.00	0.00	0.00	0.00	0.00	2.00	2.00	0.00	0.00	0.00
PPARGC1B	17.00	65.00	20.00	7.00	99.00	23.00	53.00	30.00	143.00	11.00	20.00	1.00	95.00	66.00	38.00	120.00	5.00	27.00	17.00	160.00	33.00	18.00	80.00	45.00	37.00	26.00	52.00	22.00	97.00	7.00	31.00	3.00	82.00	11.00	24.00	62.00	8.00	27.00	18.00	100.00	28.00	116.00	108.00	71.00	396.00	18.00	205.00	96.00	93.00
TDGF1	26.00	2.00	0.00	4.00	103.00	0.00	7.00	9.00	0.00	5.00	1.00	9.00	16.00	4.00	3.00	3.00	0.00	0.00	5.00	0.00	4.00	1.00	7.00	51.00	7.00	6.00	19.00	2.00	4.00	3.00	0.00	0.00	4.00	5.00	2.00	4.00	5.00	10.00	0.00	6.00	15.00	54.00	1.00	7.00	5.00	24.00	28.00	0.00	34.00
TDGF3	3.00	0.00	0.00	5.00	9.00	0.00	0.00	2.00	0.00	1.00	0.00	2.00	3.00	0.00	0.00	0.00	0.00	3.00	0.00	0.00	0.00	0.00	1.00	5.00	0.00	1.00	5.00	0.00	0.00	0.00	0.00	0.00	0.00	1.00	1.00	0.00	1.00	2.00	0.00	0.00	0.00	2.00	1.00	1.00	0.00	9.00	2.00	1.00	8.00
LOH3CR2A	234.00	92.00	101.00	56.00	67.00	52.00	29.00	80.00	16.00	54.00	58.00	28.00	377.00	120.00	269.00	96.00	81.00	115.00	87.00	86.00	212.00	277.00	33.00	83.00	90.00	62.00	149.00	32.00	134.00	63.00	122.00	41.00	169.00	97.00	64.00	150.00	65.00	153.00	95.00	228.00	84.00	459.00	46.00	43.00	254.00	22.00	141.00	380.00	45.00
LOC339788	0.00	2.00	0.00	4.00	0.00	0.00	0.00	0.00	0.00	0.00	0.00	0.00	0.00	2.00	1.00	1.00	0.00	0.00	0.00	0.00	1.00	1.00	0.00	0.00	0.00	0.00	0.00	0.00	1.00	0.00	1.00	0.00	0.00	0.00	0.00	0.00	0.00	0.00	0.00	0.00	0.00	1.00	0.00	0.00	0.00	0.00	1.00	0.00	0.00
C20orf141	0.00	0.00	0.00	0.00	1.00	0.00	0.00	1.00	0.00	5.00	0.00	12.00	2.00	0.00	4.00	0.00	1.00	1.00	0.00	6.00	1.00	1.00	2.00	0.00	0.00	4.00	4.00	6.00	0.00	0.00	1.38	2.00	0.00	1.00	0.00	0.00	1.00	1.00	0.00	1.00	0.00	1.00	2.00	2.00	0.00	0.00	1.00	3.00	0.00
RMI1	262.00	13952.00	3910.00	887.00	1083.00	843.00	3306.00	908.00	346.00	225.00	556.00	295.00	836.00	1062.00	3196.00	1089.00	3102.00	500.00	1168.00	979.00	1971.00	1466.00	1768.00	1053.00	2335.00	574.00	1211.00	1741.00	769.00	671.00	1553.00	820.00	536.00	2591.00	765.00	1912.00	483.00	898.00	604.00	593.00	1613.00	4991.00	2893.00	2375.00	2064.00	746.00	4014.00	3086.00	960.00
CORO6	190.00	27.00	51.00	30.00	117.00	92.00	81.00	84.00	92.00	197.00	72.00	1560.00	220.00	19.00	39.00	34.00	12.00	157.00	351.00	19.00	26.00	2067.00	27.00	51.00	359.00	31.00	2444.00	64.00	26.00	12.00	1205.00	58.00	226.00	51.00	66.00	95.00	388.00	95.00	24.00	90.00	12.00	60.00	220.00	15.00	8.00	63.00	39.00	26.00	26.00
CORO7	1490.72	1881.05	2328.95	963.38	1316.48	3583.54	1216.49	2137.42	931.82	1680.10	1219.51	3152.18	2367.13	1949.13	1949.60	2096.96	1016.83	1717.84	810.81	1402.65	1374.04	1112.96	4293.67	1612.05	787.68	1296.68	1713.82	1636.38	2790.31	1677.77	1038.66	1507.72	1901.16	1689.40	1723.32	2755.04	1603.34	3256.88	426.11	2675.37	943.70	1514.22	932.70	2238.92	2169.27	1365.22	1903.33	2461.71	1863.75
SNORD21	0.00	0.00	0.00	0.00	0.00	0.00	0.00	0.00	0.00	0.00	0.00	0.00	0.00	0.00	0.00	0.00	0.00	0.00	0.00	0.00	0.00	0.00	0.00	0.00	0.00	0.00	0.00	0.00	0.00	0.00	0.00	0.00	0.00	0.00	0.00	0.00	0.00	0.00	0.00	0.00	0.00	0.00	0.00	0.00	0.00	0.00	0.00	0.00	0.00
SNORD20	0.00	0.00	0.00	0.00	0.00	0.00	0.00	0.00	0.00	0.00	0.00	0.00	0.00	0.00	0.00	0.00	0.00	0.00	0.00	0.00	0.00	0.00	0.00	0.00	0.00	0.00	0.00	0.00	0.00	0.00	0.00	0.00	0.00	0.00	0.00	0.00	0.00	0.00	0.00	0.00	0.00	0.00	0.00	0.00	0.00	0.00	0.00	0.00	0.00
TCEB3C	0.00	0.00	0.00	10.00	0.00	0.00	0.00	1.00	1.00	1.00	0.00	0.00	0.00	0.00	0.00	0.00	0.00	0.00	0.00	0.00	0.00	2.00	1.00	1.00	0.00	2.00	0.00	0.00	0.00	0.00	0.00	0.00	1.00	0.00	0.00	0.00	0.00	0.00	0.00	1.00	0.00	0.00	1.00	0.00	0.00	0.00	0.00	2.00	0.00
TCEB3B	0.00	0.00	0.00	5.00	0.00	1.00	2.00	1.00	2.00	0.00	1.00	3.00	1.00	0.00	0.00	0.00	1.00	0.00	0.00	0.00	1.00	3.00	0.00	2.00	0.00	5.00	0.00	0.00	3.00	0.00	2.00	0.00	0.00	1.00	0.00	1.00	0.00	0.00	0.00	0.00	0.00	2.00	0.00	4.00	3.00	0.00	5.00	3.00	3.00
SNORD25	0.00	0.00	0.00	0.00	0.00	0.00	0.00	0.00	0.00	0.00	0.00	0.00	0.00	0.00	0.00	0.00	0.00	0.00	0.00	0.00	0.00	0.00	0.00	0.00	0.00	0.00	0.00	0.00	0.00	0.00	0.00	0.00	0.00	0.00	0.00	0.00	0.00	0.00	0.00	0.00	0.00	0.00	0.00	0.00	0.00	0.00	0.00	0.00	0.00
SNORD24	0.00	0.00	0.00	0.00	0.00	0.00	0.00	0.00	0.00	0.00	0.00	0.00	0.00	0.00	0.00	0.00	0.00	0.00	0.00	0.00	0.00	0.00	0.00	0.00	0.00	0.00	0.00	0.00	0.00	0.00	0.00	0.00	0.00	0.00	0.00	0.00	0.00	0.00	0.00	0.00	0.00	0.00	0.00	0.00	0.00	0.00	0.00	0.00	0.00
SNORD27	0.00	0.00	0.00	0.00	0.00	0.00	0.00	0.00	0.00	0.00	0.00	0.00	0.00	0.00	0.00	0.00	0.00	0.00	0.00	0.00	0.00	0.00	0.00	0.00	0.00	0.00	0.00	0.00	0.00	0.00	0.00	0.00	0.00	0.00	0.00	0.00	0.00	0.00	0.00	0.00	0.00	0.00	0.00	0.00	0.00	0.00	0.00	0.00	0.00
SNORD26	0.00	0.00	0.00	0.00	0.00	0.00	0.00	0.00	0.00	0.00	0.00	0.00	0.00	0.00	0.00	0.00	0.00	0.00	0.00	0.00	0.00	0.00	0.00	0.00	0.00	0.00	0.00	0.00	0.00	0.00	0.00	0.00	0.00	0.00	0.00	0.00	0.00	0.00	0.00	0.00	0.00	0.00	0.00	0.00	0.00	0.00	0.00	0.00	0.00
SNORD29	0.00	0.00	0.00	0.00	0.00	0.00	0.00	0.00	0.00	0.00	0.00	0.00	0.00	0.00	0.00	0.00	0.00	0.00	0.00	0.00	0.00	0.00	0.00	0.00	0.00	0.00	0.00	0.00	0.00	0.00	0.00	0.00	0.00	0.00	0.00	0.00	0.00	0.00	0.00	0.00	0.00	0.00	0.00	0.00	0.00	0.00	0.00	0.00	0.00
SFRS6	5326.00	20217.00	20559.00	5205.00	12815.00	8926.00	10473.00	14953.00	4153.00	7063.00	13107.00	4973.00	16363.00	13679.00	21440.00	12421.00	16645.00	10423.00	6816.00	6230.00	13896.00	13199.00	12084.00	5825.00	19613.00	4840.00	12194.00	12450.00	7846.00	5403.00	10299.00	7030.00	11818.00	17814.00	9024.00	17119.00	7792.00	10837.00	5692.00	8809.00	8493.00	15423.00	10370.00	15453.00	12688.00	9601.00	15058.00	16098.00	13149.00
KCNK6	467.00	11066.00	3853.00	1399.00	2139.00	3166.00	987.00	783.00	207.00	1501.00	752.00	2043.00	6246.00	1924.00	1293.00	1189.00	3015.00	771.00	1452.00	535.00	1362.00	428.00	6067.00	856.00	2375.00	324.00	1869.00	2603.00	2407.00	2044.00	2977.00	1546.00	764.00	884.00	1027.00	4482.00	2712.00	1429.00	213.00	663.00	732.00	3903.00	1786.00	1775.00	1312.00	694.00	1474.00	1706.00	3334.00
SFRS4	2930.00	5159.00	9390.00	2197.00	2175.00	3153.00	7432.00	5983.00	6343.00	2442.00	4117.00	1732.00	4781.00	4289.00	5095.00	4285.00	5246.00	4272.00	2337.00	4842.00	4702.00	5322.00	8525.00	4464.00	3850.00	3665.00	4287.00	4404.00	3404.00	3369.00	4920.00	5050.00	3626.00	2976.00	3535.00	6946.00	4774.00	5690.00	1931.00	5871.00	3419.00	4721.00	3332.00	5643.00	4541.00	4834.00	5673.00	2965.00	4444.00
SFRS3	6589.00	19419.00	29053.00	7749.00	11775.00	12854.00	15283.00	14101.00	15879.00	10921.00	14150.00	8565.00	12388.00	14516.00	17846.00	15483.00	19690.00	9968.00	7812.00	13560.00	15098.00	12748.00	24680.00	11447.00	23053.00	12338.00	12096.00	10722.00	10111.00	10733.00	13230.00	11169.00	8033.00	20347.00	11148.00	25507.00	10901.00	12921.00	6641.00	11496.00	15394.00	21050.00	19230.00	19718.00	24805.00	15284.00	27447.00	18277.00	12920.00
SFRS2	4171.59	14767.92	23410.64	4169.79	7712.03	8443.28	13452.19	10419.72	6539.09	4369.08	9319.60	3260.60	9536.80	8926.14	16581.24	8655.76	16778.90	7400.96	5308.10	7519.37	9144.48	7931.74	12234.55	5401.16	16149.28	7758.16	7218.93	7495.04	7050.12	5994.85	6121.98	7292.92	9629.71	14905.71	6333.76	13122.15	6301.60	8042.53	3602.13	8462.54	6200.81	13771.56	11939.91	13947.17	14453.09	7817.86	18478.23	13527.63	9586.25
[truncated: 17,705 more rows]
[truncated: 687 more columns]
